# Supplementary material for: Associated bacterial communities, confrontation studies, and comparative genomics reveal important interactions between Morchella with Pseudomonas spp
Source: Front Fungal Biol. 2023 Dec 13;4:1285531. doi: 10.3389/ffunb.2023.1285531 (PMC10753826; doi:10.3389/ffunb.2023.1285531)
Supplement: Supplementary file 1 [file DataSheet_1.zip]

Archive with 2 entries (2 files):
- Supplementary Tables and Figures.DOCX
- Supplementary Tables S2 and S5.XLSX
