# Supplementary material for: Associated bacterial communities, confrontation studies, and comparative genomics reveal important interactions between Morchella with Pseudomonas spp
Source: Front Fungal Biol. 2023 Dec 13;4:1285531. doi: 10.3389/ffunb.2023.1285531 (PMC10753826; doi:10.3389/ffunb.2023.1285531)
Supplement: Supplementary file 1 [file DataSheet_1.zip › Supplementary Tables S2 and S5.XLSX]

## Sheet: Table S2- Taxonomy assignment
Table S2- Taxonomic assignment of the ASVs.
Feature ID	Taxon	Consensus
51fd3b660fa74fb9e2a7e2a8982e0b44	D_0__Bacteria;D_1__Proteobacteria;D_2__Alphaproteobacteria;D_3__Rhizobiales;D_4__Xanthobacteraceae;D_5__Bradyrhizobium;Ambiguous_taxa;D_7__;D_8__;D_9__;D_10__;D_11__;D_12__;D_13__;D_14__	0.6
e2ffa472ff40848e56774c2ababae190	D_0__Bacteria;D_1__Proteobacteria;D_2__Gammaproteobacteria;D_3__Pseudomonadales;D_4__Pseudomonadaceae;D_5__Pseudomonas	1
1722d5832f6caaaa2d7c7c664643609c	D_0__Bacteria;D_1__Actinobacteria;D_2__Actinobacteria;D_3__Micrococcales;D_4__Microbacteriaceae;D_5__Leifsonia;Ambiguous_taxa;D_7__;D_8__;D_9__;D_10__;D_11__;D_12__;D_13__;D_14__	0.7
0a45c901571da2a2997363aba496d473	D_0__Bacteria;D_1__Proteobacteria;D_2__Alphaproteobacteria;D_3__Rhizobiales;D_4__Xanthobacteraceae;D_5__Bradyrhizobium;Ambiguous_taxa;D_7__;D_8__;D_9__;D_10__;D_11__;D_12__;D_13__;D_14__	0.6
5dcf51f4ffdf9c6d0b014a455eb1c0ae	D_0__Bacteria;D_1__Proteobacteria;D_2__Gammaproteobacteria;D_3__Pseudomonadales;D_4__Pseudomonadaceae;D_5__Pseudomonas	1
eadf62af0cb013cdb6c375d0746d0d38	D_0__Bacteria;D_1__Proteobacteria;D_2__Alphaproteobacteria;D_3__Sphingomonadales;D_4__Sphingomonadaceae;D_5__Porphyrobacter;Ambiguous_taxa;D_7__;D_8__;D_9__;D_10__;D_11__;D_12__;D_13__;D_14__	0.6
4b9acd581ad4438967a65fb2f7e7347d	D_0__Bacteria;D_1__Actinobacteria;D_2__Actinobacteria;D_3__Micrococcales;D_4__Microbacteriaceae;D_5__Leifsonia;Ambiguous_taxa;D_7__;D_8__;D_9__;D_10__;D_11__;D_12__;D_13__;D_14__	0.7
54f7652638f8ab3bcec2740b3a5fd477	D_0__Bacteria;D_1__Proteobacteria;D_2__Gammaproteobacteria;D_3__Betaproteobacteriales;D_4__Burkholderiaceae;D_5__Delftia	1
14dabadfeb10a4be14f692ee72f3e906	D_0__Bacteria;D_1__Proteobacteria;D_2__Gammaproteobacteria;D_3__Betaproteobacteriales;D_4__Burkholderiaceae;D_5__Delftia	1
983124f0196b1666c4db4f9cc45249aa	D_0__Bacteria;D_1__Proteobacteria;D_2__Alphaproteobacteria;D_3__Sphingomonadales;D_4__Sphingomonadaceae;D_5__Porphyrobacter;Ambiguous_taxa;D_7__;D_8__;D_9__;D_10__;D_11__;D_12__;D_13__;D_14__	0.6
5133a2bed6e485998994b160e77fb90f	D_0__Bacteria;D_1__Proteobacteria;D_2__Gammaproteobacteria;D_3__Betaproteobacteriales;D_4__Burkholderiaceae;D_5__Delftia	1
b9b676601d01a79dc630661e427528ca	D_0__Bacteria;D_1__Proteobacteria;D_2__Gammaproteobacteria;D_3__Betaproteobacteriales;D_4__Burkholderiaceae;D_5__Delftia	1
edbae86168738caa3c8e2a5f56c21949	D_0__Bacteria;D_1__Firmicutes;D_2__Bacilli;D_3__Bacillales;D_4__Staphylococcaceae;D_5__Staphylococcus;Ambiguous_taxa;D_7__;D_8__;D_9__;D_10__;D_11__;D_12__;D_13__;D_14__	0.7
587654aade6c0b07bfb7d4166101d3c4	D_0__Bacteria;D_1__Firmicutes;D_2__Bacilli;D_3__Bacillales;D_4__Staphylococcaceae;D_5__Staphylococcus;Ambiguous_taxa;D_7__;D_8__;D_9__;D_10__;D_11__;D_12__;D_13__;D_14__	0.7
deeb40f842fffb54052f7d110cb51460	D_0__Bacteria;D_1__Firmicutes;D_2__Bacilli;D_3__Bacillales;D_4__Staphylococcaceae;D_5__Staphylococcus	1
21c0673d61d6085780ceded24622eb04	D_0__Bacteria;D_1__Firmicutes;D_2__Bacilli;D_3__Bacillales;D_4__Staphylococcaceae;D_5__Staphylococcus	1
3483cacd8420150a454d4a3d076b28c3	D_0__Bacteria;D_1__Proteobacteria;D_2__Gammaproteobacteria;D_3__Xanthomonadales;D_4__Xanthomonadaceae;D_5__Stenotrophomonas	1
9aecb9c4d8adefec3ae37cbfff77e8af	D_0__Bacteria;D_1__Proteobacteria;D_2__Alphaproteobacteria;D_3__Sphingomonadales;D_4__Sphingomonadaceae;D_5__Sphingomonas	1
a286fd8f2adfd34eb9fd4678f610e102	D_0__Bacteria;D_1__Proteobacteria;D_2__Gammaproteobacteria;D_3__Betaproteobacteriales;D_4__Burkholderiaceae;D_5__Ralstonia;Ambiguous_taxa;D_7__;D_8__;D_9__;D_10__;D_11__;D_12__;D_13__;D_14__	0.6
0ecbf352fe55bd1d308270854bf066d5	D_0__Bacteria;D_1__Proteobacteria;D_2__Alphaproteobacteria;D_3__Rhizobiales;D_4__Beijerinckiaceae;D_5__Methylobacterium	1
8ed81901c969fdd6e26605c8633f79b0	D_0__Bacteria;D_1__Actinobacteria;D_2__Actinobacteria;D_3__Propionibacteriales;D_4__Propionibacteriaceae;D_5__Cutibacterium	1
91c0163b93da3170dfbb47148402290b	D_0__Bacteria;D_1__Proteobacteria;D_2__Gammaproteobacteria;D_3__Xanthomonadales;D_4__Xanthomonadaceae;D_5__Stenotrophomonas	1
78904c50bf9e0ccfa18aa0ff48c9019d	D_0__Bacteria;D_1__Proteobacteria;D_2__Alphaproteobacteria;D_3__Rhizobiales;D_4__Beijerinckiaceae;D_5__Methylobacterium;Ambiguous_taxa;D_7__;D_8__;D_9__;D_10__;D_11__;D_12__;D_13__;D_14__	0.7
8a54de1b523ce850547a6e7d86979b31	D_0__Bacteria;D_1__Proteobacteria;D_2__Alphaproteobacteria;D_3__Rhizobiales;D_4__Beijerinckiaceae;D_5__Methylobacterium	1
115140603c4d11d0ad8472ddd77e245e	D_0__Bacteria;D_1__Firmicutes;D_2__Bacilli;D_3__Lactobacillales;D_4__Streptococcaceae;D_5__Streptococcus;Ambiguous_taxa;D_7__;D_8__;D_9__;D_10__;D_11__;D_12__;D_13__;D_14__	0.8
e92bd2dcc9259e05c904949ad17611e2	D_0__Bacteria;D_1__Proteobacteria;D_2__Alphaproteobacteria;D_3__Caulobacterales;D_4__Caulobacteraceae;D_5__Caulobacter	1
7e08cff801f211d74ae09fe59fcae77a	D_0__Bacteria;D_1__Proteobacteria;D_2__Gammaproteobacteria;D_3__Betaproteobacteriales;D_4__Burkholderiaceae;D_5__Ralstonia;Ambiguous_taxa;D_7__;D_8__;D_9__;D_10__;D_11__;D_12__;D_13__;D_14__	0.6
b123538ebe4bff8f2c97b7719a7f86db	D_0__Bacteria;D_1__Proteobacteria;D_2__Gammaproteobacteria;D_3__Enterobacteriales;D_4__Enterobacteriaceae;D_5__Proteus;Ambiguous_taxa;D_7__;D_8__;D_9__;D_10__;D_11__;D_12__;D_13__;D_14__	0.7
67092b26bd2773cd05d02d9d848cc797	D_0__Bacteria;D_1__Proteobacteria;D_2__Alphaproteobacteria;D_3__Rhizobiales;D_4__Xanthobacteraceae;D_5__Bradyrhizobium;Ambiguous_taxa;D_7__;D_8__;D_9__;D_10__;D_11__;D_12__;D_13__;D_14__	0.7
456ff262c33428871028f77acb656d33	D_0__Bacteria;D_1__Proteobacteria;D_2__Alphaproteobacteria;D_3__Rhizobiales;D_4__Beijerinckiaceae;D_5__Methylobacterium;Ambiguous_taxa;D_7__;D_8__;D_9__;D_10__;D_11__;D_12__;D_13__;D_14__	0.7
64a6240e46cc5bf3abe03b845721b89a	D_0__Bacteria;D_1__Proteobacteria;D_2__Alphaproteobacteria;D_3__Sphingomonadales;D_4__Sphingomonadaceae;D_5__Sphingomonas	1
123c800a85a580d09033010f841be61d	D_0__Bacteria;D_1__Bacteroidetes;D_2__Bacteroidia;D_3__Flavobacteriales;D_4__Weeksellaceae;D_5__Chryseobacterium	1
4e891d013d57ad36d65022f2e8302e89	D_0__Bacteria;D_1__Proteobacteria;D_2__Alphaproteobacteria;D_3__Rhizobiales;D_4__Beijerinckiaceae;D_5__Methylobacterium	1
3400dc506d41f42c27deb340b669d961	D_0__Bacteria;D_1__Firmicutes;D_2__Bacilli;D_3__Bacillales;D_4__Staphylococcaceae;D_5__Staphylococcus	1
6e8071ba35a3bf64e68639159ca158e6	D_0__Bacteria;D_1__Actinobacteria;D_2__Actinobacteria;D_3__Propionibacteriales;D_4__Propionibacteriaceae;D_5__Cutibacterium	1
c4d62b5bc42b2afdda583d34ad04f755	D_0__Bacteria;D_1__Proteobacteria;D_2__Alphaproteobacteria;D_3__Rhizobiales;D_4__Beijerinckiaceae;D_5__Methylobacterium	1
dc7556e77f95cafa11261b43f41a43f3	D_0__Bacteria;D_1__Proteobacteria;D_2__Gammaproteobacteria;D_3__Enterobacteriales;D_4__Enterobacteriaceae;D_5__Proteus;Ambiguous_taxa;D_7__;D_8__;D_9__;D_10__;D_11__;D_12__;D_13__;D_14__	0.7
8e560bb74ce0df262d42992e3e7dd365	D_0__Bacteria;D_1__Firmicutes;D_2__Bacilli;D_3__Bacillales;D_4__Staphylococcaceae;D_5__Staphylococcus	1
250f6cb65f48eeb646701a7bdd05ddba	D_0__Bacteria;D_1__Bacteroidetes;D_2__Bacteroidia;D_3__Flavobacteriales;D_4__Weeksellaceae;D_5__Chryseobacterium	1
73c2ce018753016eefd0b11413b2de52	D_0__Bacteria;D_1__Proteobacteria;D_2__Alphaproteobacteria;D_3__Rhizobiales;D_4__Xanthobacteraceae;D_5__Bradyrhizobium;Ambiguous_taxa;D_7__;D_8__;D_9__;D_10__;D_11__;D_12__;D_13__;D_14__	0.7
0abf73a5e5ba8e23adfe3efc7e76c696	D_0__Bacteria;D_1__Firmicutes;D_2__Bacilli;D_3__Bacillales;D_4__Staphylococcaceae;D_5__Staphylococcus;Ambiguous_taxa;D_7__;D_8__;D_9__;D_10__;D_11__;D_12__;D_13__;D_14__	0.6
6720d16d295e642c546e76166cd9c6d3	D_0__Bacteria;D_1__Proteobacteria;D_2__Alphaproteobacteria;D_3__Sphingomonadales;D_4__Sphingomonadaceae;D_5__Sphingomonas;Ambiguous_taxa;D_7__;D_8__;D_9__;D_10__;D_11__;D_12__;D_13__;D_14__	0.7
c29f643befab2dfdd3870236ea3bf71e	D_0__Bacteria;D_1__Proteobacteria;D_2__Alphaproteobacteria;D_3__Caulobacterales;D_4__Caulobacteraceae;D_5__Brevundimonas;Ambiguous_taxa;D_7__;D_8__;D_9__;D_10__;D_11__;D_12__;D_13__;D_14__	0.6
c9e5e4019117927b71f2d3331be844e3	D_0__Bacteria;D_1__Proteobacteria;D_2__Alphaproteobacteria;D_3__Rhizobiales;D_4__Rhizobiaceae;D_5__Phyllobacterium;Ambiguous_taxa;D_7__;D_8__;D_9__;D_10__;D_11__;D_12__;D_13__;D_14__	0.6
67e6228ea9bdb3d6af3291112070421f	D_0__Bacteria;D_1__Firmicutes;D_2__Bacilli;D_3__Bacillales;D_4__Staphylococcaceae;D_5__Staphylococcus;Ambiguous_taxa;D_7__;D_8__;D_9__;D_10__;D_11__;D_12__;D_13__;D_14__	0.6
ba16d0d98af551b5d786c5b211ae14d1	D_0__Bacteria;D_1__Firmicutes;D_2__Bacilli;D_3__Bacillales;D_4__Staphylococcaceae;D_5__Staphylococcus;Ambiguous_taxa;D_7__;D_8__;D_9__;D_10__;D_11__;D_12__;D_13__;D_14__	0.6
09407a377b4736c4742b29303d25fdb0	D_0__Bacteria;D_1__Proteobacteria;D_2__Alphaproteobacteria;D_3__Rhizobiales;D_4__Beijerinckiaceae;D_5__Methylobacterium;Ambiguous_taxa;D_7__;D_8__;D_9__;D_10__;D_11__;D_12__;D_13__;D_14__	0.6
d562d2e2023a621fbe8d3636a65f73c2	D_0__Bacteria;D_1__Proteobacteria;D_2__Alphaproteobacteria;D_3__Rhizobiales;D_4__Beijerinckiaceae;D_5__Methylobacterium;Ambiguous_taxa;D_7__;D_8__;D_9__;D_10__;D_11__;D_12__;D_13__;D_14__	0.6
97a86a1c4da5c1ed05f5366479dee651	D_0__Bacteria;D_1__Actinobacteria;D_2__Actinobacteria;D_3__Corynebacteriales;D_4__Nocardiaceae;D_5__Rhodococcus;Ambiguous_taxa;D_7__;D_8__;D_9__;D_10__;D_11__;D_12__;D_13__;D_14__	0.6
f2f02190508de9e980ec7e106def4926	D_0__Bacteria;D_1__Proteobacteria;D_2__Gammaproteobacteria;D_3__Betaproteobacteriales;D_4__Burkholderiaceae	1
74f86c8d437efb38a3bf15d6bc4fcb78	D_0__Bacteria;D_1__Proteobacteria;D_2__Alphaproteobacteria;D_3__Caulobacterales;D_4__Caulobacteraceae;D_5__Caulobacter	1
cc479bbab8d8f8c1a4e824c697138a33	D_0__Bacteria;D_1__Firmicutes;D_2__Bacilli;D_3__Lactobacillales;D_4__Streptococcaceae;D_5__Streptococcus;Ambiguous_taxa;D_7__;D_8__;D_9__;D_10__;D_11__;D_12__;D_13__;D_14__	0.8
8b5814796c26d6dc0e9f0261f7993034	D_0__Bacteria;D_1__Proteobacteria;D_2__Alphaproteobacteria;D_3__Rhizobiales;D_4__Rhizobiaceae;D_5__Phyllobacterium;Ambiguous_taxa;D_7__;D_8__;D_9__;D_10__;D_11__;D_12__;D_13__;D_14__	0.6
1708aee609991786eee7ac06a237dcf0	D_0__Bacteria;D_1__Firmicutes;D_2__Bacilli;D_3__Bacillales;D_4__Staphylococcaceae;D_5__Staphylococcus;Ambiguous_taxa;D_7__;D_8__;D_9__;D_10__;D_11__;D_12__;D_13__;D_14__	0.6
c913475f225f24776e8204ecb1884e5a	D_0__Bacteria;D_1__Proteobacteria;D_2__Alphaproteobacteria;D_3__Caulobacterales;D_4__Caulobacteraceae;D_5__Brevundimonas;Ambiguous_taxa;D_7__;D_8__;D_9__;D_10__;D_11__;D_12__;D_13__;D_14__	0.6
379548ed189704c38e5de825b714fd64	D_0__Bacteria;D_1__Firmicutes;D_2__Bacilli;D_3__Bacillales;D_4__Staphylococcaceae;D_5__Staphylococcus	1
552f09449372aacd93fbafe9ece83287	D_0__Bacteria;D_1__Proteobacteria;D_2__Gammaproteobacteria;D_3__Betaproteobacteriales;D_4__Burkholderiaceae;D_5__Aquabacterium	1
0ce9492090903af68f63560ba421a221	D_0__Bacteria;D_1__Proteobacteria;D_2__Gammaproteobacteria;D_3__Betaproteobacteriales;D_4__Burkholderiaceae	1
cbc5557aa4b94e23a015f3498b4f0573	D_0__Bacteria;D_1__Proteobacteria;D_2__Alphaproteobacteria;D_3__Rhizobiales;D_4__Beijerinckiaceae;D_5__Methylobacterium;Ambiguous_taxa;D_7__;D_8__;D_9__;D_10__;D_11__;D_12__;D_13__;D_14__	0.6
8cdb75ec3ef184346a634fc6dc5d014f	D_0__Bacteria;D_1__Proteobacteria;D_2__Gammaproteobacteria;D_3__Betaproteobacteriales;D_4__Burkholderiaceae;D_5__Aquabacterium	1
72b25f3a8f7a07803e2e7a845fccbdb7	D_0__Bacteria;D_1__Proteobacteria;D_2__Gammaproteobacteria;D_3__Pseudomonadales;D_4__Pseudomonadaceae;D_5__Pseudomonas;Ambiguous_taxa;D_7__;D_8__;D_9__;D_10__;D_11__;D_12__;D_13__;D_14__	0.7
46d5a2ed9e1909d01ba8f293f35e7203	D_0__Bacteria;D_1__Proteobacteria;D_2__Alphaproteobacteria;D_3__Sphingomonadales;D_4__Sphingomonadaceae;D_5__Sphingomonas;Ambiguous_taxa;D_7__;D_8__;D_9__;D_10__;D_11__;D_12__;D_13__;D_14__	0.7
aae238b58b27dee2f28206d06d62c4ea	D_0__Bacteria;D_1__Actinobacteria;D_2__Actinobacteria;D_3__Corynebacteriales;D_4__Nocardiaceae;D_5__Rhodococcus;Ambiguous_taxa;D_7__;D_8__;D_9__;D_10__;D_11__;D_12__;D_13__;D_14__	0.6
3e64f52fa940208a24252dbf59bdb139	D_0__Bacteria;D_1__Proteobacteria;D_2__Alphaproteobacteria;D_3__Rhizobiales;D_4__Beijerinckiaceae;D_5__Methylobacterium;Ambiguous_taxa;D_7__;D_8__;D_9__;D_10__;D_11__;D_12__;D_13__;D_14__	0.6
6ed30bf5dab9554a5f3a773b8e95990a	D_0__Bacteria;D_1__Proteobacteria;D_2__Alphaproteobacteria;D_3__Caulobacterales;D_4__Caulobacteraceae;D_5__uncultured	0.9
01e1204b13f80d5bcd0f655e4430e056	D_0__Bacteria;D_1__Proteobacteria;D_2__Gammaproteobacteria;D_3__Pseudomonadales;D_4__Pseudomonadaceae;D_5__Pseudomonas;Ambiguous_taxa;D_7__;D_8__;D_9__;D_10__;D_11__;D_12__;D_13__;D_14__	0.7
cc3d335157653001ff35c24d1385d95f	D_0__Bacteria;D_1__Proteobacteria;D_2__Alphaproteobacteria;D_3__Caulobacterales;D_4__Caulobacteraceae;D_5__uncultured	0.9
2ce965261d663f11b7436bd0614dd38d	D_0__Bacteria;D_1__Firmicutes;D_2__Bacilli;D_3__Bacillales;D_4__Staphylococcaceae;D_5__Staphylococcus	1
9a6aabc297e3bb4c3f35ac0d3df80cbd	D_0__Bacteria;D_1__Firmicutes;D_2__Bacilli;D_3__Bacillales;D_4__Staphylococcaceae;D_5__Staphylococcus;Ambiguous_taxa;D_7__;D_8__;D_9__;D_10__;D_11__;D_12__;D_13__;D_14__	0.7
7af716acca6eddd71f8523f7b4f27e0d	D_0__Bacteria;D_1__Cyanobacteria;D_2__Oxyphotobacteria;D_3__Nostocales;D_4__Chroococcidiopsaceae;D_5__uncultured;D_6__uncultured bacterium;D_7__;D_8__;D_9__;D_10__;D_11__;D_12__;D_13__;D_14__	0.8
bb66cd88a9fb6b64fba5990df19639b6	D_0__Bacteria;D_1__Firmicutes;D_2__Bacilli;D_3__Bacillales;D_4__Bacillaceae;D_5__Bacillus	1
f6858a96eb5af547e5284111d8b5abdf	D_0__Bacteria;D_1__Firmicutes;D_2__Bacilli;D_3__Bacillales;D_4__Staphylococcaceae;D_5__Staphylococcus;Ambiguous_taxa;D_7__;D_8__;D_9__;D_10__;D_11__;D_12__;D_13__;D_14__	0.8
dcb336afd40ad26f2f9dab7562ff8bd2	D_0__Bacteria;D_1__Proteobacteria;D_2__Gammaproteobacteria;D_3__Enterobacteriales;D_4__Enterobacteriaceae;D_5__Proteus;Ambiguous_taxa;D_7__;D_8__;D_9__;D_10__;D_11__;D_12__;D_13__;D_14__	0.7
17add94ea2f3efd5ba7fc25db178ccef	D_0__Bacteria;D_1__Bacteroidetes;D_2__Bacteroidia;D_3__Sphingobacteriales;D_4__Sphingobacteriaceae;D_5__Pedobacter;Ambiguous_taxa;D_7__;D_8__;D_9__;D_10__;D_11__;D_12__;D_13__;D_14__	0.6
609ee360beac54847410e9c5ace7821f	D_0__Bacteria;D_1__Proteobacteria;D_2__Gammaproteobacteria;D_3__Betaproteobacteriales;D_4__Burkholderiaceae;D_5__Aquabacterium	1
5560844f74bd96bc5ade53fd792a3b0d	D_0__Bacteria;D_1__Actinobacteria;D_2__Actinobacteria;D_3__Frankiales;D_4__Geodermatophilaceae;D_5__Blastococcus	1
58d82c1774286496d999bf20fe4d11ca	D_0__Bacteria;D_1__Firmicutes;D_2__Bacilli;D_3__Bacillales;D_4__Staphylococcaceae;D_5__Staphylococcus;Ambiguous_taxa;D_7__;D_8__;D_9__;D_10__;D_11__;D_12__;D_13__;D_14__	0.7
ca5b3ea44eaf358e96fb9697c904b969	D_0__Bacteria;D_1__Firmicutes;D_2__Bacilli;D_3__Bacillales;D_4__Bacillaceae;D_5__Bacillus	1
3909fc0e97a06df00a17c3d2d1108083	D_0__Bacteria;D_1__Cyanobacteria;D_2__Oxyphotobacteria;D_3__Nostocales;D_4__Chroococcidiopsaceae;D_5__uncultured;D_6__uncultured bacterium;D_7__;D_8__;D_9__;D_10__;D_11__;D_12__;D_13__;D_14__	0.8
a0298899a9141e2a5de5c08fc34c14b8	D_0__Bacteria;D_1__Proteobacteria;D_2__Gammaproteobacteria;D_3__Betaproteobacteriales;D_4__Burkholderiaceae;D_5__Aquabacterium	1
eb2445cc25def2808fba2625f7009388	D_0__Bacteria;D_1__Proteobacteria;D_2__Alphaproteobacteria;D_3__Sphingomonadales;D_4__Sphingomonadaceae;D_5__Sphingobium;Ambiguous_taxa;D_7__;D_8__;D_9__;D_10__;D_11__;D_12__;D_13__;D_14__	0.6
fc1b3b29215590893bc869d90190c455	D_0__Bacteria;D_1__Firmicutes;D_2__Bacilli;D_3__Bacillales;D_4__Staphylococcaceae;D_5__Staphylococcus;Ambiguous_taxa;D_7__;D_8__;D_9__;D_10__;D_11__;D_12__;D_13__;D_14__	0.8
8d8fa037bf8ba1fc828ce5e78e020e23	D_0__Bacteria;D_1__Proteobacteria;D_2__Alphaproteobacteria;D_3__Sphingomonadales;D_4__Sphingomonadaceae;D_5__Sphingobium;Ambiguous_taxa;D_7__;D_8__;D_9__;D_10__;D_11__;D_12__;D_13__;D_14__	0.6
99ba8a6287e8ac249db13131a2d70baa	D_0__Bacteria;D_1__Proteobacteria;D_2__Gammaproteobacteria;D_3__Enterobacteriales;D_4__Enterobacteriaceae;D_5__Proteus;Ambiguous_taxa;D_7__;D_8__;D_9__;D_10__;D_11__;D_12__;D_13__;D_14__	0.7
e63e9551d297f8e711ad61a72e341e97	D_0__Bacteria;D_1__Proteobacteria;D_2__Alphaproteobacteria;D_3__Acetobacterales;D_4__Acetobacteraceae;D_5__Roseomonas	0.9
58c26f68a264423fb9ca9906199bfc36	D_0__Bacteria;D_1__Proteobacteria;D_2__Alphaproteobacteria;D_3__Caulobacterales;D_4__Caulobacteraceae;D_5__Brevundimonas;Ambiguous_taxa;D_7__;D_8__;D_9__;D_10__;D_11__;D_12__;D_13__;D_14__	0.7
ef268b3f76d3ce6377adef503644833c	D_0__Bacteria;D_1__Proteobacteria;D_2__Alphaproteobacteria;D_3__Caulobacterales;D_4__Caulobacteraceae;D_5__Brevundimonas;Ambiguous_taxa;D_7__;D_8__;D_9__;D_10__;D_11__;D_12__;D_13__;D_14__	0.7
856ad59cc7b12baa2177c7d6b41cb9d4	D_0__Bacteria;D_1__Proteobacteria;D_2__Alphaproteobacteria;D_3__Rhodobacterales;D_4__Rhodobacteraceae;D_5__Amaricoccus	0.8
ad12806efbf1a6d991fc0b47f84db735	D_0__Bacteria;D_1__Proteobacteria;D_2__Alphaproteobacteria;D_3__Sphingomonadales;D_4__Sphingomonadaceae;D_5__Sphingomonas	1
af6c13820bc31d2fca4b58251f89b0e6	D_0__Bacteria;D_1__Proteobacteria;D_2__Alphaproteobacteria;D_3__Rhizobiales;D_4__Beijerinckiaceae;D_5__Methylobacterium	1
9f3fa3f85f62cdf7c1d7a337462bcee4	D_0__Bacteria;D_1__Bacteroidetes;D_2__Bacteroidia;D_3__Sphingobacteriales;D_4__Sphingobacteriaceae;D_5__Pedobacter;Ambiguous_taxa;D_7__;D_8__;D_9__;D_10__;D_11__;D_12__;D_13__;D_14__	0.6
6166cb29f6e34a3f175f73ac06711a2f	D_0__Bacteria;D_1__Actinobacteria;D_2__Actinobacteria;D_3__Frankiales;D_4__Geodermatophilaceae;D_5__Blastococcus	1
d201a4e0c85687fec53d60201e8709a7	D_0__Bacteria;D_1__Proteobacteria;D_2__Alphaproteobacteria;D_3__Acetobacterales;D_4__Acetobacteraceae;D_5__Roseomonas	0.9
9d086e00bf30299dccbfd1930ca59bc6	D_0__Bacteria;D_1__Proteobacteria;D_2__Alphaproteobacteria;D_3__Rhizobiales;D_4__Rhizobiaceae;D_5__Allorhizobium-Neorhizobium-Pararhizobium-Rhizobium;Ambiguous_taxa;D_7__;D_8__;D_9__;D_10__;D_11__;D_12__;D_13__;D_14__	0.6
e32a5fd54e7afb39d553ab5d4e02aac4	D_0__Bacteria;D_1__Proteobacteria;D_2__Alphaproteobacteria;D_3__Rhizobiales;D_4__Beijerinckiaceae;D_5__Methylobacterium	1
1c20c1c28b8c7441744779e543db5eb5	D_0__Bacteria;D_1__Firmicutes;D_2__Bacilli;D_3__Bacillales;D_4__Staphylococcaceae;D_5__Staphylococcus	1
0b8c68bc9c4d7192ff051309cf78355d	D_0__Bacteria;D_1__Proteobacteria;D_2__Alphaproteobacteria;D_3__Sphingomonadales;D_4__Sphingomonadaceae;D_5__Sphingomonas;Ambiguous_taxa;D_7__;D_8__;D_9__;D_10__;D_11__;D_12__;D_13__;D_14__	0.8
6ba9225b7f91d849b110d06ff80ad1f6	D_0__Bacteria;D_1__Actinobacteria;D_2__Actinobacteria;D_3__Micrococcales;D_4__Micrococcaceae;D_5__Kocuria;Ambiguous_taxa;D_7__;D_8__;D_9__;D_10__;D_11__;D_12__;D_13__;D_14__	0.8
cbb4a7673543fb4e83ccaf3102da0ffc	D_0__Bacteria;D_1__Actinobacteria;D_2__Actinobacteria;D_3__Micrococcales;D_4__Micrococcaceae;D_5__Glutamicibacter	1
b60cdb3d1fc5828a04d91b26761f4a39	D_0__Bacteria;D_1__Proteobacteria;D_2__Gammaproteobacteria;D_3__Pseudomonadales;D_4__Pseudomonadaceae;D_5__Pseudomonas;Ambiguous_taxa;D_7__;D_8__;D_9__;D_10__;D_11__;D_12__;D_13__;D_14__	0.8
522d316be8320d8a4a92cb020d39c642	D_0__Bacteria;D_1__Proteobacteria;D_2__Alphaproteobacteria;D_3__Sphingomonadales;D_4__Sphingomonadaceae;D_5__Sphingomonas	1
de3f330fa690c9c68786fb946610a348	D_0__Bacteria;D_1__Proteobacteria;D_2__Alphaproteobacteria;D_3__Rhodobacterales;D_4__Rhodobacteraceae;D_5__Amaricoccus	0.8
c1baabd9a623c8799996ed5eb4ed2dc1	D_0__Bacteria;D_1__Cyanobacteria;D_2__Oxyphotobacteria;D_3__Nostocales;D_4__Chroococcidiopsaceae;D_5__Chroococcidiopsis SAG 2023	0.8
9c576903588f0bf15f2bce47f3352801	D_0__Bacteria;D_1__Firmicutes;D_2__Bacilli;D_3__Bacillales;D_4__Bacillaceae;D_5__Bacillus;Ambiguous_taxa;D_7__;D_8__;D_9__;D_10__;D_11__;D_12__;D_13__;D_14__	0.6
1b9ea38da922eeec3cf9ebf9180e8ac0	D_0__Bacteria;D_1__Proteobacteria;D_2__Gammaproteobacteria;D_3__Pseudomonadales;D_4__Pseudomonadaceae;D_5__Pseudomonas;Ambiguous_taxa;D_7__;D_8__;D_9__;D_10__;D_11__;D_12__;D_13__;D_14__	0.8
6268ccde77f31e0d541a353dad193d93	D_0__Bacteria;D_1__Firmicutes;D_2__Bacilli;D_3__Bacillales;D_4__Staphylococcaceae;D_5__Staphylococcus	1
3268b0ef6429da7863333864a9d7541c	D_0__Bacteria;D_1__Proteobacteria;D_2__Alphaproteobacteria;D_3__Sphingomonadales;D_4__Sphingomonadaceae;D_5__Sphingobium	1
7c5e4299c65c6be2c02b4e1b2f78152c	D_0__Bacteria;D_1__Proteobacteria;D_2__Gammaproteobacteria;D_3__Betaproteobacteriales;D_4__Burkholderiaceae;D_5__Variovorax	0.7
21164ea1e0c9cc4eceaf7ab371eaedf7	D_0__Bacteria;D_1__Actinobacteria;D_2__Actinobacteria;D_3__Micrococcales;D_4__Microbacteriaceae;D_5__Leifsonia;Ambiguous_taxa;D_7__;D_8__;D_9__;D_10__;D_11__;D_12__;D_13__;D_14__	0.8
eba1c066adbe953220959377fe22d45f	D_0__Bacteria;D_1__Proteobacteria;D_2__Alphaproteobacteria;D_3__Sphingomonadales;D_4__Sphingomonadaceae;D_5__Sphingobium	1
fe14776dac6ddf8bbc7eac6fc163ae2b	D_0__Bacteria;D_1__Actinobacteria;D_2__Actinobacteria;D_3__Corynebacteriales;D_4__Corynebacteriaceae;D_5__Corynebacterium 1;D_6__uncultured bacterium;D_7__;D_8__;D_9__;D_10__;D_11__;D_12__;D_13__;D_14__	0.8
5e17a77091962ff0e75333fd4f57d3fc	D_0__Bacteria;D_1__Actinobacteria;D_2__Actinobacteria;D_3__Micrococcales;D_4__Micrococcaceae;D_5__Kocuria;Ambiguous_taxa;D_7__;D_8__;D_9__;D_10__;D_11__;D_12__;D_13__;D_14__	0.8
7c2444dbb2bb1d9ded9850cbdadb41f5	D_0__Bacteria;D_1__Firmicutes;D_2__Bacilli;D_3__Bacillales;D_4__Planococcaceae;D_5__Jeotgalibacillus	1
c47f440c0e14726840b01b73c3025e15	D_0__Bacteria;D_1__Firmicutes;D_2__Bacilli;D_3__Lactobacillales;D_4__Lactobacillaceae;D_5__Lactobacillus;D_6__uncultured bacterium;D_7__;D_8__;D_9__;D_10__;D_11__;D_12__;D_13__;D_14__	0.7
4999165e45750bd24090f3b7e888d568	D_0__Bacteria;D_1__Proteobacteria;D_2__Alphaproteobacteria;D_3__Rhizobiales;D_4__Rhizobiaceae;D_5__Allorhizobium-Neorhizobium-Pararhizobium-Rhizobium;Ambiguous_taxa;D_7__;D_8__;D_9__;D_10__;D_11__;D_12__;D_13__;D_14__	0.6
bb9169252a6ad6678e42443388cc1dae	D_0__Bacteria;D_1__Actinobacteria;D_2__Actinobacteria;D_3__Frankiales;D_4__uncultured	1
338cee304ec2143f0a4cc9213e04d097	D_0__Bacteria;D_1__Proteobacteria;D_2__Alphaproteobacteria;D_3__Rhodobacterales;D_4__Rhodobacteraceae;D_5__Paracoccus;Ambiguous_taxa;D_7__;D_8__;D_9__;D_10__;D_11__;D_12__;D_13__;D_14__	0.7
a5bbba9154b9d48a4c1e5e55aa11d69f	D_0__Bacteria;D_1__Cyanobacteria;D_2__Oxyphotobacteria;D_3__Nostocales;D_4__Chroococcidiopsaceae;D_5__Chroococcidiopsis SAG 2023	0.8
d351c0740a605874cb3719e70ec9fff5	D_0__Bacteria;D_1__Proteobacteria;D_2__Gammaproteobacteria;D_3__Betaproteobacteriales;D_4__Burkholderiaceae;D_5__Variovorax	0.9
01e2f38ccd62673e69a5da45c7d6f99d	D_0__Bacteria;D_1__Actinobacteria;D_2__Actinobacteria;D_3__Micrococcales;D_4__Micrococcaceae;D_5__Glutamicibacter	1
b050896aa4b466284b106005fa383b1e	D_0__Bacteria;D_1__Actinobacteria;D_2__Actinobacteria;D_3__Corynebacteriales;D_4__Corynebacteriaceae;D_5__Corynebacterium 1;D_6__uncultured bacterium;D_7__;D_8__;D_9__;D_10__;D_11__;D_12__;D_13__;D_14__	0.8
f13c80bef338dce889631507ddac37c4	D_0__Bacteria;D_1__Firmicutes;D_2__Bacilli;D_3__Bacillales;D_4__Staphylococcaceae;D_5__Staphylococcus	1
69b7244ff4c6e79a843d208d675a7f1e	D_0__Bacteria;D_1__Proteobacteria;D_2__Alphaproteobacteria;D_3__Sphingomonadales;D_4__Sphingomonadaceae;D_5__Sphingomonas	0.9
c80ad1f2c3ecef7d14c5cd8dc7b58b28	D_0__Bacteria;D_1__Firmicutes;D_2__Bacilli;D_3__Bacillales;D_4__Bacillaceae;D_5__Bacillus;Ambiguous_taxa;D_7__;D_8__;D_9__;D_10__;D_11__;D_12__;D_13__;D_14__	0.6
a94688e67b24f9dc46c931421fa282fd	D_0__Bacteria;D_1__Firmicutes;D_2__Bacilli;D_3__Lactobacillales;D_4__Streptococcaceae;D_5__Streptococcus;Ambiguous_taxa;D_7__;D_8__;D_9__;D_10__;D_11__;D_12__;D_13__;D_14__	0.8
b6dbcbc71e3b2b34dcb0297897a0fc1f	D_0__Bacteria;D_1__Proteobacteria;D_2__Alphaproteobacteria;D_3__Rhizobiales;D_4__Devosiaceae;D_5__Devosia;D_6__uncultured bacterium;D_7__;D_8__;D_9__;D_10__;D_11__;D_12__;D_13__;D_14__	0.6
55b21784af2fa79906f46ff11fef2777	D_0__Bacteria;D_1__Proteobacteria;D_2__Alphaproteobacteria;D_3__Rhodobacterales;D_4__Rhodobacteraceae;D_5__Paracoccus	1
36e3316995c66e2ab78c20a3829ac941	D_0__Bacteria;D_1__Proteobacteria;D_2__Alphaproteobacteria;D_3__Rhizobiales;D_4__Devosiaceae;D_5__Devosia	1
2d6c8a5a14c34600be7bf6abb8d6fbaf	D_0__Bacteria;D_1__Actinobacteria;D_2__Actinobacteria;D_3__Micrococcales;D_4__Microbacteriaceae;D_5__Leifsonia;Ambiguous_taxa;D_7__;D_8__;D_9__;D_10__;D_11__;D_12__;D_13__;D_14__	0.8
a1a2ba2340791a85c11844f693dce3f6	D_0__Bacteria;D_1__Proteobacteria;D_2__Gammaproteobacteria;D_3__Betaproteobacteriales;D_4__Burkholderiaceae;D_5__Variovorax	0.7
cfa12fb755f3979247294b72d8416e54	D_0__Bacteria;D_1__Firmicutes;D_2__Bacilli;D_3__Bacillales;D_4__Staphylococcaceae;D_5__Staphylococcus	1
fbc257c7a25f16874c2402a702365052	D_0__Bacteria;D_1__Proteobacteria;D_2__Alphaproteobacteria;D_3__Sphingomonadales;D_4__Sphingomonadaceae;D_5__Sphingomonas;Ambiguous_taxa;D_7__;D_8__;D_9__;D_10__;D_11__;D_12__;D_13__;D_14__	0.8
e12983ac9a05715d6172b5db49cceb57	D_0__Bacteria;D_1__Proteobacteria;D_2__Alphaproteobacteria;D_3__Sphingomonadales;D_4__Sphingomonadaceae;D_5__Sphingomonas	0.9
495c3b225691a71ab8aaa85cc450330d	D_0__Bacteria;D_1__Actinobacteria;D_2__Actinobacteria;D_3__Micrococcales;D_4__Micrococcaceae;D_5__Kocuria;Ambiguous_taxa;D_7__;D_8__;D_9__;D_10__;D_11__;D_12__;D_13__;D_14__	0.7
123c1bdb15e28748e36a60c45d3f6a86	D_0__Bacteria;D_1__Proteobacteria;D_2__Alphaproteobacteria;D_3__Acetobacterales;D_4__Acetobacteraceae;D_5__uncultured	0.7
b124f7a2f71131f0643af8e4841847eb	D_0__Bacteria;D_1__Proteobacteria;D_2__Alphaproteobacteria;D_3__Rhodobacterales;D_4__Rhodobacteraceae;D_5__Paracoccus;Ambiguous_taxa;D_7__;D_8__;D_9__;D_10__;D_11__;D_12__;D_13__;D_14__	0.7
832fd673698a101b756cae941d4ca7f8	D_0__Bacteria;D_1__Proteobacteria;D_2__Alphaproteobacteria;D_3__Sphingomonadales;D_4__Sphingomonadaceae;D_5__Sphingomonas	0.8
6b40dcc68eb4ffc5289a9a33aac7ecdb	D_0__Bacteria;D_1__Proteobacteria;D_2__Alphaproteobacteria;D_3__Acetobacterales;D_4__Acetobacteraceae;D_5__uncultured	0.7
4d787ecab23781fbef4cec479604eba9	D_0__Bacteria;D_1__Proteobacteria;D_2__Alphaproteobacteria;D_3__Rhizobiales;D_4__Rhizobiaceae	1
705ccb6b1e6619a1caee9532d678a199	D_0__Bacteria;D_1__Actinobacteria;D_2__Actinobacteria;D_3__Micrococcales;D_4__Micrococcaceae;D_5__Micrococcus	1
a096b0a1e6d5d9a6804a518c2907fc8f	D_0__Bacteria;D_1__Actinobacteria;D_2__Actinobacteria;D_3__Micrococcales;D_4__Microbacteriaceae;D_5__Microbacterium	1
152d725e5692ed95d252f1e75e5a0345	D_0__Bacteria;D_1__Proteobacteria;D_2__Alphaproteobacteria;D_3__Rhodobacterales;D_4__Rhodobacteraceae;D_5__Paracoccus	1
f7f35e64ed2b24ae85b3f4acf850af8e	D_0__Bacteria;D_1__Proteobacteria;D_2__Gammaproteobacteria;D_3__Betaproteobacteriales;D_4__Burkholderiaceae;D_5__Pelomonas	0.6
392c7fdb4ca548f80ee0c68e4a66ca34	D_0__Bacteria;D_1__Actinobacteria;D_2__Actinobacteria;D_3__Corynebacteriales;D_4__Corynebacteriaceae;D_5__Corynebacterium 1;D_6__uncultured bacterium;D_7__;D_8__;D_9__;D_10__;D_11__;D_12__;D_13__;D_14__	0.7
1b7aaf801126d471b0cb0df2631c74c6	D_0__Bacteria;D_1__Actinobacteria;D_2__Actinobacteria;D_3__Micrococcales;D_4__Micrococcaceae;D_5__Rothia	1
1f288d808b4321ee947e78befa65293d	D_0__Bacteria;D_1__Proteobacteria;D_2__Alphaproteobacteria;D_3__Rhodobacterales;D_4__Rhodobacteraceae;D_5__Rubellimicrobium;D_6__uncultured bacterium;D_7__;D_8__;D_9__;D_10__;D_11__;D_12__;D_13__;D_14__	0.8
bd292e5dfc529567817e07a70102fbb3	D_0__Bacteria;D_1__Proteobacteria;D_2__Gammaproteobacteria;D_3__Betaproteobacteriales;D_4__Burkholderiaceae;D_5__Pelomonas	0.7
f2095943b4f9326e905b456dd9a39506	D_0__Bacteria;D_1__Firmicutes;D_2__Bacilli;D_3__Lactobacillales;D_4__Lactobacillaceae;D_5__Lactobacillus;D_6__uncultured bacterium;D_7__;D_8__;D_9__;D_10__;D_11__;D_12__;D_13__;D_14__	0.7
02db10318c540a9eaacbdb8c3e6ca0f5	D_0__Bacteria;D_1__Proteobacteria;D_2__Alphaproteobacteria;D_3__Rhizobiales;D_4__Devosiaceae;D_5__Devosia	1
f99d57d955aee630b7b3cfb3eae414a2	D_0__Bacteria;D_1__Proteobacteria;D_2__Gammaproteobacteria;D_3__Betaproteobacteriales;D_4__Burkholderiaceae;D_5__Variovorax	0.9
47237b67f2a0d6c9c39c3b91bf135f81	D_0__Bacteria;D_1__Proteobacteria;D_2__Alphaproteobacteria;D_3__Rhizobiales;D_4__Beijerinckiaceae;D_5__Methylobacterium	1
fbb409c39d201d0d6914514c68601d78	D_0__Bacteria;D_1__Proteobacteria;D_2__Gammaproteobacteria;D_3__Betaproteobacteriales;D_4__Burkholderiaceae;D_5__Ralstonia	1
d6721817ef8e78ca6ffa946379700f45	D_0__Bacteria;D_1__Bacteroidetes;D_2__Bacteroidia;D_3__Sphingobacteriales;D_4__Sphingobacteriaceae;D_5__Pedobacter;Ambiguous_taxa;D_7__;D_8__;D_9__;D_10__;D_11__;D_12__;D_13__;D_14__	0.6
66d33e9e12c3cb77c95858b96c07959f	D_0__Bacteria;D_1__Proteobacteria;D_2__Gammaproteobacteria;D_3__Betaproteobacteriales;D_4__Burkholderiaceae;D_5__Ralstonia	1
bfd66d9d058831aa3899f0214e593f2b	D_0__Bacteria;D_1__Actinobacteria;D_2__Actinobacteria;D_3__Micrococcales;D_4__Micrococcaceae;D_5__Micrococcus	1
538fd0793c3a2f970b08501e40c56358	D_0__Bacteria;D_1__Proteobacteria;D_2__Alphaproteobacteria;D_3__Rhizobiales;D_4__Rhizobiaceae	1
a36b2f6b5a51abe37c23e207e8e91d7e	D_0__Bacteria;D_1__Firmicutes;D_2__Bacilli;D_3__Bacillales;D_4__Bacillaceae;D_5__Bacillus;Ambiguous_taxa;D_7__;D_8__;D_9__;D_10__;D_11__;D_12__;D_13__;D_14__	0.6
d4b7d6cf7c1f67c7965ce1d721c292a3	D_0__Bacteria;D_1__Actinobacteria;D_2__Actinobacteria;D_3__Micrococcales;D_4__Micrococcaceae;D_5__Kocuria;Ambiguous_taxa;D_7__;D_8__;D_9__;D_10__;D_11__;D_12__;D_13__;D_14__	0.7
4e82d36dc73a153122545be725d207c6	D_0__Bacteria;D_1__Proteobacteria;D_2__Alphaproteobacteria;D_3__Sphingomonadales;D_4__Sphingomonadaceae;D_5__Sphingobium	1
fb918a36f1203e4c2b6fb06cf8b0582f	D_0__Bacteria;D_1__Proteobacteria;D_2__Alphaproteobacteria;D_3__Rhizobiales;D_4__Rhizobiaceae;D_5__Allorhizobium-Neorhizobium-Pararhizobium-Rhizobium	0.9
800c526958c02bd6cfb77432d51e90b7	D_0__Bacteria;D_1__Bacteroidetes;D_2__Bacteroidia;D_3__Sphingobacteriales;D_4__Sphingobacteriaceae;D_5__Pedobacter	1
38b4bc52e1ad0b623585487892cc1764	D_0__Bacteria;D_1__Proteobacteria;D_2__Gammaproteobacteria;D_3__Betaproteobacteriales;D_4__Neisseriaceae;D_5__Neisseria;D_6__uncultured bacterium;D_7__;D_8__;D_9__;D_10__;D_11__;D_12__;D_13__;D_14__	0.7
a2dc5db4510ba2c1cb0d329afad84eb4	D_0__Bacteria;D_1__Firmicutes;D_2__Bacilli;D_3__Bacillales;D_4__Staphylococcaceae;D_5__Staphylococcus	1
7433751b5f8ce2a688bef546e7473eb4	D_0__Bacteria;D_1__Proteobacteria;D_2__Gammaproteobacteria;D_3__Betaproteobacteriales;D_4__Rhodocyclaceae;D_5__Methyloversatilis	1
c15727cd5fb9348367dac93e04ccde01	D_0__Bacteria;D_1__Proteobacteria;D_2__Alphaproteobacteria;D_3__Rhodobacterales;D_4__Rhodobacteraceae;D_5__Rubellimicrobium;D_6__uncultured bacterium;D_7__;D_8__;D_9__;D_10__;D_11__;D_12__;D_13__;D_14__	0.8
4b60c4dd7b2962f04a5ff29e6b7d00cb	D_0__Bacteria;D_1__Proteobacteria;D_2__Alphaproteobacteria;D_3__Rhizobiales;D_4__Beijerinckiaceae;D_5__Methylobacterium	1
7f49d314ae0541012eaa48e6873b18fb	D_0__Bacteria;D_1__Firmicutes;D_2__Bacilli;D_3__Lactobacillales;D_4__Aerococcaceae;D_5__Aerococcus	1
6396cf80438c5ad1807005e90578e972	D_0__Bacteria;D_1__Proteobacteria;D_2__Alphaproteobacteria;D_3__Rhizobiales;D_4__Xanthobacteraceae;D_5__Bradyrhizobium;Ambiguous_taxa;D_7__;D_8__;D_9__;D_10__;D_11__;D_12__;D_13__;D_14__	0.7
1a3b70abf7a2c3efbacea30ed7e11504	D_0__Bacteria;D_1__Actinobacteria;D_2__Actinobacteria;D_3__Micrococcales;D_4__Micrococcaceae;D_5__Micrococcus	1
5050b92d728e589fca059098686f80c7	D_0__Bacteria;D_1__Firmicutes;D_2__Bacilli;D_3__Lactobacillales;D_4__Streptococcaceae;D_5__Streptococcus;Ambiguous_taxa;D_7__;D_8__;D_9__;D_10__;D_11__;D_12__;D_13__;D_14__	0.8
db9753b8c57d27b400f72d45573c9e48	D_0__Bacteria;D_1__Proteobacteria;D_2__Alphaproteobacteria;D_3__Rhodobacterales;D_4__Rhodobacteraceae;D_5__Paracoccus;Ambiguous_taxa;D_7__;D_8__;D_9__;D_10__;D_11__;D_12__;D_13__;D_14__	0.7
dc78c6c5ca00f8a4c6eeb0d835b526ba	D_0__Bacteria;D_1__Actinobacteria;D_2__Actinobacteria;D_3__Micrococcales;D_4__Microbacteriaceae;D_5__Microbacterium	1
7f8542277e87be77cc895e3bd5e8daa2	D_0__Bacteria;D_1__Proteobacteria;D_2__Gammaproteobacteria;D_3__Betaproteobacteriales;D_4__Neisseriaceae;D_5__Neisseria;D_6__uncultured bacterium;D_7__;D_8__;D_9__;D_10__;D_11__;D_12__;D_13__;D_14__	0.7
5e7ef3b6b53981d138bafc1bc5915137	D_0__Bacteria;D_1__Proteobacteria;D_2__Gammaproteobacteria;D_3__Betaproteobacteriales;D_4__Rhodocyclaceae;D_5__Methyloversatilis	1
8bc81394fc6bd08b2c279abc1a1f1f13	D_0__Bacteria;D_1__Firmicutes;D_2__Bacilli;D_3__Bacillales;D_4__Bacillaceae;D_5__Bacillus;Ambiguous_taxa;D_7__;D_8__;D_9__;D_10__;D_11__;D_12__;D_13__;D_14__	0.6
f8f465315418cba395c93f6285b6042f	D_0__Bacteria;D_1__Actinobacteria;D_2__Actinobacteria;D_3__Corynebacteriales;D_4__Corynebacteriaceae;D_5__Corynebacterium 1;D_6__uncultured bacterium;D_7__;D_8__;D_9__;D_10__;D_11__;D_12__;D_13__;D_14__	0.7
e96f924329ab68999f49dcb345a0c771	D_0__Bacteria;D_1__Proteobacteria;D_2__Alphaproteobacteria;D_3__Rhizobiales;D_4__Rhizobiaceae;D_5__Mesorhizobium;Ambiguous_taxa;D_7__;D_8__;D_9__;D_10__;D_11__;D_12__;D_13__;D_14__	0.7
ebab55835c198ec061ec9a48205a69ed	D_0__Bacteria;D_1__Proteobacteria;D_2__Alphaproteobacteria;D_3__Rhizobiales;D_4__Rhizobiaceae;D_5__Allorhizobium-Neorhizobium-Pararhizobium-Rhizobium	0.9
ff2a26a02382fb525ecfe8ef3505084b	D_0__Bacteria;D_1__Proteobacteria;D_2__Alphaproteobacteria;D_3__Sphingomonadales;D_4__Sphingomonadaceae;D_5__Sphingomonas	0.8
0713859cb444068dec0e21eddd79a95a	D_0__Bacteria;D_1__Actinobacteria;D_2__Actinobacteria;D_3__Micrococcales;D_4__Micrococcaceae;D_5__Rothia	1
8ca7fc942162b89131f8da8f221d658a	D_0__Bacteria;D_1__Proteobacteria;D_2__Alphaproteobacteria;D_3__Sphingomonadales;D_4__Sphingomonadaceae;D_5__Sphingomonas;Ambiguous_taxa;D_7__;D_8__;D_9__;D_10__;D_11__;D_12__;D_13__;D_14__	0.6
f81ed816790b984d8091a22442d9023c	D_0__Bacteria;D_1__Firmicutes;D_2__Bacilli;D_3__Bacillales;D_4__Staphylococcaceae;D_5__Staphylococcus;Ambiguous_taxa;D_7__;D_8__;D_9__;D_10__;D_11__;D_12__;D_13__;D_14__	0.6
ec6d3f685f4fc32d07312bf92fd074d1	D_0__Bacteria;D_1__Proteobacteria;D_2__Gammaproteobacteria;D_3__Xanthomonadales;D_4__Xanthomonadaceae;D_5__Stenotrophomonas;Ambiguous_taxa;D_7__;D_8__;D_9__;D_10__;D_11__;D_12__;D_13__;D_14__	0.6
6c71dc32448bc42914781ae40f1b8ef5	D_0__Bacteria;D_1__Actinobacteria;D_2__Actinobacteria;D_3__Micrococcales;D_4__Micrococcaceae;D_5__Micrococcus	1
9e82c233e608440ac99dcfc47ac2eab4	D_0__Bacteria;D_1__Proteobacteria;D_2__Gammaproteobacteria;D_3__Xanthomonadales;D_4__Xanthomonadaceae;D_5__Stenotrophomonas	1
e900039a96995053d201305c6fcd905b	D_0__Bacteria;D_1__Proteobacteria;D_2__Alphaproteobacteria;D_3__Sphingomonadales;D_4__Sphingomonadaceae;D_5__Sphingobium	1
1afce27a338dd7010325ab5460055f0d	D_0__Bacteria;D_1__Bacteroidetes;D_2__Bacteroidia;D_3__Flavobacteriales;D_4__Flavobacteriaceae;D_5__Flavobacterium	1
753bdae75050605a5fcd40ec37fc0a2c	D_0__Bacteria;D_1__Proteobacteria;D_2__Alphaproteobacteria;D_3__Sphingomonadales;D_4__Sphingomonadaceae	1
ce8b7124a7284524de5df3e37b5cbd58	D_0__Bacteria;D_1__Firmicutes;D_2__Bacilli;D_3__Bacillales;D_4__Staphylococcaceae;D_5__Staphylococcus;Ambiguous_taxa;D_7__;D_8__;D_9__;D_10__;D_11__;D_12__;D_13__;D_14__	0.6
15d199def1d4cd997901998e00b1522e	D_0__Bacteria;D_1__Bacteroidetes;D_2__Bacteroidia;D_3__Flavobacteriales;D_4__Flavobacteriaceae;D_5__Flavobacterium	1
7e52f968263880cff5273abff943e700	D_0__Bacteria;D_1__Proteobacteria;D_2__Alphaproteobacteria;D_3__Rhizobiales;D_4__Beijerinckiaceae	1
c0c1433dc67c27e13d30888f1b278ea8	D_0__Bacteria;D_1__Firmicutes;D_2__Bacilli;D_3__Bacillales;D_4__Staphylococcaceae;D_5__Staphylococcus	1
ea1bd86812a0125920b7ca7bf0cd95ea	D_0__Bacteria;D_1__Firmicutes;D_2__Bacilli;D_3__Bacillales;D_4__Staphylococcaceae;D_5__Staphylococcus	1
8409774d1703882188b479735fd06206	D_0__Bacteria;D_1__Firmicutes;D_2__Bacilli;D_3__Bacillales;D_4__Staphylococcaceae;D_5__Staphylococcus	1
e6a7a91755d3725b194d5164ce78be0d	D_0__Bacteria;D_1__Proteobacteria;D_2__Alphaproteobacteria;D_3__Sphingomonadales;D_4__Sphingomonadaceae	1
b50f5c5ff358d226dcf4880a393228b6	D_0__Bacteria;D_1__Proteobacteria;D_2__Gammaproteobacteria;D_3__Xanthomonadales;D_4__Xanthomonadaceae;D_5__Stenotrophomonas	1
5fc18822fc1380465eee311fb5283951	D_0__Bacteria;D_1__Proteobacteria;D_2__Alphaproteobacteria;D_3__Caulobacterales;D_4__Caulobacteraceae;D_5__Brevundimonas	1
51f18f50c6425228a017985d1e10057b	D_0__Bacteria;D_1__Proteobacteria;D_2__Alphaproteobacteria;D_3__Rhizobiales;D_4__Beijerinckiaceae;D_5__Methylobacterium	1
f18c4712899aab27c261e0cd786fe76d	D_0__Bacteria;D_1__Proteobacteria;D_2__Alphaproteobacteria;D_3__Rhizobiales;D_4__Rhizobiaceae;D_5__Mesorhizobium;Ambiguous_taxa;D_7__;D_8__;D_9__;D_10__;D_11__;D_12__;D_13__;D_14__	0.7
865380c3f5913c8512fc987ed8cf37ce	D_0__Bacteria;D_1__Bacteroidetes;D_2__Bacteroidia;D_3__Sphingobacteriales;D_4__Sphingobacteriaceae;D_5__Sphingobacterium	1
5dc71ed00540892b3397c9d8bf304d3a	D_0__Bacteria;D_1__Firmicutes;D_2__Bacilli;D_3__Bacillales;D_4__Staphylococcaceae;D_5__Staphylococcus	1
ffbaa186f213bc40cdfd723e6b2d722b	D_0__Bacteria;D_1__Proteobacteria;D_2__Alphaproteobacteria;D_3__Rhizobiales;D_4__Devosiaceae;D_5__Devosia;D_6__metagenome;D_7__;D_8__;D_9__;D_10__;D_11__;D_12__;D_13__;D_14__	0.6
d63bb8f49af6fe1b5e845ce7c2334e75	D_0__Bacteria;D_1__Cyanobacteria;D_2__Oxyphotobacteria;D_3__Chloroplast;D_4__uncultured bacterium;D_5__;D_6__;D_7__;D_8__;D_9__;D_10__;D_11__;D_12__;D_13__;D_14__	0.7
10bcc1554f6deece9b56429d82e852c4	D_0__Bacteria;D_1__Proteobacteria;D_2__Alphaproteobacteria;D_3__Caulobacterales;D_4__Caulobacteraceae;D_5__uncultured	0.9
928b2697189e7d2ec24dc0d56607c85c	D_0__Bacteria;D_1__Actinobacteria;D_2__Actinobacteria;D_3__Micrococcales;D_4__Brevibacteriaceae;D_5__Brevibacterium;Ambiguous_taxa;D_7__;D_8__;D_9__;D_10__;D_11__;D_12__;D_13__;D_14__	0.8
48797796ccb6a5364fd0b216f3f4523c	D_0__Bacteria;D_1__Proteobacteria;D_2__Alphaproteobacteria;D_3__Rhodobacterales;D_4__Rhodobacteraceae;D_5__Paracoccus;Ambiguous_taxa;D_7__;D_8__;D_9__;D_10__;D_11__;D_12__;D_13__;D_14__	0.7
b4b89d509a5204ee9442310fe127b3c0	D_0__Bacteria;D_1__Proteobacteria;D_2__Gammaproteobacteria;D_3__Betaproteobacteriales;D_4__Neisseriaceae;D_5__Neisseria;D_6__uncultured bacterium;D_7__;D_8__;D_9__;D_10__;D_11__;D_12__;D_13__;D_14__	0.9
e35fb620e86e25a15e2273b202745eef	D_0__Bacteria;D_1__Bacteroidetes;D_2__Bacteroidia;D_3__Cytophagales;D_4__Hymenobacteraceae;D_5__Hymenobacter	1
af8ec720eb6b4e186c465a4969a3a7d4	D_0__Bacteria;D_1__Cyanobacteria;D_2__Oxyphotobacteria;D_3__Chloroplast;D_4__uncultured bacterium;D_5__;D_6__;D_7__;D_8__;D_9__;D_10__;D_11__;D_12__;D_13__;D_14__	0.7
0e5fef7d0573cfd621b3aa61020c9fee	D_0__Bacteria;D_1__Firmicutes;D_2__Bacilli;D_3__Lactobacillales;D_4__Aerococcaceae;D_5__Aerococcus	1
b3e1b6634806765fc8156e0dcbaa0798	D_0__Bacteria;D_1__Actinobacteria;D_2__Actinobacteria;D_3__Corynebacteriales;D_4__Nocardiaceae;D_5__Gordonia;Ambiguous_taxa;D_7__;D_8__;D_9__;D_10__;D_11__;D_12__;D_13__;D_14__	0.7
af2296397c48b291397e0435c8b740f2	D_0__Bacteria;D_1__Actinobacteria;D_2__Actinobacteria;D_3__Micrococcales;D_4__Micrococcaceae;D_5__Kocuria	1
4272669cff1a893b9e6b2d597975708d	D_0__Bacteria;D_1__Proteobacteria;D_2__Gammaproteobacteria;D_3__Betaproteobacteriales;D_4__Burkholderiaceae;D_5__Janthinobacterium	1
b1ee47c200c0ad5f5f282ac483ea3d5c	D_0__Bacteria;D_1__Proteobacteria;D_2__Alphaproteobacteria;D_3__Rhizobiales;D_4__Xanthobacteraceae;D_5__Bradyrhizobium;Ambiguous_taxa;D_7__;D_8__;D_9__;D_10__;D_11__;D_12__;D_13__;D_14__	0.7
9ecb3afaddaad3984b4e124319e887cb	D_0__Bacteria;D_1__Proteobacteria;D_2__Alphaproteobacteria;D_3__Rhodobacterales;D_4__Rhodobacteraceae;D_5__Rubellimicrobium;D_6__uncultured bacterium;D_7__;D_8__;D_9__;D_10__;D_11__;D_12__;D_13__;D_14__	0.8
292373d93293cc643225dcaf1db802a1	Unassigned	1
e7ce4ee9efc37875c1099cf6bffbaa01	Unassigned	1
fbb33e6d6fec1a5ca11da99545aed1f6	D_0__Bacteria;D_1__Bacteroidetes;D_2__Bacteroidia;D_3__Sphingobacteriales;D_4__Sphingobacteriaceae;D_5__Sphingobacterium	1
d4357ec40c8b62d84525ec6250b114ba	D_0__Bacteria;D_1__Fusobacteria;D_2__Fusobacteriia;D_3__Fusobacteriales;D_4__Leptotrichiaceae;D_5__Sneathia	1
815060c309fcc3909b0b04edb8bbb9c8	D_0__Bacteria;D_1__Actinobacteria;D_2__Actinobacteria;D_3__Corynebacteriales;D_4__Corynebacteriaceae;D_5__Corynebacterium 1;D_6__uncultured bacterium;D_7__;D_8__;D_9__;D_10__;D_11__;D_12__;D_13__;D_14__	0.9
652a79faeecdaa9091986f005d0174a4	D_0__Bacteria;D_1__Actinobacteria;D_2__Actinobacteria;D_3__Corynebacteriales;D_4__Mycobacteriaceae;D_5__Mycobacterium	1
d6d8996786d8db233864dea84c6d0bf0	D_0__Bacteria;D_1__Bacteroidetes;D_2__Bacteroidia;D_3__Cytophagales;D_4__Hymenobacteraceae;D_5__Hymenobacter	1
10d4a77ba355b8ed0b64558922aa9fcb	D_0__Bacteria;D_1__Firmicutes;D_2__Bacilli;D_3__Bacillales;D_4__Staphylococcaceae;D_5__Staphylococcus	1
0c63e0d4a144da8d9741bc9a37a42faa	D_0__Bacteria;D_1__Firmicutes;D_2__Clostridia;D_3__Clostridiales;D_4__Lachnospiraceae;D_5__Lachnoanaerobaculum;D_6__uncultured bacterium;D_7__;D_8__;D_9__;D_10__;D_11__;D_12__;D_13__;D_14__	0.7
90ab8fe43dd37d15686d8007e3f89d5d	D_0__Bacteria;D_1__Proteobacteria;D_2__Alphaproteobacteria;D_3__Rhodobacterales;D_4__Rhodobacteraceae;D_5__Paracoccus;Ambiguous_taxa;D_7__;D_8__;D_9__;D_10__;D_11__;D_12__;D_13__;D_14__	0.7
1b86d49eb92dda6246de2a720a95723e	D_0__Bacteria;D_1__Proteobacteria;D_2__Gammaproteobacteria;D_3__Betaproteobacteriales;D_4__Burkholderiaceae;D_5__Curvibacter	0.9
7e7568ed32a92826418c06a2859c5069	D_0__Bacteria;D_1__Fusobacteria;D_2__Fusobacteriia;D_3__Fusobacteriales;D_4__Leptotrichiaceae;D_5__Sneathia	1
0356f81ff680c415da74d05cf373f8f9	D_0__Bacteria;D_1__Proteobacteria;D_2__Gammaproteobacteria;D_3__Betaproteobacteriales;D_4__Burkholderiaceae;D_5__Massilia;D_6__uncultured bacterium;D_7__;D_8__;D_9__;D_10__;D_11__;D_12__;D_13__;D_14__	0.6
3b03c51f014fd4497de5bff34db9f07a	D_0__Bacteria;D_1__Actinobacteria;D_2__Actinobacteria;D_3__Micrococcales;D_4__Microbacteriaceae	1
23cb8b61dc3d1520e264e29f7f0d21ca	D_0__Bacteria;D_1__Actinobacteria;D_2__Actinobacteria;D_3__Micrococcales;D_4__Micrococcaceae;D_5__Kocuria	1
df339e6458f763ed1f567dd2e6102868	D_0__Bacteria;D_1__Actinobacteria;D_2__Actinobacteria;D_3__Corynebacteriales;D_4__Mycobacteriaceae;D_5__Mycobacterium	1
beabd895d8667ffd002b472bdcb06390	D_0__Bacteria;D_1__Proteobacteria;D_2__Alphaproteobacteria;D_3__Caulobacterales;D_4__Caulobacteraceae;D_5__uncultured	0.9
3fd0a9bb060af01de7f703c74110b802	D_0__Bacteria;D_1__Proteobacteria;D_2__Gammaproteobacteria;D_3__Xanthomonadales;D_4__Xanthomonadaceae;D_5__Stenotrophomonas;Ambiguous_taxa;D_7__;D_8__;D_9__;D_10__;D_11__;D_12__;D_13__;D_14__	0.8
30cf70992b5875c9d02a103d8a178257	D_0__Bacteria;D_1__Cyanobacteria;D_2__Oxyphotobacteria;D_3__Nostocales;D_4__Chroococcidiopsaceae;D_5__uncultured;D_6__uncultured bacterium;D_7__;D_8__;D_9__;D_10__;D_11__;D_12__;D_13__;D_14__	1
fa58cde71c1a80fd72edc9ff2d122493	D_0__Bacteria;D_1__Actinobacteria;D_2__Actinobacteria;D_3__Corynebacteriales;D_4__Corynebacteriaceae;D_5__Corynebacterium 1	0.9
f2af584d3d78d9289e233f0fd542aad9	Unassigned	1
777120352214ce666a31c2f73ef5ece7	D_0__Bacteria;D_1__Actinobacteria;D_2__Actinobacteria;D_3__Corynebacteriales;D_4__Nocardiaceae;D_5__Gordonia;Ambiguous_taxa;D_7__;D_8__;D_9__;D_10__;D_11__;D_12__;D_13__;D_14__	0.7
4ea94c0fdc9b6dd7b25b96aad3784f59	D_0__Bacteria;D_1__Deinococcus-Thermus;D_2__Deinococci;D_3__Thermales;D_4__Thermaceae;D_5__Thermus	1
8e5a5d9ec8f88cbbe30a4025a218f0b2	D_0__Bacteria;D_1__Firmicutes;D_2__Bacilli;D_3__Bacillales;D_4__Staphylococcaceae;D_5__Staphylococcus	1
fdb99bc6c624c4069174b11e7a0ec6f1	D_0__Bacteria;D_1__Actinobacteria;D_2__Actinobacteria;D_3__Corynebacteriales;D_4__Corynebacteriaceae;D_5__Corynebacterium 1	0.9
c935aa64a4d63748397dbda9b77d50c2	D_0__Bacteria;D_1__Proteobacteria;D_2__Gammaproteobacteria;D_3__Betaproteobacteriales;D_4__Burkholderiaceae;D_5__Achromobacter	0.9
cdec072142d7017b99f89442b68562ce	D_0__Bacteria;D_1__Actinobacteria;D_2__Actinobacteria;D_3__Corynebacteriales;D_4__Corynebacteriaceae;D_5__Corynebacterium 1;D_6__uncultured bacterium;D_7__;D_8__;D_9__;D_10__;D_11__;D_12__;D_13__;D_14__	0.6
d8733aacb2275a9053dd554367f71896	D_0__Bacteria;D_1__Proteobacteria;D_2__Alphaproteobacteria;D_3__Sphingomonadales;D_4__Sphingomonadaceae;D_5__Sphingomonas;Ambiguous_taxa;D_7__;D_8__;D_9__;D_10__;D_11__;D_12__;D_13__;D_14__	0.6
18df0704a5d6c4fa2d3201721a95c9b8	D_0__Bacteria;D_1__Proteobacteria;D_2__Alphaproteobacteria;D_3__Rhodobacterales;D_4__Rhodobacteraceae;D_5__Rubellimicrobium;D_6__uncultured bacterium;D_7__;D_8__;D_9__;D_10__;D_11__;D_12__;D_13__;D_14__	1
05ad72b5011dc12843a8eb5c1dc934a9	D_0__Bacteria;D_1__Bacteroidetes;D_2__Bacteroidia;D_3__Sphingobacteriales;D_4__Sphingobacteriaceae;D_5__Pedobacter	1
fff3f65e951d01ecbebce0c54eecfe34	D_0__Bacteria;D_1__Proteobacteria;D_2__Alphaproteobacteria;D_3__Rhizobiales;D_4__Beijerinckiaceae	1
716d2dbd88e8acba77eb6caf8383b1d3	D_0__Bacteria;D_1__Proteobacteria;D_2__Alphaproteobacteria;D_3__Rhodobacterales;D_4__Rhodobacteraceae;D_5__Rubellimicrobium;D_6__uncultured bacterium;D_7__;D_8__;D_9__;D_10__;D_11__;D_12__;D_13__;D_14__	0.8
c8733832affe8f2d4f59ff9a56c50fa5	D_0__Bacteria;D_1__Firmicutes;D_2__Bacilli;D_3__Bacillales;D_4__Staphylococcaceae;D_5__Staphylococcus;D_6__uncultured bacterium;D_7__;D_8__;D_9__;D_10__;D_11__;D_12__;D_13__;D_14__	0.6
d85b44716b84fea05bc87ff1eea703b9	D_0__Bacteria;D_1__Bacteroidetes;D_2__Bacteroidia;D_3__Sphingobacteriales;D_4__Sphingobacteriaceae;D_5__Pedobacter	1
c6fd4093544ac93357bf47136dc94b8c	D_0__Bacteria;D_1__Proteobacteria;D_2__Gammaproteobacteria;D_3__Betaproteobacteriales;D_4__Burkholderiaceae;D_5__Achromobacter	0.9
8b8eb8d0348398cb85fee06f2b1c7dbd	D_0__Bacteria;D_1__Bacteroidetes;D_2__Bacteroidia;D_3__Sphingobacteriales;D_4__Sphingobacteriaceae;D_5__Pedobacter	1
35da67e433c3ed686fe9b25e8e831ff7	D_0__Bacteria;D_1__Actinobacteria;D_2__Actinobacteria;D_3__Micrococcales;D_4__Microbacteriaceae	1
37705f638b16ef2111793d4e900123c0	D_0__Bacteria;D_1__Proteobacteria;D_2__Alphaproteobacteria;D_3__Rhizobiales;D_4__Beijerinckiaceae;D_5__Methylobacterium	1
4947298745c114e8d4d718fc9229d45f	D_0__Bacteria;D_1__Proteobacteria;D_2__Alphaproteobacteria;D_3__Rhizobiales;D_4__Beijerinckiaceae;D_5__Methylobacterium	1
e720019bd2916d74857ed64f74dadd02	D_0__Bacteria;D_1__Proteobacteria;D_2__Alphaproteobacteria;D_3__Caulobacterales;D_4__Caulobacteraceae;D_5__Brevundimonas	1
66064d099804427cb42abdb69f7c0d3c	D_0__Bacteria;D_1__Proteobacteria;D_2__Gammaproteobacteria;D_3__Xanthomonadales;D_4__Xanthomonadaceae;D_5__Stenotrophomonas	1
f883f090c5a1c42320971c1caf439211	D_0__Bacteria;D_1__Actinobacteria;D_2__Actinobacteria;D_3__Corynebacteriales;D_4__Corynebacteriaceae;D_5__Corynebacterium 1;D_6__uncultured bacterium;D_7__;D_8__;D_9__;D_10__;D_11__;D_12__;D_13__;D_14__	0.6
922c14065e1ebbe3d82542c794650c99	D_0__Bacteria;D_1__Deinococcus-Thermus;D_2__Deinococci;D_3__Thermales;D_4__Thermaceae;D_5__Thermus	1
98a0699fef85ce5b6d82d02de270c73c	D_0__Bacteria;D_1__Proteobacteria;D_2__Gammaproteobacteria;D_3__Betaproteobacteriales;D_4__Neisseriaceae;D_5__Neisseria;D_6__uncultured bacterium;D_7__;D_8__;D_9__;D_10__;D_11__;D_12__;D_13__;D_14__	0.9
8ceb28135eb13f8bb53ce01a98537c1d	D_0__Bacteria;D_1__Proteobacteria;D_2__Gammaproteobacteria;D_3__Xanthomonadales;D_4__Xanthomonadaceae;D_5__Stenotrophomonas	1
70185fcc48d4b13ad0550e281de57106	D_0__Bacteria;D_1__Cyanobacteria;D_2__Oxyphotobacteria;D_3__Nostocales;D_4__Chroococcidiopsaceae;D_5__uncultured;D_6__uncultured bacterium;D_7__;D_8__;D_9__;D_10__;D_11__;D_12__;D_13__;D_14__	1
b63956424d849fdc69a3c374bcd71b25	D_0__Bacteria;D_1__Actinobacteria;D_2__Actinobacteria;D_3__Micrococcales;D_4__Micrococcaceae;D_5__Micrococcus	1
6d1a946ae623d11ce8ad4f3422a5199d	D_0__Bacteria;D_1__Actinobacteria;D_2__Actinobacteria;D_3__Micrococcales;D_4__Microbacteriaceae	1
f1d6b47572724f1da45189f7adf17800	D_0__Bacteria;D_1__Actinobacteria;D_2__Actinobacteria;D_3__Corynebacteriales;D_4__Corynebacteriaceae;D_5__Corynebacterium 1;D_6__uncultured bacterium;D_7__;D_8__;D_9__;D_10__;D_11__;D_12__;D_13__;D_14__	0.9
ba2fe2dfc49a25b6792952115ecf1fa5	D_0__Bacteria;D_1__Proteobacteria;D_2__Alphaproteobacteria;D_3__Rhizobiales;D_4__Beijerinckiaceae;D_5__Methylobacterium	1
dedb843c7e5f272cdb04c263dc266d27	D_0__Bacteria;D_1__Proteobacteria;D_2__Gammaproteobacteria;D_3__Betaproteobacteriales;D_4__Burkholderiaceae;D_5__Rhodoferax	0.7
bf8c580249069d9559b634a1b22796a5	D_0__Bacteria;D_1__Proteobacteria;D_2__Gammaproteobacteria;D_3__Xanthomonadales;D_4__Xanthomonadaceae;D_5__Stenotrophomonas	1
bfc55ebbdc0f696253f37504c2a2d0fc	D_0__Bacteria;D_1__Actinobacteria;D_2__Actinobacteria;D_3__Corynebacteriales;D_4__Corynebacteriaceae;D_5__Corynebacterium 1;D_6__uncultured bacterium;D_7__;D_8__;D_9__;D_10__;D_11__;D_12__;D_13__;D_14__	0.8
b49f28771dc000488205120442468431	D_0__Bacteria;D_1__Actinobacteria;D_2__Actinobacteria;D_3__Frankiales;D_4__Geodermatophilaceae;D_5__Modestobacter	0.8
fdc703d6928e0c14ee66404ee2df21e8	D_0__Bacteria;D_1__Cyanobacteria;D_2__Oxyphotobacteria;D_3__Nostocales;D_4__Chroococcidiopsaceae;D_5__Chroococcidiopsis SAG 2023	0.888889
5b15b0e25ce5f5182f7a82e113e47e8e	D_0__Bacteria;D_1__Bacteroidetes;D_2__Bacteroidia;D_3__Bacteroidales;D_4__Prevotellaceae;D_5__Alloprevotella;D_6__uncultured bacterium;D_7__;D_8__;D_9__;D_10__;D_11__;D_12__;D_13__;D_14__	0.6
abc793b3bc74ea29f66934e9750b1585	D_0__Bacteria;D_1__Actinobacteria;D_2__Actinobacteria;D_3__Micrococcales;D_4__Microbacteriaceae	1
631e2476d730396314aeff0c465c410e	D_0__Bacteria;D_1__Proteobacteria;D_2__Gammaproteobacteria;D_3__Betaproteobacteriales;D_4__Burkholderiaceae;D_5__Achromobacter	0.9
9dfd0513f9e593bdf20cd5498b25bd21	D_0__Bacteria;D_1__Cyanobacteria;D_2__Oxyphotobacteria;D_3__Nostocales;D_4__Chroococcidiopsaceae;D_5__Chroococcidiopsis SAG 2023	0.888889
d63eec73837d1bfde6517c114110dd3b	D_0__Bacteria;D_1__Actinobacteria;D_2__Actinobacteria;D_3__Micrococcales;D_4__Micrococcaceae;D_5__Kocuria	1
dc3f8ebef3f67855fe3c2d8a441dbb55	D_0__Bacteria;D_1__Cyanobacteria;D_2__Oxyphotobacteria;D_3__Chloroplast	1
25be76d558a1b95a28f8654526cc5603	D_0__Bacteria;D_1__Proteobacteria;D_2__Alphaproteobacteria;D_3__Sphingomonadales;D_4__Sphingomonadaceae;D_5__Sphingomonas;Ambiguous_taxa;D_7__;D_8__;D_9__;D_10__;D_11__;D_12__;D_13__;D_14__	0.6
b6a437c64672984a22dea49dcf48af8d	D_0__Bacteria;D_1__Actinobacteria;D_2__Actinobacteria;D_3__Corynebacteriales;D_4__Dietziaceae;D_5__Dietzia	1
8cd422ff0bda73006d2c86cc35dd4fc1	D_0__Bacteria;D_1__Proteobacteria;D_2__Gammaproteobacteria;D_3__Betaproteobacteriales;D_4__Burkholderiaceae;D_5__Massilia	0.9
3488cbd1339c3e4e5ee9ef75b7e6a9dc	D_0__Bacteria;D_1__Firmicutes;D_2__Bacilli;D_3__Bacillales;D_4__Staphylococcaceae;D_5__Staphylococcus	1
8385c04fd202fa24de6d2b7a153b43b5	D_0__Bacteria;D_1__Actinobacteria;D_2__Actinobacteria;D_3__Micrococcales;D_4__Microbacteriaceae;D_5__Microbacterium	1
c0070638c1f13f888360f65b215854ad	D_0__Bacteria;D_1__Proteobacteria;D_2__Gammaproteobacteria;D_3__Betaproteobacteriales;D_4__Burkholderiaceae;D_5__Achromobacter	0.9
7172feb963c2361e29b69c17a20948f7	D_0__Bacteria;D_1__Proteobacteria;D_2__Alphaproteobacteria;D_3__Rhizobiales;D_4__Beijerinckiaceae;D_5__Methylobacterium	1
3a9f3f7e30ac33b72c0b88c3c2fa033e	D_0__Bacteria;D_1__Proteobacteria;D_2__Alphaproteobacteria;D_3__Rhizobiales;D_4__Beijerinckiaceae;D_5__Methylobacterium	1
5445608374b77a81782534757996c2d5	D_0__Bacteria;D_1__Proteobacteria;D_2__Gammaproteobacteria;D_3__Xanthomonadales;D_4__Xanthomonadaceae;D_5__Stenotrophomonas;Ambiguous_taxa;D_7__;D_8__;D_9__;D_10__;D_11__;D_12__;D_13__;D_14__	0.8
f4b80392c53838e72c5af8d6feccc047	D_0__Bacteria;D_1__Bacteroidetes;D_2__Bacteroidia;D_3__Flavobacteriales;D_4__Flavobacteriaceae;D_5__Flavobacterium;Ambiguous_taxa;D_7__;D_8__;D_9__;D_10__;D_11__;D_12__;D_13__;D_14__	0.7
4bc97338eecaa099dbb581941ab05ee7	D_0__Bacteria;D_1__Proteobacteria;D_2__Alphaproteobacteria;D_3__Rhodobacterales;D_4__Rhodobacteraceae;D_5__Paracoccus	0.9
a8aab594ee8bd85e830b870fa03743df	D_0__Bacteria;D_1__Actinobacteria;D_2__Actinobacteria;D_3__Corynebacteriales;D_4__Corynebacteriaceae;D_5__Corynebacterium 1;D_6__uncultured bacterium;D_7__;D_8__;D_9__;D_10__;D_11__;D_12__;D_13__;D_14__	0.7
f649e1ec9fb8d56019d07053f32dcf41	D_0__Bacteria;D_1__Actinobacteria;D_2__Actinobacteria;D_3__Frankiales;D_4__Geodermatophilaceae;D_5__Modestobacter	0.8
e4bbf91dd7597b73f16a8750b68e9957	D_0__Bacteria;D_1__Bacteroidetes;D_2__Bacteroidia;D_3__Bacteroidales;D_4__Tannerellaceae;D_5__Macellibacteroides;D_6__uncultured bacterium;D_7__;D_8__;D_9__;D_10__;D_11__;D_12__;D_13__;D_14__	0.6
dd00b2faba6de7a1268ba863900324da	D_0__Bacteria;D_1__Actinobacteria;D_2__Actinobacteria;D_3__Corynebacteriales;D_4__Corynebacteriaceae;D_5__Corynebacterium 1;D_6__uncultured bacterium;D_7__;D_8__;D_9__;D_10__;D_11__;D_12__;D_13__;D_14__	0.6
89121c3c434d4d26abd251f8ade3bcc3	D_0__Bacteria;D_1__Firmicutes;D_2__Bacilli;D_3__Bacillales;D_4__Staphylococcaceae;D_5__Staphylococcus;D_6__uncultured bacterium;D_7__;D_8__;D_9__;D_10__;D_11__;D_12__;D_13__;D_14__	0.6
cd25a5c1e69fc1a8e78778f7fd7853af	D_0__Bacteria;D_1__Proteobacteria;D_2__Gammaproteobacteria;D_3__Xanthomonadales;D_4__Xanthomonadaceae;D_5__Stenotrophomonas	1
ad2482b0ceec28a02cb8f1ddc86a4183	D_0__Bacteria;D_1__Proteobacteria;D_2__Alphaproteobacteria;D_3__Rhizobiales;D_4__Beijerinckiaceae;D_5__Methylobacterium	1
391886fbda7f035692ce45448dae750b	D_0__Bacteria;D_1__Proteobacteria;D_2__Alphaproteobacteria;D_3__Rhodobacterales;D_4__Rhodobacteraceae;D_5__Paracoccus;Ambiguous_taxa;D_7__;D_8__;D_9__;D_10__;D_11__;D_12__;D_13__;D_14__	0.7
910cdab8b23b8e16423ada17ac5b2758	D_0__Bacteria;D_1__Proteobacteria;D_2__Gammaproteobacteria;D_3__Betaproteobacteriales;D_4__Burkholderiaceae;D_5__Acidovorax	1
64e1c4b45217c344ed1f7e2c8f40392d	D_0__Bacteria;D_1__Proteobacteria;D_2__Alphaproteobacteria;D_3__Rhodobacterales;D_4__Rhodobacteraceae;D_5__Paracoccus	1
a8fa6bdcffe8f03170abedea26f0235b	D_0__Bacteria;D_1__Proteobacteria;D_2__Alphaproteobacteria;D_3__Azospirillales;D_4__Azospirillaceae;D_5__Skermanella	1
3bb736ebcb8b8fa4de7cc4a05d67dd06	D_0__Bacteria;D_1__Actinobacteria;D_2__Actinobacteria;D_3__Frankiales;D_4__Geodermatophilaceae;D_5__Geodermatophilus	1
ee01caceabfd47950c79d414f6e5b8e9	D_0__Bacteria;D_1__Bacteroidetes;D_2__Bacteroidia;D_3__Flavobacteriales;D_4__Weeksellaceae;D_5__Chryseobacterium	1
f2c057b2581b009f9d8b2afffa78670e	D_0__Bacteria;D_1__Cyanobacteria;D_2__Oxyphotobacteria;D_3__Chloroplast	1
6037c5ec1ad18e4061c97b25a203a03a	D_0__Bacteria;D_1__Cyanobacteria;D_2__Oxyphotobacteria;D_3__Chloroplast	1
feb85baa819d9d1d4795b822d2ed102b	D_0__Bacteria;D_1__Proteobacteria;D_2__Gammaproteobacteria;D_3__Betaproteobacteriales;D_4__Burkholderiaceae;D_5__Massilia	0.9
26217add42f23239a4ebfe4a29c8c8c7	D_0__Bacteria;D_1__Actinobacteria;D_2__Actinobacteria;D_3__Frankiales;D_4__uncultured	1
5c8fa23c8afb498139f0aaaf6b39d3d7	D_0__Bacteria;D_1__Actinobacteria;D_2__Actinobacteria;D_3__Frankiales;D_4__Geodermatophilaceae;D_5__Geodermatophilus	1
bc37b68d22be9fdeb623447228c0631b	D_0__Bacteria;D_1__Proteobacteria;D_2__Gammaproteobacteria;D_3__Pseudomonadales;D_4__Pseudomonadaceae;D_5__Pseudomonas	1
a8f4380478b5550785cf5a127b8364db	D_0__Bacteria;D_1__Proteobacteria;D_2__Alphaproteobacteria;D_3__Sphingomonadales;D_4__Sphingomonadaceae;D_5__Sphingopyxis;Ambiguous_taxa;D_7__;D_8__;D_9__;D_10__;D_11__;D_12__;D_13__;D_14__	0.6
7491b9c8b283be8e5bc64680306835aa	D_0__Bacteria;D_1__Proteobacteria;D_2__Alphaproteobacteria;D_3__Azospirillales;D_4__Azospirillaceae;D_5__Skermanella	1
9e285272ead007dc81c8244876ebefc1	D_0__Bacteria;D_1__Firmicutes;D_2__Bacilli;D_3__Bacillales;D_4__Staphylococcaceae;D_5__Staphylococcus	1
098defb513ce8c20176aedb3560dc2af	D_0__Bacteria;D_1__Bacteroidetes;D_2__Bacteroidia;D_3__Bacteroidales;D_4__Prevotellaceae;D_5__Alloprevotella;D_6__uncultured bacterium;D_7__;D_8__;D_9__;D_10__;D_11__;D_12__;D_13__;D_14__	0.6
99a18a3a5aa599d832f5c6bd4fdd4bad	D_0__Bacteria;D_1__Actinobacteria;D_2__Actinobacteria;D_3__Corynebacteriales;D_4__Dietziaceae;D_5__Dietzia	1
a0a7fd476b3a0009b586fd1aa197fae5	D_0__Bacteria;D_1__Firmicutes;D_2__Clostridia;D_3__Clostridiales;D_4__Eubacteriaceae;D_5__Acetobacterium	1
2a00819db62a19fc5265ea0c3ee84ab9	D_0__Bacteria;D_1__Proteobacteria;D_2__Alphaproteobacteria;D_3__Sphingomonadales;D_4__Sphingomonadaceae;D_5__Sphingomonas;Ambiguous_taxa;D_7__;D_8__;D_9__;D_10__;D_11__;D_12__;D_13__;D_14__	0.6
6ac70e40257b0b58f7c73e35dc045ca7	D_0__Bacteria;D_1__Proteobacteria;D_2__Alphaproteobacteria;D_3__Rhizobiales;D_4__Rhizobiaceae;D_5__Phyllobacterium;Ambiguous_taxa;D_7__;D_8__;D_9__;D_10__;D_11__;D_12__;D_13__;D_14__	0.6
fd02c6decbc4ce487c3af0caa17aa304	D_0__Bacteria;D_1__Actinobacteria;D_2__Actinobacteria;D_3__Micrococcales;D_4__Microbacteriaceae	1
2c5ea4b870c5fdce4d1349540f8f3602	D_0__Bacteria;D_1__Proteobacteria;D_2__Gammaproteobacteria;D_3__Xanthomonadales;D_4__Xanthomonadaceae;D_5__Stenotrophomonas	1
9ba2d250a55d93ccc1373a97bd66fa76	D_0__Bacteria;D_1__Actinobacteria;D_2__Actinobacteria;D_3__Pseudonocardiales;D_4__Pseudonocardiaceae;D_5__Pseudonocardia	0.9
163cf9bec22327c93dc567dca51e19f2	D_0__Bacteria;D_1__Actinobacteria;D_2__Actinobacteria;D_3__Pseudonocardiales;D_4__Pseudonocardiaceae;D_5__Saccharopolyspora	1
bb59e74a751a5cd2e2936ccb9c194a24	D_0__Bacteria;D_1__Bacteroidetes;D_2__Bacteroidia;D_3__Bacteroidales;D_4__Prevotellaceae;D_5__Alloprevotella	1
2007fe9e21bd88c39dd68bc39af76a56	D_0__Bacteria;D_1__Proteobacteria;D_2__Gammaproteobacteria;D_3__Betaproteobacteriales;D_4__Burkholderiaceae;D_5__Massilia;D_6__uncultured bacterium;D_7__;D_8__;D_9__;D_10__;D_11__;D_12__;D_13__;D_14__	0.6
5d0efad9c97ea49c944870eaf97be1b5	D_0__Bacteria;D_1__Proteobacteria;D_2__Alphaproteobacteria;D_3__Sphingomonadales;D_4__Sphingomonadaceae;D_5__Sphingomonas	1
a2796e5b778fc139800a1ea65a7b9b55	D_0__Bacteria;D_1__Proteobacteria;D_2__Alphaproteobacteria;D_3__Sphingomonadales;D_4__Sphingomonadaceae;D_5__Sphingopyxis;Ambiguous_taxa;D_7__;D_8__;D_9__;D_10__;D_11__;D_12__;D_13__;D_14__	0.6
f3b3d5091c99dc03a1fb32e93ca6df85	D_0__Bacteria;D_1__Actinobacteria;D_2__Actinobacteria;D_3__Corynebacteriales;D_4__Corynebacteriaceae;D_5__Corynebacterium 1;D_6__uncultured bacterium;D_7__;D_8__;D_9__;D_10__;D_11__;D_12__;D_13__;D_14__	0.6
b1006721958b78cb5fb2c33d7479b749	D_0__Bacteria;D_1__Actinobacteria;D_2__Actinobacteria;D_3__Micrococcales;D_4__Microbacteriaceae;D_5__Leifsonia;Ambiguous_taxa;D_7__;D_8__;D_9__;D_10__;D_11__;D_12__;D_13__;D_14__	0.7
1b05124f2bcf693d9cfc3127e1d8c584	D_0__Bacteria;D_1__Actinobacteria;D_2__Actinobacteria;D_3__Micrococcales;D_4__Microbacteriaceae;D_5__Curtobacterium;Ambiguous_taxa;D_7__;D_8__;D_9__;D_10__;D_11__;D_12__;D_13__;D_14__	1
56956623f9a5ab7869dd47ba80d30bfb	D_0__Bacteria;D_1__Proteobacteria;D_2__Alphaproteobacteria;D_3__Rhodobacterales;D_4__Rhodobacteraceae;D_5__Rubellimicrobium;D_6__uncultured bacterium;D_7__;D_8__;D_9__;D_10__;D_11__;D_12__;D_13__;D_14__	0.7
532cab62ed98a66308ed1497153f9a64	Unassigned	1
2baf33263c83bfaff33ca4aa8a224fa7	D_0__Bacteria;D_1__Actinobacteria;D_2__Actinobacteria;D_3__Micrococcales;D_4__Micrococcaceae;D_5__Micrococcus	1
8bd0c0665ffdccae79f751922c7558ad	D_0__Bacteria;D_1__Firmicutes;D_2__Bacilli;D_3__Bacillales;D_4__Bacillaceae;D_5__Bacillus	1
ad5a1fbf0dc892e3ef61cdff96c097eb	D_0__Bacteria;D_1__Actinobacteria;D_2__Actinobacteria;D_3__Micrococcales;D_4__Micrococcaceae	1
95f7b610d885d6d3ba2a13960bee18df	D_0__Bacteria;D_1__Actinobacteria;D_2__Actinobacteria;D_3__Corynebacteriales;D_4__Corynebacteriaceae;D_5__Corynebacterium 1;D_6__uncultured bacterium;D_7__;D_8__;D_9__;D_10__;D_11__;D_12__;D_13__;D_14__	0.8
84569a26534949e91e65ca584e873840	D_0__Bacteria;D_1__Actinobacteria;D_2__Actinobacteria;D_3__Micrococcales;D_4__Micrococcaceae;D_5__Kocuria	1
d2324bfc83724b7267a8ab92475dfe80	D_0__Bacteria;D_1__Actinobacteria;D_2__Actinobacteria;D_3__Frankiales;D_4__Geodermatophilaceae;D_5__Blastococcus	0.9
3dc6174b450b111f18f856de2a7138a4	D_0__Bacteria;D_1__Proteobacteria;D_2__Alphaproteobacteria;D_3__Rhizobiales;D_4__Beijerinckiaceae;D_5__Methylobacterium	1
8c597be5781c6ce87b74099819698405	D_0__Bacteria;D_1__Firmicutes;D_2__Bacilli;D_3__Bacillales;D_4__Bacillaceae;D_5__Bacillus;Ambiguous_taxa;D_7__;D_8__;D_9__;D_10__;D_11__;D_12__;D_13__;D_14__	0.8
cc7b0295192a2bd933f9ee89ef832619	D_0__Bacteria;D_1__Actinobacteria;D_2__Actinobacteria;D_3__Micrococcales;D_4__Micrococcaceae	1
0e482357f8b9239f9a754c90f09ea284	D_0__Bacteria;D_1__Actinobacteria;D_2__Actinobacteria;D_3__Corynebacteriales;D_4__Corynebacteriaceae;D_5__Corynebacterium 1;D_6__uncultured bacterium;D_7__;D_8__;D_9__;D_10__;D_11__;D_12__;D_13__;D_14__	0.8
0c5597325fd397f1e532d40219e4d562	D_0__Bacteria;D_1__Actinobacteria;D_2__Actinobacteria;D_3__Micrococcales;D_4__Micrococcaceae	1
667148efe161a59a0bb63dcb06b1fdda	D_0__Bacteria;D_1__Cyanobacteria;D_2__Oxyphotobacteria;D_3__Chloroplast	1
2360a72915590761e0ddacaead4aac25	D_0__Bacteria;D_1__Actinobacteria;D_2__Actinobacteria;D_3__Corynebacteriales;D_4__Nocardiaceae;D_5__Gordonia;Ambiguous_taxa;D_7__;D_8__;D_9__;D_10__;D_11__;D_12__;D_13__;D_14__	0.7
b35d50dec6dc55a7c7dcd5e6598383b7	D_0__Bacteria;D_1__Proteobacteria;D_2__Gammaproteobacteria;D_3__Betaproteobacteriales;D_4__Burkholderiaceae;D_5__Massilia	1
3dad057b3c6930ad93bb782fdc208c93	D_0__Bacteria;D_1__Proteobacteria;D_2__Alphaproteobacteria;D_3__Rhodobacterales;D_4__Rhodobacteraceae;D_5__Paracoccus	1
9629efb666083625dd649f45e3dc477d	D_0__Bacteria;D_1__Firmicutes;D_2__Clostridia;D_3__Clostridiales;D_4__Lachnospiraceae;D_5__Marvinbryantia;D_6__uncultured bacterium;D_7__;D_8__;D_9__;D_10__;D_11__;D_12__;D_13__;D_14__	0.8
63d72b346f61fc05a422af0e1d0ca1e3	D_0__Bacteria;D_1__Cyanobacteria;D_2__Oxyphotobacteria;D_3__Chloroplast	1
7a97d1e3763eed69c8a8b0e410ab89a8	D_0__Bacteria;D_1__Bacteroidetes;D_2__Bacteroidia;D_3__Flavobacteriales;D_4__Weeksellaceae;D_5__Chryseobacterium	1
92ee8edc9bc352f86dea17eba08f9e8f	D_0__Bacteria;D_1__Actinobacteria;D_2__Actinobacteria;D_3__Corynebacteriales;D_4__Corynebacteriaceae;D_5__Corynebacterium 1;D_6__uncultured bacterium;D_7__;D_8__;D_9__;D_10__;D_11__;D_12__;D_13__;D_14__	0.7
70b5e8548ed357231217b80263dbf405	D_0__Bacteria;D_1__Actinobacteria;D_2__Actinobacteria;D_3__Corynebacteriales;D_4__Corynebacteriaceae;D_5__Corynebacterium 1;D_6__uncultured bacterium;D_7__;D_8__;D_9__;D_10__;D_11__;D_12__;D_13__;D_14__	0.7
b65c0a39531a8bb6f5321d7ec7e61ed8	D_0__Bacteria;D_1__Bacteroidetes;D_2__Bacteroidia;D_3__Bacteroidales;D_4__Prevotellaceae;D_5__Alloprevotella	1
c21950cd11dc42356027648a49dbec92	D_0__Bacteria;D_1__Firmicutes;D_2__Bacilli;D_3__Lactobacillales;D_4__Carnobacteriaceae;D_5__Granulicatella	1
59e75d6eb1c27c860a96b8efdfa638a0	D_0__Bacteria;D_1__Proteobacteria;D_2__Gammaproteobacteria;D_3__Betaproteobacteriales;D_4__Burkholderiaceae;D_5__Rhodoferax	0.7
c23afe02e20d9a0d33f63bd9cd139e10	D_0__Bacteria;D_1__Proteobacteria;D_2__Gammaproteobacteria;D_3__Betaproteobacteriales;D_4__Burkholderiaceae;D_5__Curvibacter	0.9
28beabbd0a0cfe1cecc73aa0ea344c00	D_0__Bacteria;D_1__Firmicutes;D_2__Bacilli;D_3__Bacillales;D_4__Bacillaceae;D_5__Bacillus	1
2d1ee62fd0de3fcdd43befbdfddbc5ac	D_0__Bacteria;D_1__Actinobacteria;D_2__Actinobacteria;D_3__Corynebacteriales;D_4__Corynebacteriaceae;D_5__Corynebacterium 1;D_6__uncultured bacterium;D_7__;D_8__;D_9__;D_10__;D_11__;D_12__;D_13__;D_14__	0.9
1794dd03c40bc91e6d6df5183daec5cb	D_0__Bacteria;D_1__Actinobacteria;D_2__Actinobacteria;D_3__Micrococcales;D_4__Brevibacteriaceae;D_5__Brevibacterium;Ambiguous_taxa;D_7__;D_8__;D_9__;D_10__;D_11__;D_12__;D_13__;D_14__	0.8
33a5832c0005b91c3345ab5d13c62324	D_0__Bacteria;D_1__Proteobacteria;D_2__Gammaproteobacteria;D_3__Betaproteobacteriales;D_4__Burkholderiaceae;D_5__Massilia	1
fa130223ca31377b190b5fa3dbe02075	D_0__Bacteria;D_1__Actinobacteria;D_2__Actinobacteria;D_3__Corynebacteriales;D_4__Corynebacteriaceae;D_5__Corynebacterium 1;D_6__uncultured bacterium;D_7__;D_8__;D_9__;D_10__;D_11__;D_12__;D_13__;D_14__	0.9
efad89642d44d30f6be68a1c566b8bc4	D_0__Bacteria;D_1__Firmicutes;D_2__Bacilli;D_3__Bacillales;D_4__Staphylococcaceae;D_5__Staphylococcus	1
21387185cb0957ee8fe26db9e1c6b0f7	D_0__Bacteria;D_1__Actinobacteria;D_2__Actinobacteria;D_3__Pseudonocardiales;D_4__Pseudonocardiaceae;D_5__Saccharopolyspora	1
8a338f4d366a06f96d65740d05d2795b	D_0__Bacteria;D_1__Proteobacteria;D_2__Alphaproteobacteria;D_3__Sphingomonadales;D_4__Sphingomonadaceae;D_5__Sphingomonas	1
cf2577f28d8a4ad840b4fe68a5cfab56	D_0__Bacteria;D_1__Actinobacteria;D_2__Actinobacteria;D_3__Micrococcales;D_4__Brevibacteriaceae;D_5__Brevibacterium;Ambiguous_taxa;D_7__;D_8__;D_9__;D_10__;D_11__;D_12__;D_13__;D_14__	0.7
01e501c49a19d5833a107765afc620c5	D_0__Bacteria;D_1__Cyanobacteria;D_2__Oxyphotobacteria;D_3__Chloroplast	1
7c1b6a6a8ac177bfcd4c23cd3046c1ca	D_0__Bacteria;D_1__Proteobacteria;D_2__Gammaproteobacteria;D_3__Xanthomonadales;D_4__Xanthomonadaceae;D_5__Stenotrophomonas;Ambiguous_taxa;D_7__;D_8__;D_9__;D_10__;D_11__;D_12__;D_13__;D_14__	0.6
169f8f71121558107dabeae10ff48f93	D_0__Bacteria;D_1__Proteobacteria;D_2__Alphaproteobacteria;D_3__Rhodobacterales;D_4__Rhodobacteraceae;D_5__Paracoccus	0.9
b287b395ffa9ce0f1f20a4051ca00213	D_0__Bacteria;D_1__Proteobacteria;D_2__Alphaproteobacteria;D_3__Rhizobiales;D_4__Rhizobiaceae;D_5__Phyllobacterium;Ambiguous_taxa;D_7__;D_8__;D_9__;D_10__;D_11__;D_12__;D_13__;D_14__	0.6
39a6aa9a06929176bb212ad430613a3f	D_0__Bacteria;D_1__Actinobacteria;D_2__Actinobacteria;D_3__Micrococcales;D_4__Microbacteriaceae;D_5__Curtobacterium;Ambiguous_taxa;D_7__;D_8__;D_9__;D_10__;D_11__;D_12__;D_13__;D_14__	1
0490a4830b36f43d57c90f2b4254d2de	D_0__Bacteria;D_1__Firmicutes;D_2__Bacilli;D_3__Lactobacillales;D_4__Streptococcaceae;D_5__Streptococcus	1
3c5c2a182c3d7b847bf25a99dbd29730	D_0__Bacteria;D_1__Actinobacteria;D_2__Actinobacteria;D_3__Pseudonocardiales;D_4__Pseudonocardiaceae;D_5__Pseudonocardia	0.9
c047c31e7707c8d1b2e5caae852641d0	Unassigned	1
318998371910afdb810e41a1505e19ea	D_0__Bacteria;D_1__Actinobacteria;D_2__Actinobacteria;D_3__Corynebacteriales;D_4__Corynebacteriaceae;D_5__Corynebacterium 1;D_6__uncultured bacterium;D_7__;D_8__;D_9__;D_10__;D_11__;D_12__;D_13__;D_14__	0.8
dd159cc8ebf5135abaaa6e176ac8a91a	D_0__Bacteria;D_1__Actinobacteria;D_2__Actinobacteria;D_3__Corynebacteriales;D_4__Corynebacteriaceae;D_5__Corynebacterium 1;D_6__uncultured bacterium;D_7__;D_8__;D_9__;D_10__;D_11__;D_12__;D_13__;D_14__	0.7
e3febcf56c2073149968112f97a7b414	D_0__Bacteria;D_1__Actinobacteria;D_2__Actinobacteria;D_3__Micrococcales;D_4__Intrasporangiaceae;D_5__Janibacter;Ambiguous_taxa;D_7__;D_8__;D_9__;D_10__;D_11__;D_12__;D_13__;D_14__	0.6
48942581c65e0c6f6334e613ee163128	D_0__Bacteria;D_1__Firmicutes;D_2__Bacilli;D_3__Bacillales;D_4__Bacillaceae;D_5__Bacillus	1
8cca99b1a67b79662013692ee48508f5	D_0__Bacteria;D_1__Actinobacteria;D_2__Actinobacteria;D_3__Corynebacteriales;D_4__Nocardiaceae;D_5__Gordonia;Ambiguous_taxa;D_7__;D_8__;D_9__;D_10__;D_11__;D_12__;D_13__;D_14__	0.7
f54aea24ef9a1bf62656aaf93845406d	D_0__Bacteria;D_1__Actinobacteria;D_2__Actinobacteria;D_3__Corynebacteriales;D_4__Corynebacteriaceae;D_5__Corynebacterium 1;D_6__uncultured bacterium;D_7__;D_8__;D_9__;D_10__;D_11__;D_12__;D_13__;D_14__	0.8
abc09972cd3c9295c8d92c1e8a01b1f5	D_0__Bacteria;D_1__Firmicutes;D_2__Bacilli;D_3__Bacillales;D_4__Bacillaceae;D_5__Bacillus;Ambiguous_taxa;D_7__;D_8__;D_9__;D_10__;D_11__;D_12__;D_13__;D_14__	0.8
1dfc0cf9a046fc27141acf3b647ed7ae	D_0__Bacteria;D_1__Firmicutes;D_2__Bacilli;D_3__Lactobacillales;D_4__Streptococcaceae;D_5__Lactococcus	1
8f96fcc81ca33f1a7509b780228ea7ee	Unassigned	1
b858f7585f4a105b01b54ed68275e48a	D_0__Bacteria;D_1__Firmicutes;D_2__Bacilli;D_3__Lactobacillales;D_4__Streptococcaceae;D_5__Streptococcus;D_6__uncultured bacterium;D_7__;D_8__;D_9__;D_10__;D_11__;D_12__;D_13__;D_14__	0.9
38d337786178f542dbe998c4c64466b3	D_0__Bacteria;D_1__Proteobacteria;D_2__Alphaproteobacteria;D_3__Rhodobacterales;D_4__Rhodobacteraceae;D_5__Rubellimicrobium;D_6__uncultured bacterium;D_7__;D_8__;D_9__;D_10__;D_11__;D_12__;D_13__;D_14__	1
9dc0d75fd89790398ab9b11970cfd67a	D_0__Bacteria;D_1__Proteobacteria;D_2__Gammaproteobacteria;D_3__Betaproteobacteriales;D_4__Burkholderiaceae;D_5__Variovorax	0.7
90380ebe1c40abcc7c3e852126145f20	D_0__Bacteria;D_1__Firmicutes;D_2__Bacilli;D_3__Lactobacillales;D_4__Leuconostocaceae;D_5__Leuconostoc;Ambiguous_taxa;D_7__;D_8__;D_9__;D_10__;D_11__;D_12__;D_13__;D_14__	0.7
bc156e0a65212e66ecf2e520cb4e9be1	D_0__Bacteria;D_1__Firmicutes;D_2__Bacilli;D_3__Lactobacillales;D_4__Carnobacteriaceae;D_5__Granulicatella	1
430257c3f8cf92b9fac7e33816ef437f	D_0__Bacteria;D_1__Proteobacteria;D_2__Gammaproteobacteria;D_3__Betaproteobacteriales;D_4__Burkholderiaceae;D_5__Acidovorax	1
846a5a7f1dd7dc4d661609d81c3e4970	Unassigned	1
c874a6da38fb8f1fa32346b58542a3ad	D_0__Bacteria;D_1__Firmicutes;D_2__Bacilli;D_3__Lactobacillales;D_4__Carnobacteriaceae;D_5__Granulicatella	1
dd6bdbd1eb25d2c3695237ac248d7945	D_0__Bacteria;D_1__Bacteroidetes;D_2__Bacteroidia;D_3__Flavobacteriales;D_4__Flavobacteriaceae;D_5__Flavobacterium;Ambiguous_taxa;D_7__;D_8__;D_9__;D_10__;D_11__;D_12__;D_13__;D_14__	0.7
16f308adfb4d5af60cccf3a45075e44f	D_0__Bacteria;D_1__Actinobacteria;D_2__Actinobacteria;D_3__Frankiales;D_4__Geodermatophilaceae;D_5__Blastococcus	0.9
fd5c7d74cf003a85c9c8326cb2fafbe4	D_0__Bacteria;D_1__Actinobacteria;D_2__Actinobacteria;D_3__Corynebacteriales;D_4__Mycobacteriaceae;D_5__Mycobacterium;D_6__uncultured bacterium;D_7__;D_8__;D_9__;D_10__;D_11__;D_12__;D_13__;D_14__	0.7
9cb0d23319f0863528d02b017c5f5dd0	D_0__Bacteria;D_1__Proteobacteria;D_2__Gammaproteobacteria;D_3__Betaproteobacteriales;D_4__Burkholderiaceae;D_5__Delftia	1
48a636f0534ff680a0b1f87add0d82c4	D_0__Bacteria;D_1__Acidobacteria;D_2__Blastocatellia (Subgroup 4);D_3__Pyrinomonadales;D_4__Pyrinomonadaceae;D_5__RB41	1
1ad5178733b87f7bede3105a681d17af	D_0__Bacteria;D_1__Proteobacteria;D_2__Alphaproteobacteria;D_3__Rhodobacterales;D_4__Rhodobacteraceae;D_5__Rubellimicrobium;D_6__uncultured bacterium;D_7__;D_8__;D_9__;D_10__;D_11__;D_12__;D_13__;D_14__	0.7
f1c4cfda1f9203ec94408f98adab7ad8	D_0__Bacteria;D_1__Actinobacteria;D_2__Actinobacteria;D_3__Micrococcales;D_4__Micrococcaceae	1
d8034ea59684511f7b2f4e6f6d56ee23	D_0__Bacteria;D_1__Proteobacteria;D_2__Alphaproteobacteria;D_3__Rhodobacterales;D_4__Rhodobacteraceae;D_5__Rubellimicrobium;D_6__uncultured bacterium;D_7__;D_8__;D_9__;D_10__;D_11__;D_12__;D_13__;D_14__	0.7
83b9299e6682805ea2d042879ad4005a	D_0__Bacteria;D_1__Deinococcus-Thermus;D_2__Deinococci;D_3__Deinococcales;D_4__Deinococcaceae;D_5__Deinococcus	1
02abc73b9ff397c61355d22b02b3634a	D_0__Bacteria;D_1__Firmicutes;D_2__Bacilli;D_3__Bacillales;D_4__Bacillaceae;D_5__Bacillus;Ambiguous_taxa;D_7__;D_8__;D_9__;D_10__;D_11__;D_12__;D_13__;D_14__	0.6
e261c92e12fdb0c0b59d39fe87becb66	D_0__Bacteria;D_1__Firmicutes;D_2__Bacilli;D_3__Bacillales;D_4__Staphylococcaceae;D_5__Staphylococcus;Ambiguous_taxa;D_7__;D_8__;D_9__;D_10__;D_11__;D_12__;D_13__;D_14__	0.7
d44f708e97269ae3a5e26c3a87f424c5	D_0__Bacteria;D_1__Firmicutes;D_2__Bacilli;D_3__Lactobacillales;D_4__Leuconostocaceae;D_5__Weissella;Ambiguous_taxa;D_7__;D_8__;D_9__;D_10__;D_11__;D_12__;D_13__;D_14__	0.8
9cca88d94bb9d5a79284ed10b8dc7a63	D_0__Bacteria;D_1__Firmicutes;D_2__Bacilli;D_3__Lactobacillales;D_4__Carnobacteriaceae;D_5__Granulicatella	1
09682f0bad38593d09e5f00defb1b4aa	Unassigned	1
78b1c14f0d828165244c0e55e5317893	D_0__Bacteria;D_1__Bacteroidetes;D_2__Bacteroidia;D_3__Sphingobacteriales;D_4__Sphingobacteriaceae;D_5__Sphingobacterium	1
d4f7d1abef9b8c5b35d16f5e3b570f34	D_0__Bacteria;D_1__Firmicutes;D_2__Bacilli;D_3__Bacillales;D_4__Staphylococcaceae;D_5__Staphylococcus;Ambiguous_taxa;D_7__;D_8__;D_9__;D_10__;D_11__;D_12__;D_13__;D_14__	0.7
957fdebf3c77ba31895a02f55168e5f4	D_0__Bacteria;D_1__Deinococcus-Thermus;D_2__Deinococci;D_3__Deinococcales;D_4__Deinococcaceae;D_5__Deinococcus	1
6a3654006edd0037a1a503c214819890	D_0__Bacteria;D_1__Actinobacteria;D_2__Actinobacteria;D_3__Micrococcales;D_4__Microbacteriaceae;D_5__Microbacterium	1
ad80dea25883d928d9d505e8ffac9617	D_0__Bacteria;D_1__Firmicutes;D_2__Clostridia;D_3__Clostridiales;D_4__Ruminococcaceae;D_5__Ruminococcaceae UCG-014;D_6__uncultured bacterium;D_7__;D_8__;D_9__;D_10__;D_11__;D_12__;D_13__;D_14__	1
4c04d4b23a72c9937ad1a50f4f5614ef	D_0__Bacteria;D_1__Firmicutes;D_2__Clostridia;D_3__Clostridiales;D_4__Clostridiaceae 1;D_5__Clostridium sensu stricto 1;D_6__uncultured bacterium;D_7__;D_8__;D_9__;D_10__;D_11__;D_12__;D_13__;D_14__	0.9
8ddf6d5dde07e1d8731747eaeaf8a025	D_0__Bacteria;D_1__Actinobacteria;D_2__Actinobacteria;D_3__Corynebacteriales;D_4__Mycobacteriaceae;D_5__Mycobacterium;D_6__uncultured bacterium;D_7__;D_8__;D_9__;D_10__;D_11__;D_12__;D_13__;D_14__	0.7
1421df57150dd706cf6b412e56c9b6bc	D_0__Bacteria;D_1__Actinobacteria;D_2__Actinobacteria;D_3__Corynebacteriales;D_4__Corynebacteriaceae;D_5__Corynebacterium 1;D_6__uncultured bacterium;D_7__;D_8__;D_9__;D_10__;D_11__;D_12__;D_13__;D_14__	0.8
09f8db6abd8cfe0c8707f063f4a838c0	D_0__Bacteria;D_1__Cyanobacteria;D_2__Oxyphotobacteria;D_3__Nostocales;D_4__Nostocaceae;D_5__Scytonema UTEX 2349	1
59fda7658b2c632d444880b4363dc523	D_0__Bacteria;D_1__Actinobacteria;D_2__Actinobacteria;D_3__Corynebacteriales;D_4__Corynebacteriaceae;D_5__Corynebacterium 1;D_6__uncultured bacterium;D_7__;D_8__;D_9__;D_10__;D_11__;D_12__;D_13__;D_14__	0.7
e0d84ae3d2020f4ce60950989b01cc80	D_0__Bacteria;D_1__Proteobacteria;D_2__Alphaproteobacteria;D_3__Sphingomonadales;D_4__Sphingomonadaceae;D_5__Sphingobium	1
f6904945a2f8daec370d4e96a13c6a5f	D_0__Bacteria;D_1__Actinobacteria;D_2__Actinobacteria;D_3__Corynebacteriales;D_4__Nocardiaceae;D_5__Gordonia	1
c22958d66b0221e2ed028ca0cc4f6e78	D_0__Bacteria;D_1__Planctomycetes;D_2__Planctomycetacia;D_3__Isosphaerales;D_4__Isosphaeraceae;D_5__Singulisphaera;D_6__uncultured bacterium;D_7__;D_8__;D_9__;D_10__;D_11__;D_12__;D_13__;D_14__	0.7
45610da02a1715a7d77267e8180acd5a	D_0__Bacteria;D_1__Firmicutes;D_2__Bacilli;D_3__Bacillales;D_4__Staphylococcaceae;D_5__Staphylococcus	1
72bdc5e83f7d86fac6ebcc9c3bafe195	Unassigned	1
7406d351d49606314922b24c6540de8b	D_0__Bacteria;D_1__Bacteroidetes;D_2__Bacteroidia;D_3__Sphingobacteriales;D_4__Sphingobacteriaceae;D_5__Sphingobacterium	1
21abcd32fe7163ae29fca240f78e8b7a	D_0__Bacteria;D_1__Actinobacteria;D_2__Actinobacteria;D_3__Corynebacteriales;D_4__Corynebacteriaceae;D_5__Corynebacterium 1;D_6__uncultured bacterium;D_7__;D_8__;D_9__;D_10__;D_11__;D_12__;D_13__;D_14__	0.6
ac4fc36f49009b37413433b54fac8e02	D_0__Bacteria;D_1__Firmicutes;D_2__Bacilli;D_3__Bacillales;D_4__Planococcaceae;D_5__Planomicrobium;Ambiguous_taxa;D_7__;D_8__;D_9__;D_10__;D_11__;D_12__;D_13__;D_14__	0.6
175dba6cd3b72cb14a3f54865854cef6	D_0__Bacteria;D_1__Proteobacteria;D_2__Alphaproteobacteria;D_3__Rickettsiales;D_4__Mitochondria	1
79f1de7c911e1b8e8ce13e814f464ae6	D_0__Bacteria;D_1__Proteobacteria;D_2__Alphaproteobacteria;D_3__Sphingomonadales;D_4__Sphingomonadaceae;D_5__Sphingobium	0.8
ecb3a5718d2c30284beacf2c3167b9e8	D_0__Bacteria;D_1__Proteobacteria;D_2__Alphaproteobacteria;D_3__Sphingomonadales;D_4__Sphingomonadaceae;D_5__Sphingobium	0.8
1eea49d145ec30cb69e2af4b058fcae3	D_0__Bacteria;D_1__Firmicutes;D_2__Bacilli;D_3__Lactobacillales;D_4__Streptococcaceae;D_5__Streptococcus	1
7549cbd919ee7d58997d617321f3ce49	D_0__Bacteria;D_1__Proteobacteria;D_2__Alphaproteobacteria;D_3__Rhodobacterales;D_4__Rhodobacteraceae;D_5__Rubellimicrobium;D_6__uncultured bacterium;D_7__;D_8__;D_9__;D_10__;D_11__;D_12__;D_13__;D_14__	0.7
7a0472babc6f55c1c782545326b6bea0	D_0__Bacteria;D_1__Proteobacteria;D_2__Alphaproteobacteria;D_3__Caulobacterales;D_4__Caulobacteraceae;D_5__Phenylobacterium;D_6__uncultured bacterium;D_7__;D_8__;D_9__;D_10__;D_11__;D_12__;D_13__;D_14__	0.6
4c15d449fd2ed9a91238d461449fcb85	D_0__Bacteria;D_1__Actinobacteria;D_2__Actinobacteria;D_3__Corynebacteriales;D_4__Corynebacteriaceae;D_5__Corynebacterium 1	1
54312bc917221732ff71caf8ad8d0105	D_0__Bacteria;D_1__Proteobacteria;D_2__Gammaproteobacteria;D_3__Pseudomonadales;D_4__Pseudomonadaceae;D_5__Pseudomonas	1
2b48807dd99f9f73816f1fea99d27c49	D_0__Bacteria;D_1__Firmicutes;D_2__Clostridia;D_3__Clostridiales;D_4__Clostridiaceae 1;D_5__Clostridium sensu stricto 1;D_6__uncultured bacterium;D_7__;D_8__;D_9__;D_10__;D_11__;D_12__;D_13__;D_14__	0.9
963cf07a15e4e27b4284ad30df40fa24	D_0__Bacteria;D_1__Actinobacteria;D_2__Actinobacteria;D_3__Corynebacteriales;D_4__Corynebacteriaceae;D_5__Corynebacterium 1;D_6__uncultured bacterium;D_7__;D_8__;D_9__;D_10__;D_11__;D_12__;D_13__;D_14__	0.6
a1a6de0f31ee4541627bc34785c351c8	D_0__Bacteria;D_1__Proteobacteria;D_2__Alphaproteobacteria;D_3__Sphingomonadales;D_4__Sphingomonadaceae;D_5__Sphingomonas	1
e94bdbf9b097c3cfe8d7198b7083e435	D_0__Bacteria;D_1__Firmicutes;D_2__Bacilli;D_3__Bacillales;D_4__Bacillaceae;D_5__Bacillus	1
a01ed09dac759c1776d3f3e11a2ebac3	D_0__Bacteria;D_1__Firmicutes;D_2__Bacilli;D_3__Lactobacillales;D_4__Carnobacteriaceae;D_5__Granulicatella	1
50e46d8519b7a97e5e8bcfb3e0cf31ac	D_0__Bacteria;D_1__Proteobacteria;D_2__Alphaproteobacteria;D_3__Sphingomonadales;D_4__Sphingomonadaceae;D_5__Porphyrobacter;Ambiguous_taxa;D_7__;D_8__;D_9__;D_10__;D_11__;D_12__;D_13__;D_14__	0.6
41d46bc670d68f7b4d243d28af395fe0	D_0__Bacteria;D_1__Proteobacteria;D_2__Alphaproteobacteria;D_3__Sphingomonadales;D_4__Sphingomonadaceae;D_5__Porphyrobacter;Ambiguous_taxa;D_7__;D_8__;D_9__;D_10__;D_11__;D_12__;D_13__;D_14__	0.6
8dcb32bbe59a0fd3fbb19e60f2867182	D_0__Bacteria;D_1__Actinobacteria;D_2__Actinobacteria;D_3__Corynebacteriales;D_4__Corynebacteriaceae;D_5__Corynebacterium 1;D_6__uncultured bacterium;D_7__;D_8__;D_9__;D_10__;D_11__;D_12__;D_13__;D_14__	0.7
026517c368789413d9c16df59b3ec1d4	D_0__Bacteria;D_1__Bacteroidetes;D_2__Bacteroidia;D_3__Sphingobacteriales;D_4__Sphingobacteriaceae;D_5__Pedobacter	1
cac2e3767362467824159b87498e7174	D_0__Bacteria;D_1__Firmicutes;D_2__Bacilli;D_3__Bacillales;D_4__Staphylococcaceae;D_5__S31;Ambiguous_taxa;D_7__;D_8__;D_9__;D_10__;D_11__;D_12__;D_13__;D_14__	0.666667
8833944bd2ccf65d04efdcf528f75b63	D_0__Bacteria;D_1__Proteobacteria;D_2__Alphaproteobacteria;D_3__Sphingomonadales;D_4__Sphingomonadaceae;D_5__Porphyrobacter;Ambiguous_taxa;D_7__;D_8__;D_9__;D_10__;D_11__;D_12__;D_13__;D_14__	0.6
69ba37b13f9196aa382c4b7014b1702c	D_0__Bacteria;D_1__Proteobacteria;D_2__Alphaproteobacteria;D_3__Sphingomonadales;D_4__Sphingomonadaceae;D_5__Porphyrobacter;Ambiguous_taxa;D_7__;D_8__;D_9__;D_10__;D_11__;D_12__;D_13__;D_14__	0.6
e73b93929ae478f7756ff25cc2e6c2ca	D_0__Bacteria;D_1__Bacteroidetes;D_2__Bacteroidia;D_3__Sphingobacteriales;D_4__Sphingobacteriaceae;D_5__Pedobacter	1
7ec0ba0d169b7b633aa8eca1aa3372dd	D_0__Bacteria;D_1__Proteobacteria;D_2__Gammaproteobacteria;D_3__Betaproteobacteriales;D_4__Burkholderiaceae;D_5__Variovorax	0.7
3be8646d2aa34e71e69f5bd5f1b71e84	D_0__Bacteria;D_1__Actinobacteria;D_2__Actinobacteria;D_3__Corynebacteriales;D_4__Corynebacteriaceae;D_5__Corynebacterium 1	1
2fea7b322cb930dbb6e902c8d0c66e38	Unassigned	1
137283d2b377c6678a268706ffe4293e	D_0__Bacteria;D_1__Actinobacteria;D_2__Actinobacteria;D_3__Corynebacteriales;D_4__Nocardiaceae;D_5__Gordonia	1
b5af98221443f612011f1237f62b3e4e	D_0__Bacteria;D_1__Bacteroidetes;D_2__Bacteroidia;D_3__Sphingobacteriales;D_4__Sphingobacteriaceae;D_5__Pedobacter	1
cd8508d81671b1e35534b1c47ebb88fc	D_0__Bacteria;D_1__Firmicutes;D_2__Clostridia;D_3__Clostridiales;D_4__Ruminococcaceae;D_5__Ruminococcaceae UCG-014;D_6__uncultured bacterium;D_7__;D_8__;D_9__;D_10__;D_11__;D_12__;D_13__;D_14__	1
28e99e39d2726317b2ed07934919401e	D_0__Bacteria;D_1__Proteobacteria;D_2__Gammaproteobacteria;D_3__Xanthomonadales;D_4__Xanthomonadaceae;D_5__Pseudoxanthomonas	0.9
b0ae2899a45351bb72bdee383539c477	D_0__Bacteria;D_1__Fusobacteria;D_2__Fusobacteriia;D_3__Fusobacteriales;D_4__Leptotrichiaceae;D_5__Streptobacillus;D_6__uncultured bacterium;D_7__;D_8__;D_9__;D_10__;D_11__;D_12__;D_13__;D_14__	0.857143
7db6a0e3bd7106f97324aa3c6e244736	D_0__Bacteria;D_1__Firmicutes;D_2__Bacilli;D_3__Bacillales;D_4__Staphylococcaceae;D_5__Staphylococcus	1
4df2d8235edc132157445634293589e4	D_0__Bacteria;D_1__Firmicutes;D_2__Clostridia;D_3__Clostridiales;D_4__Family XI;D_5__Anaerococcus;D_6__uncultured bacterium;D_7__;D_8__;D_9__;D_10__;D_11__;D_12__;D_13__;D_14__	0.9
470bc8efa0df0df27d5da5dda6547cf2	D_0__Bacteria;D_1__Proteobacteria;D_2__Alphaproteobacteria;D_3__Caulobacterales;D_4__Caulobacteraceae;D_5__Phenylobacterium;D_6__uncultured bacterium;D_7__;D_8__;D_9__;D_10__;D_11__;D_12__;D_13__;D_14__	0.6
6d2af4eb254acd6873e31348b1b6f40d	D_0__Bacteria;D_1__Fusobacteria;D_2__Fusobacteriia;D_3__Fusobacteriales;D_4__Fusobacteriaceae;D_5__Fusobacterium	1
24bf7bebeff56c128cd19a5379982256	Unassigned	1
71372d25e7e16dd2f95db3a9c7971517	D_0__Bacteria;D_1__Proteobacteria;D_2__Gammaproteobacteria;D_3__Pseudomonadales;D_4__Pseudomonadaceae;D_5__Pseudomonas	1
c32e20e9c3689f01087ecc17294e7ab6	D_0__Bacteria;D_1__Bacteroidetes;D_2__Bacteroidia;D_3__Bacteroidales;D_4__Tannerellaceae;D_5__Macellibacteroides;D_6__uncultured bacterium;D_7__;D_8__;D_9__;D_10__;D_11__;D_12__;D_13__;D_14__	0.6
8f75398523124835b4eda866210c8725	D_0__Bacteria;D_1__Firmicutes;D_2__Bacilli;D_3__Bacillales;D_4__Bacillaceae;D_5__Bacillus;Ambiguous_taxa;D_7__;D_8__;D_9__;D_10__;D_11__;D_12__;D_13__;D_14__	0.6
1d654dfb1637e3ab5b1ed02b81080b07	D_0__Bacteria;D_1__Firmicutes;D_2__Bacilli;D_3__Lactobacillales;D_4__Lactobacillaceae;D_5__Lactobacillus	1
3355a00e13f9dbd0e5d727aa0b7cff76	D_0__Bacteria;D_1__Proteobacteria;D_2__Alphaproteobacteria;D_3__Sphingomonadales;D_4__Sphingomonadaceae;D_5__Rhizorhapis	0.888889
658812aaaf6ad65abc91b228fbd0e16f	D_0__Bacteria;D_1__Actinobacteria;D_2__Actinobacteria;D_3__Micrococcales;D_4__Microbacteriaceae;D_5__Leifsonia;Ambiguous_taxa;D_7__;D_8__;D_9__;D_10__;D_11__;D_12__;D_13__;D_14__	0.7
4ee3a1f3ed02b5f60f2d2352624d7174	D_0__Bacteria;D_1__Planctomycetes;D_2__Planctomycetacia;D_3__Isosphaerales;D_4__Isosphaeraceae;D_5__Singulisphaera;D_6__uncultured bacterium;D_7__;D_8__;D_9__;D_10__;D_11__;D_12__;D_13__;D_14__	0.7
38690559b6ca9c17b33c6cec42242ad1	D_0__Bacteria;D_1__Firmicutes;D_2__Bacilli;D_3__Bacillales;D_4__Staphylococcaceae;D_5__Staphylococcus	1
b1e702e6a3220b4eef1376fadc37832e	D_0__Bacteria;D_1__Firmicutes;D_2__Clostridia;D_3__Clostridiales;D_4__Eubacteriaceae;D_5__Acetobacterium	1
9a9405fb401c3c3c25e11913c69ef8c5	D_0__Bacteria;D_1__Proteobacteria;D_2__Alphaproteobacteria;D_3__Rhizobiales;D_4__Xanthobacteraceae;D_5__Rhodopseudomonas	1
13ffeef4093739ba09e69d16b42d6664	Unassigned	1
56e5a6a86ed804ffe1b3073b70af50de	D_0__Bacteria;D_1__Firmicutes;D_2__Bacilli;D_3__Lactobacillales;D_4__Streptococcaceae;D_5__Lactococcus	1
445a6e2ce6a2894d34fb065e402c9f42	D_0__Bacteria;D_1__Bacteroidetes;D_2__Bacteroidia;D_3__Flavobacteriales;D_4__Weeksellaceae;D_5__Chryseobacterium	1
a2541ae4c47e4c8ffd42566bc721eb25	D_0__Bacteria;D_1__Firmicutes;D_2__Clostridia;D_3__Clostridiales;D_4__Lachnospiraceae;D_5__Lachnoanaerobaculum;D_6__uncultured bacterium;D_7__;D_8__;D_9__;D_10__;D_11__;D_12__;D_13__;D_14__	0.7
a3527399e095adab31a682fa0fa2ce2e	D_0__Bacteria;D_1__Actinobacteria;D_2__Thermoleophilia;D_3__Solirubrobacterales;D_4__Solirubrobacteraceae;D_5__Solirubrobacter	1
804db26dc2f138e0eb499082e4defe88	D_0__Bacteria;D_1__Proteobacteria;D_2__Alphaproteobacteria;D_3__Caulobacterales;D_4__Caulobacteraceae;D_5__Brevundimonas;Ambiguous_taxa;D_7__;D_8__;D_9__;D_10__;D_11__;D_12__;D_13__;D_14__	0.7
41b806d3afd5866fc450749a501c474d	D_0__Bacteria;D_1__Fusobacteria;D_2__Fusobacteriia;D_3__Fusobacteriales;D_4__Fusobacteriaceae;D_5__Fusobacterium	1
6f4b11086dc36400c24f1a986ee09ac1	D_0__Bacteria;D_1__Proteobacteria;D_2__Alphaproteobacteria;D_3__Rhodobacterales;D_4__Rhodobacteraceae	1
28887a1744c802671058b1ecf70245f9	D_0__Bacteria;D_1__Firmicutes;D_2__Bacilli;D_3__Bacillales;D_4__Planococcaceae;D_5__Planomicrobium;Ambiguous_taxa;D_7__;D_8__;D_9__;D_10__;D_11__;D_12__;D_13__;D_14__	0.6
4bdd6d2ad49a469d5d4ba636f6d5ffba	Unassigned	1
bb6606af97e26c8e2ec7184852fe328e	D_0__Bacteria;D_1__Fusobacteria;D_2__Fusobacteriia;D_3__Fusobacteriales;D_4__Leptotrichiaceae;D_5__Leptotrichia;D_6__uncultured bacterium;D_7__;D_8__;D_9__;D_10__;D_11__;D_12__;D_13__;D_14__	0.6
21491e26fc5566674de6b2baf56f4545	D_0__Bacteria;D_1__Bacteroidetes;D_2__Bacteroidia;D_3__Sphingobacteriales;D_4__Sphingobacteriaceae;D_5__Pedobacter	1
19f0658094bbd72b627812143d7c21e4	D_0__Bacteria;D_1__Firmicutes;D_2__Bacilli;D_3__Bacillales;D_4__Staphylococcaceae;D_5__Staphylococcus	1
a854c09d1f2a6a53c3e2d146caacf4f9	Unassigned	1
61630f01e44b6ff31253a18c313eb412	D_0__Bacteria;D_1__Proteobacteria;D_2__Alphaproteobacteria;D_3__Rhizobiales;D_4__Beijerinckiaceae;D_5__Methylobacterium	1
0fb1c525bedfe51ea4b16593a7e254b0	D_0__Bacteria;D_1__Proteobacteria;D_2__Alphaproteobacteria;D_3__Rhizobiales;D_4__Beijerinckiaceae;D_5__Methylobacterium;Ambiguous_taxa;D_7__;D_8__;D_9__;D_10__;D_11__;D_12__;D_13__;D_14__	0.6
dcf5ea6000030a9a3fa105e71d995262	D_0__Bacteria;D_1__Firmicutes;D_2__Bacilli;D_3__Lactobacillales;D_4__Streptococcaceae;D_5__Streptococcus;D_6__uncultured bacterium;D_7__;D_8__;D_9__;D_10__;D_11__;D_12__;D_13__;D_14__	0.8
c03f34629fed7b748a1ec60750b24154	D_0__Bacteria;D_1__Actinobacteria;D_2__Actinobacteria;D_3__Corynebacteriales;D_4__Corynebacteriaceae;D_5__Corynebacterium 1;D_6__uncultured bacterium;D_7__;D_8__;D_9__;D_10__;D_11__;D_12__;D_13__;D_14__	0.8
fcca6ec3140f3124f0ba66ffbfcc4999	D_0__Bacteria;D_1__Proteobacteria;D_2__Alphaproteobacteria;D_3__Acetobacterales;D_4__Acetobacteraceae;D_5__Roseomonas;Ambiguous_taxa;D_7__;D_8__;D_9__;D_10__;D_11__;D_12__;D_13__;D_14__	0.6
fe742f8109b83faf0d120a4edf3fcc57	D_0__Bacteria;D_1__Firmicutes;D_2__Negativicutes;D_3__Selenomonadales;D_4__Veillonellaceae;D_5__Veillonella;D_6__uncultured bacterium;D_7__;D_8__;D_9__;D_10__;D_11__;D_12__;D_13__;D_14__	0.6
e1ff40a2be8d97d23afbcad81ed29989	D_0__Bacteria;D_1__Proteobacteria;D_2__Alphaproteobacteria;D_3__Rhodobacterales;D_4__Rhodobacteraceae;D_5__Paracoccus;Ambiguous_taxa;D_7__;D_8__;D_9__;D_10__;D_11__;D_12__;D_13__;D_14__	0.7
ebdcf55a2e506c96e94bbb31fb351fda	D_0__Bacteria;D_1__Proteobacteria;D_2__Alphaproteobacteria;D_3__Rhizobiales;D_4__Beijerinckiaceae;D_5__Bosea;Ambiguous_taxa;D_7__;D_8__;D_9__;D_10__;D_11__;D_12__;D_13__;D_14__	0.6
2365241e4184e1df4bf89c6bb8abf2b7	D_0__Bacteria;D_1__Proteobacteria;D_2__Alphaproteobacteria;D_3__Rhizobiales;D_4__Xanthobacteraceae	1
a25dd5344839677835e4791fb1caa60c	D_0__Bacteria;D_1__Firmicutes;D_2__Bacilli;D_3__Lactobacillales;D_4__Streptococcaceae;D_5__Streptococcus;Ambiguous_taxa;D_7__;D_8__;D_9__;D_10__;D_11__;D_12__;D_13__;D_14__	0.6
8cb023ace7f9f76426a1fb87f953397c	D_0__Bacteria;D_1__Cyanobacteria;D_2__Oxyphotobacteria;D_3__Nostocales;D_4__Nostocaceae;D_5__Scytonema UTEX 2349	1
d83842143f617836c8d209f8a996a097	D_0__Bacteria;D_1__Proteobacteria;D_2__Alphaproteobacteria;D_3__Sphingomonadales;D_4__Sphingomonadaceae;D_5__Porphyrobacter;Ambiguous_taxa;D_7__;D_8__;D_9__;D_10__;D_11__;D_12__;D_13__;D_14__	0.6
9e2c0659d4acd4afbf9f3e4e011e2754	D_0__Bacteria;D_1__Deinococcus-Thermus;D_2__Deinococci;D_3__Thermales;D_4__Thermaceae;D_5__Thermus	1
ca21304c3b395e3e76a8b3504295cf09	D_0__Bacteria;D_1__Bacteroidetes;D_2__Bacteroidia;D_3__Sphingobacteriales;D_4__Sphingobacteriaceae;D_5__Pedobacter	0.9
a5fd1b042b73d90abf8121d1bcf6b708	D_0__Bacteria;D_1__Cyanobacteria;D_2__Oxyphotobacteria;D_3__Chloroplast;Ambiguous_taxa;D_5__;D_6__;D_7__;D_8__;D_9__;D_10__;D_11__;D_12__;D_13__;D_14__	0.6
5298e9f908712376351cd8031baf2882	D_0__Bacteria;D_1__Proteobacteria;D_2__Alphaproteobacteria;D_3__Rhodobacterales;D_4__Rhodobacteraceae;D_5__Paracoccus	1
edba0ae1c178e96022198529a172ed1b	D_0__Bacteria;D_1__Proteobacteria;D_2__Alphaproteobacteria;D_3__Rhodobacterales;D_4__Rhodobacteraceae;D_5__Paracoccus	1
207f3a086f83e451dc0efd89196feeea	Unassigned	1
356668318876e16762e4c79989e835cd	D_0__Bacteria;D_1__Fusobacteria;D_2__Fusobacteriia;D_3__Fusobacteriales;D_4__Leptotrichiaceae;D_5__Streptobacillus;D_6__uncultured bacterium;D_7__;D_8__;D_9__;D_10__;D_11__;D_12__;D_13__;D_14__	0.857143
954e507e178efb572ea96bceca3f981b	D_0__Bacteria;D_1__Proteobacteria;D_2__Alphaproteobacteria;D_3__Rhizobiales;D_4__Beijerinckiaceae;D_5__Methylobacterium;Ambiguous_taxa;D_7__;D_8__;D_9__;D_10__;D_11__;D_12__;D_13__;D_14__	0.6
1a5157bba5c3bdc7f58a767294ee112b	D_0__Bacteria;D_1__Actinobacteria;D_2__Actinobacteria;D_3__Micrococcales;D_4__Microbacteriaceae	1
5585c22e03ab58ecd41e6e174e8afab2	D_0__Bacteria;D_1__Bacteroidetes;D_2__Bacteroidia;D_3__Flavobacteriales;D_4__Weeksellaceae;D_5__Empedobacter	1
39989509172f5758583ecefa9cd6a1c6	D_0__Bacteria;D_1__Proteobacteria;D_2__Alphaproteobacteria;D_3__Rhizobiales;D_4__Rhizobiaceae;D_5__Mesorhizobium;Ambiguous_taxa;D_7__;D_8__;D_9__;D_10__;D_11__;D_12__;D_13__;D_14__	0.8
ecabccbf28f6ee9ad922ae0f1d14b1fa	D_0__Bacteria;D_1__Proteobacteria;D_2__Alphaproteobacteria;D_3__Rhodobacterales;D_4__Rhodobacteraceae;D_5__Paracoccus	1
91555767e554eeb95972d2b4ac95aff4	D_0__Bacteria;D_1__Proteobacteria;D_2__Alphaproteobacteria;D_3__Sphingomonadales;D_4__Sphingomonadaceae;D_5__Novosphingobium	0.9
8b2df0db4e54a032460183ad32ffea8a	D_0__Bacteria;D_1__Firmicutes;D_2__Bacilli;D_3__Lactobacillales;D_4__Carnobacteriaceae;D_5__Granulicatella	1
5501a09cbb1e10067fc906acd6ef287b	D_0__Bacteria;D_1__Proteobacteria;D_2__Alphaproteobacteria;D_3__Rickettsiales;D_4__Mitochondria	1
d2a54dd50b34ad2bfd20efcde7751d11	D_0__Bacteria;D_1__Cyanobacteria;D_2__Oxyphotobacteria;D_3__Chloroplast;Ambiguous_taxa;D_5__;D_6__;D_7__;D_8__;D_9__;D_10__;D_11__;D_12__;D_13__;D_14__	0.6
80ba14e0fbd2356cd09aa2200a061a4e	D_0__Bacteria;D_1__Proteobacteria;D_2__Gammaproteobacteria;D_3__Betaproteobacteriales;D_4__Burkholderiaceae;D_5__Massilia	1
d0697ed9c5d1e7280827e8b520527e2c	D_0__Bacteria;D_1__Actinobacteria;D_2__Actinobacteria;D_3__Micrococcales;D_4__Microbacteriaceae	1
6c41553ac172f23e5962dabcda5f6589	D_0__Bacteria;D_1__Firmicutes;D_2__Bacilli;D_3__Lactobacillales;D_4__Carnobacteriaceae;D_5__Granulicatella;D_6__uncultured bacterium;D_7__;D_8__;D_9__;D_10__;D_11__;D_12__;D_13__;D_14__	0.9
4b11eed64cdafcf6cc497516bf24d994	D_0__Bacteria;D_1__Proteobacteria;D_2__Deltaproteobacteria;D_3__Myxococcales;D_4__Blfdi19;D_5__metagenome;D_6__;D_7__;D_8__;D_9__;D_10__;D_11__;D_12__;D_13__;D_14__	0.666667
aa1bab3eeed45cb91c863a32758a0256	D_0__Bacteria;D_1__Proteobacteria;D_2__Alphaproteobacteria;D_3__Rhizobiales;D_4__Beijerinckiaceae;D_5__Methylobacterium;Ambiguous_taxa;D_7__;D_8__;D_9__;D_10__;D_11__;D_12__;D_13__;D_14__	0.6
ebff4fa34b345671fbf22179234ea6e0	D_0__Bacteria;D_1__Actinobacteria;D_2__Actinobacteria;D_3__Corynebacteriales;D_4__Corynebacteriaceae;D_5__Corynebacterium 1;D_6__uncultured bacterium;D_7__;D_8__;D_9__;D_10__;D_11__;D_12__;D_13__;D_14__	0.8
5145218d01eecbf2aea1637303486331	D_0__Bacteria;D_1__Actinobacteria;D_2__Actinobacteria;D_3__Corynebacteriales;D_4__Corynebacteriaceae;D_5__Corynebacterium 1;D_6__uncultured bacterium;D_7__;D_8__;D_9__;D_10__;D_11__;D_12__;D_13__;D_14__	0.8
118ec03983eaff5b04426da5aceb3a86	D_0__Bacteria;D_1__Firmicutes;D_2__Bacilli;D_3__Lactobacillales;D_4__Lactobacillaceae;D_5__Lactobacillus	1
3136585c98eaecec1da8245b66166373	D_0__Bacteria;D_1__Actinobacteria;D_2__Actinobacteria;D_3__Micrococcales;D_4__Micrococcaceae;D_5__Paeniglutamicibacter;Ambiguous_taxa;D_7__;D_8__;D_9__;D_10__;D_11__;D_12__;D_13__;D_14__	0.7
0c01d721fa7ad891a5ae2c8e03408f89	D_0__Bacteria;D_1__Firmicutes;D_2__Bacilli;D_3__Bacillales;D_4__Planococcaceae;D_5__Planococcus	1
7501c6d7a30e84e17f71118ca53ce82d	D_0__Bacteria;D_1__Actinobacteria;D_2__Actinobacteria;D_3__Frankiales;D_4__Geodermatophilaceae;D_5__Geodermatophilus	1
c53b5f5f4e0e7cac8ec56d8dc09e48b2	D_0__Bacteria;D_1__Actinobacteria;D_2__Actinobacteria;D_3__Corynebacteriales;D_4__Corynebacteriaceae;D_5__Corynebacterium 1;D_6__uncultured bacterium;D_7__;D_8__;D_9__;D_10__;D_11__;D_12__;D_13__;D_14__	0.7
730fbae5d5b83231b9c9f1c7893c85dd	D_0__Bacteria;D_1__Firmicutes;D_2__Negativicutes;D_3__Selenomonadales;D_4__Veillonellaceae;D_5__Veillonella;D_6__uncultured bacterium;D_7__;D_8__;D_9__;D_10__;D_11__;D_12__;D_13__;D_14__	0.8
9d68d6c3a173611e8f4c7dd14b88a3fc	D_0__Bacteria;D_1__Proteobacteria;D_2__Alphaproteobacteria;D_3__Sphingomonadales;D_4__Sphingomonadaceae;D_5__Rhizorhapis	0.888889
742c85e76c4cdc0d3055fdc455ffe23b	D_0__Bacteria;D_1__Proteobacteria;D_2__Alphaproteobacteria;D_3__Rhizobiales;D_4__Devosiaceae;D_5__Devosia	1
dc74ac904b18e257f0c3d241de1f86a7	D_0__Bacteria;D_1__Proteobacteria;D_2__Alphaproteobacteria;D_3__Rhizobiales;D_4__Devosiaceae;D_5__Devosia	1
9d93d6611626a77497ed71ac081caf88	D_0__Bacteria;D_1__Acidobacteria;D_2__Blastocatellia (Subgroup 4);D_3__Pyrinomonadales;D_4__Pyrinomonadaceae;D_5__RB41	1
2179d7d602c475e4fd60069c83af954f	D_0__Bacteria;D_1__Proteobacteria;D_2__Gammaproteobacteria;D_3__Betaproteobacteriales;D_4__Burkholderiaceae;D_5__Variovorax	0.9
16e1ba01f08fef4f646599296b305418	D_0__Bacteria;D_1__Actinobacteria;D_2__Actinobacteria;D_3__Micrococcales;D_4__Micrococcaceae;D_5__Rothia;D_6__uncultured bacterium;D_7__;D_8__;D_9__;D_10__;D_11__;D_12__;D_13__;D_14__	0.9
0a54e932b736137f0b924702bb836979	D_0__Bacteria;D_1__Proteobacteria;D_2__Alphaproteobacteria;D_3__Sphingomonadales;D_4__Sphingomonadaceae;D_5__Porphyrobacter	1
41615d52af4623fc4e9c4c37b8430623	D_0__Bacteria;D_1__Proteobacteria;D_2__Alphaproteobacteria;D_3__Rhodobacterales;D_4__Rhodobacteraceae;D_5__Rubellimicrobium;D_6__uncultured bacterium;D_7__;D_8__;D_9__;D_10__;D_11__;D_12__;D_13__;D_14__	0.8
7df775f433a972fde87fa16af7eb52b2	D_0__Bacteria;D_1__Bacteroidetes;D_2__Bacteroidia;D_3__Sphingobacteriales;D_4__Sphingobacteriaceae;D_5__Pedobacter;Ambiguous_taxa;D_7__;D_8__;D_9__;D_10__;D_11__;D_12__;D_13__;D_14__	0.6
8b0edea62e29d5ce45cbaff42290636e	D_0__Bacteria;D_1__Firmicutes;D_2__Clostridia;D_3__Clostridiales;D_4__Family XI;D_5__Parvimonas	1
c5d73cc86423b8ef6c5b88de142717df	D_0__Bacteria;D_1__Firmicutes;D_2__Bacilli;D_3__Bacillales;D_4__Bacillaceae;D_5__Bacillus;Ambiguous_taxa;D_7__;D_8__;D_9__;D_10__;D_11__;D_12__;D_13__;D_14__	0.7
d59e483fbbe5cb7d82a87be85d1edec1	D_0__Bacteria;D_1__Proteobacteria;D_2__Gammaproteobacteria;D_3__Pseudomonadales;D_4__Pseudomonadaceae;D_5__Pseudomonas	1
5b798f3b956bb04800574e883e40e376	D_0__Bacteria;D_1__Proteobacteria;D_2__Alphaproteobacteria;D_3__Sphingomonadales;D_4__Sphingomonadaceae;D_5__Porphyrobacter	1
f9b445f682eadace6b497cbd00047277	D_0__Bacteria;D_1__Proteobacteria;D_2__Alphaproteobacteria;D_3__Rhizobiales;D_4__Beijerinckiaceae;D_5__Methylobacterium;Ambiguous_taxa;D_7__;D_8__;D_9__;D_10__;D_11__;D_12__;D_13__;D_14__	0.6
690ad08594230489fe3e777d7204105c	D_0__Bacteria;D_1__Proteobacteria;D_2__Alphaproteobacteria;D_3__Sphingomonadales;D_4__Sphingomonadaceae;D_5__Novosphingobium	0.9
14b6e89ebff748367f6b7b41fb076dd3	D_0__Bacteria;D_1__Proteobacteria;D_2__Alphaproteobacteria;D_3__Rhizobiales;D_4__Beijerinckiaceae;D_5__Methylobacterium	1
8c146325a9b0dfcc2658d1e9b114af90	D_0__Bacteria;D_1__Proteobacteria;D_2__Alphaproteobacteria;D_3__Rhodobacterales;D_4__Rhodobacteraceae;D_5__Paracoccus	1
95039cfe25536080e0f0621fbfef663e	Unassigned	1
502743c0f66fed7def3ca84c17c616c1	D_0__Bacteria;D_1__Firmicutes;D_2__Bacilli;D_3__Bacillales;D_4__Bacillaceae;D_5__Bacillus;Ambiguous_taxa;D_7__;D_8__;D_9__;D_10__;D_11__;D_12__;D_13__;D_14__	0.8
36c1552d9069a7a1e87bfb2886ab0ac0	D_0__Bacteria;D_1__Proteobacteria;D_2__Alphaproteobacteria;D_3__Rhizobiales;D_4__Beijerinckiaceae;D_5__Bosea;Ambiguous_taxa;D_7__;D_8__;D_9__;D_10__;D_11__;D_12__;D_13__;D_14__	0.6
5f0287370d47a17e55e7a4abbb1042b8	D_0__Bacteria;D_1__Proteobacteria;D_2__Alphaproteobacteria;D_3__Rhizobiales;D_4__Beijerinckiaceae;D_5__Methylobacterium;Ambiguous_taxa;D_7__;D_8__;D_9__;D_10__;D_11__;D_12__;D_13__;D_14__	0.6
80dd4cf1b05b7e51d82fbdb04d04c098	D_0__Bacteria;D_1__Firmicutes;D_2__Bacilli;D_3__Lactobacillales;D_4__Lactobacillaceae;D_5__Lactobacillus	1
1e535ee7331b7f74849cadf65ce9f5a8	D_0__Bacteria;D_1__Actinobacteria;D_2__Actinobacteria;D_3__Corynebacteriales;D_4__Corynebacteriaceae;D_5__Corynebacterium 1;D_6__uncultured bacterium;D_7__;D_8__;D_9__;D_10__;D_11__;D_12__;D_13__;D_14__	0.7
a47c01492d46a4525cfe98c2de0f694d	D_0__Bacteria;D_1__Proteobacteria;D_2__Gammaproteobacteria;D_3__Betaproteobacteriales;D_4__Burkholderiaceae;D_5__Massilia	1
b266033f0e0d433e11ae6f10609577c6	D_0__Bacteria;D_1__Actinobacteria;D_2__Actinobacteria;D_3__Frankiales;D_4__Geodermatophilaceae;D_5__Blastococcus	1
1ad0730fb84d1a334f2f8ebb6612de36	D_0__Bacteria;D_1__Firmicutes;D_2__Bacilli;D_3__Lactobacillales;D_4__Carnobacteriaceae;D_5__Atopostipes	0.9
ccefb7359b75420a6caa9870d57d47af	D_0__Bacteria;D_1__Proteobacteria;D_2__Alphaproteobacteria;D_3__Caulobacterales;D_4__Caulobacteraceae;D_5__Brevundimonas;Ambiguous_taxa;D_7__;D_8__;D_9__;D_10__;D_11__;D_12__;D_13__;D_14__	0.7
30def32dafac7830a1d98707e81be78b	D_0__Bacteria;D_1__Bacteroidetes;D_2__Bacteroidia;D_3__Flavobacteriales;D_4__Weeksellaceae;D_5__Empedobacter	1
7bbab00004d0007f9da5e36f801ed95f	D_0__Bacteria;D_1__Firmicutes;D_2__Clostridia;D_3__Clostridiales;D_4__Family XI;D_5__Anaerococcus;D_6__uncultured bacterium;D_7__;D_8__;D_9__;D_10__;D_11__;D_12__;D_13__;D_14__	0.9
79d807ce3e86d7179ecb51779be978e5	D_0__Bacteria;D_1__Bacteroidetes;D_2__Bacteroidia;D_3__Flavobacteriales;D_4__Weeksellaceae;D_5__Chryseobacterium	1
314bcda1413982f2463c943111c2810c	D_0__Bacteria;D_1__Actinobacteria;D_2__Actinobacteria;D_3__Micrococcales;D_4__Microbacteriaceae;D_5__Leifsonia;Ambiguous_taxa;D_7__;D_8__;D_9__;D_10__;D_11__;D_12__;D_13__;D_14__	0.7
a8567ae9e70041815e0b0cd45dd5efb1	D_0__Bacteria;D_1__Bacteroidetes;D_2__Bacteroidia;D_3__Sphingobacteriales;D_4__Sphingobacteriaceae;D_5__Pedobacter	1
fe658ce09891e8aa8cffa9b4d067295e	D_0__Bacteria;D_1__Proteobacteria;D_2__Gammaproteobacteria;D_3__Betaproteobacteriales;D_4__Burkholderiaceae;D_5__Massilia	1
69bc3f425b92aba83629d9bf23b1f744	D_0__Bacteria;D_1__Proteobacteria;D_2__Gammaproteobacteria;D_3__Gammaproteobacteria Incertae Sedis;D_4__Unknown Family;D_5__Acidibacter	1
98a262a9e5c4d1afdebb3c5281fef8ee	D_0__Bacteria;D_1__Firmicutes;D_2__Bacilli;D_3__Lactobacillales;D_4__Carnobacteriaceae;D_5__Carnobacterium	1
9a1dc314e4a42df9188b9aecfff43252	D_0__Bacteria;D_1__Bacteroidetes;D_2__Bacteroidia;D_3__Flavobacteriales;D_4__Flavobacteriaceae;D_5__Flavobacterium	1
431bcf3772079d22d64fcd2de14fc668	D_0__Bacteria;D_1__Proteobacteria;D_2__Alphaproteobacteria;D_3__Caulobacterales;D_4__Caulobacteraceae;D_5__Brevundimonas;Ambiguous_taxa;D_7__;D_8__;D_9__;D_10__;D_11__;D_12__;D_13__;D_14__	0.7
b0dfccd6a733e954b04419ff5bd5e608	D_0__Bacteria;D_1__Actinobacteria;D_2__Thermoleophilia;D_3__Solirubrobacterales;D_4__Solirubrobacteraceae;D_5__Solirubrobacter	1
d0b52e88961c1c5752f1d64d80a6166a	D_0__Bacteria;D_1__Proteobacteria;D_2__Alphaproteobacteria;D_3__Rhizobiales;D_4__Beijerinckiaceae;D_5__Methylobacterium;Ambiguous_taxa;D_7__;D_8__;D_9__;D_10__;D_11__;D_12__;D_13__;D_14__	0.6
d9a93f01352e415ba69a5d72093f558b	D_0__Bacteria;D_1__Proteobacteria;D_2__Gammaproteobacteria;D_3__Betaproteobacteriales;D_4__Burkholderiaceae;D_5__Alcaligenes	1
a4db29bf796dd87ea0919229f09a93e4	D_0__Bacteria;D_1__Proteobacteria;D_2__Alphaproteobacteria;D_3__Acetobacterales;D_4__Acetobacteraceae;D_5__Roseomonas;Ambiguous_taxa;D_7__;D_8__;D_9__;D_10__;D_11__;D_12__;D_13__;D_14__	0.6
cea0d234cc6e5ff815c0575c0c7f8d38	D_0__Bacteria;D_1__Proteobacteria;D_2__Alphaproteobacteria;D_3__Rhodobacterales;D_4__Rhodobacteraceae;D_5__Paracoccus	1
656de4b787c8dbedcf6313d51b732a47	D_0__Bacteria;D_1__Firmicutes;D_2__Bacilli;D_3__Bacillales;D_4__Staphylococcaceae;D_5__S31;Ambiguous_taxa;D_7__;D_8__;D_9__;D_10__;D_11__;D_12__;D_13__;D_14__	0.666667
8d5ac6afcc7336ae2762ef1d165e3a41	D_0__Bacteria;D_1__Bacteroidetes;D_2__Bacteroidia;D_3__Sphingobacteriales;D_4__Sphingobacteriaceae;D_5__Pedobacter	1
2f5f54b2841d64f24502781a476ee067	D_0__Bacteria;D_1__Firmicutes;D_2__Bacilli;D_3__Lactobacillales;D_4__Carnobacteriaceae;D_5__Atopostipes;D_6__uncultured bacterium;D_7__;D_8__;D_9__;D_10__;D_11__;D_12__;D_13__;D_14__	1
0123ff692ea9c218af3e1461bdd6c620	D_0__Bacteria;D_1__Firmicutes;D_2__Bacilli;D_3__Lactobacillales;D_4__Streptococcaceae;D_5__Streptococcus;D_6__uncultured bacterium;D_7__;D_8__;D_9__;D_10__;D_11__;D_12__;D_13__;D_14__	0.8
6ddd61d5b281008550804b470fa5c302	D_0__Bacteria;D_1__Proteobacteria;D_2__Alphaproteobacteria;D_3__Sphingomonadales;D_4__Sphingomonadaceae;D_5__Sphingobium	1
fb75e6a66753c0b8a7228ac4f4df6d44	D_0__Bacteria;D_1__Cyanobacteria;D_2__Oxyphotobacteria;D_3__Chloroplast;Ambiguous_taxa;D_5__;D_6__;D_7__;D_8__;D_9__;D_10__;D_11__;D_12__;D_13__;D_14__	0.6
9da6f451ff5cdaa3eeea48428a08cf85	D_0__Bacteria;D_1__Proteobacteria;D_2__Gammaproteobacteria;D_3__Betaproteobacteriales;D_4__Neisseriaceae;D_5__Neisseria;D_6__uncultured bacterium;D_7__;D_8__;D_9__;D_10__;D_11__;D_12__;D_13__;D_14__	0.8
a2321f253e4021747bd7719bdab48305	D_0__Bacteria;D_1__Proteobacteria;D_2__Alphaproteobacteria;D_3__Rhodobacterales;D_4__Rhodobacteraceae;D_5__Rubellimicrobium;D_6__uncultured bacterium;D_7__;D_8__;D_9__;D_10__;D_11__;D_12__;D_13__;D_14__	0.9
3649c6e662e39b5937086196919ebc00	D_0__Bacteria;D_1__Bacteroidetes;D_2__Bacteroidia;D_3__Bacteroidales;D_4__Porphyromonadaceae;D_5__Porphyromonas;D_6__uncultured organism;D_7__;D_8__;D_9__;D_10__;D_11__;D_12__;D_13__;D_14__	0.6
d0fc8005701be7be87a1bf99792d57ba	D_0__Bacteria;D_1__Proteobacteria;D_2__Alphaproteobacteria;D_3__Sphingomonadales;D_4__Sphingomonadaceae;D_5__Porphyrobacter;Ambiguous_taxa;D_7__;D_8__;D_9__;D_10__;D_11__;D_12__;D_13__;D_14__	0.6
b8878ab46cf36a7ffd2eb4bbfaf36854	D_0__Bacteria;D_1__Proteobacteria;D_2__Alphaproteobacteria;D_3__Paracaedibacterales;D_4__Paracaedibacteraceae;D_5__Candidatus Paracaedibacter;Ambiguous_taxa;D_7__;D_8__;D_9__;D_10__;D_11__;D_12__;D_13__;D_14__	0.75
9ba4332289399aac860a2f4bfad0a860	D_0__Bacteria;D_1__Proteobacteria;D_2__Alphaproteobacteria;D_3__Sphingomonadales;D_4__Sphingomonadaceae;D_5__Sphingopyxis	1
a4a142e7ed05738b6ea1ccb30338e7fd	D_0__Bacteria;D_1__Firmicutes;D_2__Bacilli;D_3__Bacillales;D_4__Planococcaceae;D_5__Planococcus	1
12dfc620cbcfa1a2a1775f5812bf749a	D_0__Bacteria;D_1__Actinobacteria;D_2__Actinobacteria;D_3__Corynebacteriales;D_4__Corynebacteriaceae;D_5__Corynebacterium 1;D_6__uncultured bacterium;D_7__;D_8__;D_9__;D_10__;D_11__;D_12__;D_13__;D_14__	0.7
1e2e78491fa815d0295564d53b447e8e	D_0__Bacteria;D_1__Proteobacteria;D_2__Alphaproteobacteria;D_3__Sphingomonadales;D_4__Sphingomonadaceae;D_5__Sphingomonas	1
b41ffd26cf75466e2cb3c71ad6680e97	Unassigned	1
30b4c9c13eae9e26c186a50ab7624c2c	D_0__Bacteria;D_1__Proteobacteria;D_2__Alphaproteobacteria;D_3__Rhizobiales;D_4__Xanthobacteraceae;D_5__Rhodopseudomonas	1
87a3324d886d59299926d2273f21fcdf	D_0__Bacteria;D_1__Actinobacteria;D_2__Actinobacteria;D_3__Frankiales;D_4__Geodermatophilaceae;D_5__Geodermatophilus	1
c164b07174c9595ee09f3e1d53b6276b	D_0__Bacteria;D_1__Firmicutes;D_2__Bacilli;D_3__Bacillales;D_4__Staphylococcaceae;D_5__Staphylococcus	1
b1dba50d23a34ecea1d126616619332e	D_0__Bacteria;D_1__Proteobacteria;D_2__Gammaproteobacteria;D_3__Betaproteobacteriales;D_4__Burkholderiaceae;D_5__Ralstonia;Ambiguous_taxa;D_7__;D_8__;D_9__;D_10__;D_11__;D_12__;D_13__;D_14__	0.6
aa701746b0ec24b5d0b7f06a7cc3c5c8	D_0__Bacteria;D_1__Fusobacteria;D_2__Fusobacteriia;D_3__Fusobacteriales;D_4__Leptotrichiaceae;D_5__Streptobacillus;D_6__uncultured bacterium;D_7__;D_8__;D_9__;D_10__;D_11__;D_12__;D_13__;D_14__	0.857143
01ef00885473fee8ca85ece4e056edd1	D_0__Bacteria;D_1__Proteobacteria;D_2__Alphaproteobacteria;D_3__Paracaedibacterales;D_4__Paracaedibacteraceae;D_5__Candidatus Paracaedibacter;Ambiguous_taxa;D_7__;D_8__;D_9__;D_10__;D_11__;D_12__;D_13__;D_14__	0.75
ded5305073abc0683806b02288f0ff4b	D_0__Bacteria;D_1__Proteobacteria;D_2__Gammaproteobacteria;D_3__Betaproteobacteriales;D_4__Burkholderiaceae;D_5__Ralstonia;Ambiguous_taxa;D_7__;D_8__;D_9__;D_10__;D_11__;D_12__;D_13__;D_14__	0.6
f164f5ee6a7701a31ce2a52cdbb6af46	D_0__Bacteria;D_1__Actinobacteria;D_2__Actinobacteria;D_3__Micrococcales;D_4__Brevibacteriaceae;D_5__Brevibacterium;D_6__uncultured bacterium;D_7__;D_8__;D_9__;D_10__;D_11__;D_12__;D_13__;D_14__	0.8
3bdace51861764516e9edc7584f5036f	D_0__Bacteria;D_1__Actinobacteria;D_2__Actinobacteria;D_3__Micrococcales;D_4__Dermacoccaceae;D_5__Kytococcus;Ambiguous_taxa;D_7__;D_8__;D_9__;D_10__;D_11__;D_12__;D_13__;D_14__	0.6
ee5a3ccff4804189ca5f6a809b25965c	Unassigned	1
83f8cd21d333c0a7b71fe4ad8bf8533b	D_0__Bacteria;D_1__Proteobacteria;D_2__Gammaproteobacteria;D_3__Betaproteobacteriales;D_4__Burkholderiaceae;D_5__Noviherbaspirillum;D_6__uncultured bacterium;D_7__;D_8__;D_9__;D_10__;D_11__;D_12__;D_13__;D_14__	0.6
31f947511441518105c48547ee9848d6	D_0__Bacteria;D_1__Proteobacteria;D_2__Gammaproteobacteria;D_3__Xanthomonadales;D_4__Xanthomonadaceae;D_5__Pseudoxanthomonas	0.9
0c2ad0ec20576a9eda75450f9ca904d3	D_0__Bacteria;D_1__Firmicutes;D_2__Bacilli;D_3__Bacillales;D_4__Planococcaceae;D_5__Jeotgalibacillus	1
963ea81e9f6765b0efa00c9b51544757	D_0__Bacteria;D_1__Proteobacteria;D_2__Gammaproteobacteria;D_3__Betaproteobacteriales;D_4__Burkholderiaceae;D_5__Achromobacter	0.7
029a8f5eb7b02bedfe5e06778348227b	D_0__Bacteria;D_1__Actinobacteria;D_2__Actinobacteria;D_3__Micrococcales;D_4__Intrasporangiaceae;D_5__Janibacter;Ambiguous_taxa;D_7__;D_8__;D_9__;D_10__;D_11__;D_12__;D_13__;D_14__	0.6
e351a97be81e928dc3b9c1d9a94d0a05	D_0__Bacteria;D_1__Firmicutes;D_2__Bacilli;D_3__Bacillales;D_4__Staphylococcaceae;D_5__Staphylococcus	1
6f14b3957b93eb70d0e404da392dee35	D_0__Bacteria;D_1__Actinobacteria;D_2__Actinobacteria;D_3__Corynebacteriales;D_4__Corynebacteriaceae;D_5__Corynebacterium 1;D_6__uncultured bacterium;D_7__;D_8__;D_9__;D_10__;D_11__;D_12__;D_13__;D_14__	0.7
772d133baa62816fb2024f08d95cdfd4	D_0__Bacteria;D_1__Proteobacteria;D_2__Gammaproteobacteria;D_3__Gammaproteobacteria Incertae Sedis;D_4__Unknown Family;D_5__Acidibacter	1
1313d39df98b8c2d8537375c3db060bd	D_0__Bacteria;D_1__Proteobacteria;D_2__Gammaproteobacteria;D_3__Betaproteobacteriales;D_4__Burkholderiaceae;D_5__Massilia	1
236f5e953ef197418bbcff681022f777	D_0__Bacteria;D_1__Firmicutes;D_2__Bacilli;D_3__Bacillales;D_4__Bacillaceae;D_5__Bacillus;Ambiguous_taxa;D_7__;D_8__;D_9__;D_10__;D_11__;D_12__;D_13__;D_14__	0.8
77c3d48986fd76b746b7beb5056dba8d	D_0__Bacteria;D_1__Proteobacteria;D_2__Alphaproteobacteria;D_3__Rhizobiales;D_4__Beijerinckiaceae;D_5__Bosea	1
336b4210471448328dc9548da5a12c08	D_0__Bacteria;D_1__Firmicutes;D_2__Bacilli;D_3__Lactobacillales;D_4__Streptococcaceae;D_5__Streptococcus;D_6__uncultured bacterium;D_7__;D_8__;D_9__;D_10__;D_11__;D_12__;D_13__;D_14__	0.9
2ff0a991f902a2fc0c2feefabd794c26	D_0__Bacteria;D_1__Proteobacteria;D_2__Gammaproteobacteria;D_3__Betaproteobacteriales;D_4__Burkholderiaceae;D_5__Variovorax	0.8
d9fd7a2e703459d15e1a5748fb778940	D_0__Bacteria;D_1__Bacteroidetes;D_2__Bacteroidia;D_3__Bacteroidales;D_4__Prevotellaceae;D_5__Prevotella;D_6__uncultured bacterium;D_7__;D_8__;D_9__;D_10__;D_11__;D_12__;D_13__;D_14__	0.75
3c4d7aee20c4fd665e91f17f68fd8135	D_0__Bacteria;D_1__Firmicutes;D_2__Clostridia;D_3__Clostridiales;D_4__Lachnospiraceae;D_5__Marvinbryantia;D_6__uncultured bacterium;D_7__;D_8__;D_9__;D_10__;D_11__;D_12__;D_13__;D_14__	0.8
5c1a0f84063f48831e2965d20ef629c4	D_0__Bacteria;D_1__Proteobacteria;D_2__Gammaproteobacteria;D_3__Betaproteobacteriales;D_4__Burkholderiaceae;D_5__Massilia	1
2509832e2271a1c0b757e737e2e6d18a	D_0__Bacteria;D_1__Firmicutes;D_2__Negativicutes;D_3__Selenomonadales;D_4__Veillonellaceae;D_5__Veillonella;D_6__uncultured bacterium;D_7__;D_8__;D_9__;D_10__;D_11__;D_12__;D_13__;D_14__	0.6
96af5a3ec32ca256f93ca88a8cc8e342	D_0__Bacteria;D_1__Firmicutes;D_2__Bacilli;D_3__Bacillales;D_4__Bacillaceae;D_5__Bacillus	1
6d5874ecda1f9b0b135cba719cc899f0	D_0__Bacteria;D_1__Proteobacteria;D_2__Alphaproteobacteria;D_3__Rhizobiales;D_4__Xanthobacteraceae;D_5__Bradyrhizobium;Ambiguous_taxa;D_7__;D_8__;D_9__;D_10__;D_11__;D_12__;D_13__;D_14__	0.7
8c05b55766f657c8d7465ba97707e649	D_0__Bacteria;D_1__Proteobacteria;D_2__Gammaproteobacteria;D_3__Betaproteobacteriales;D_4__Burkholderiaceae;D_5__Rhodoferax	0.7
67d19a6cfda7138e08fab0ea91a61f6f	D_0__Bacteria;D_1__Firmicutes;D_2__Bacilli;D_3__Bacillales;D_4__Family XII;D_5__Exiguobacterium	1
84c4d334e944725fc50d80c686e552bc	D_0__Bacteria;D_1__Actinobacteria;D_2__Actinobacteria;D_3__Streptosporangiales;D_4__Streptosporangiaceae;D_5__Streptosporangium	1
2d3b5ddde11cfdb15d0bb7a96e1ea7d4	D_0__Bacteria;D_1__Firmicutes;D_2__Bacilli;D_3__Lactobacillales;D_4__Lactobacillaceae;D_5__Lactobacillus	1
38f38e3dbac6e5c40d1d62e5b4bfc472	D_0__Bacteria;D_1__Deinococcus-Thermus;D_2__Deinococci;D_3__Thermales;D_4__Thermaceae;D_5__Thermus	1
d46f7c3b51c8cc6c380a1a9ecf849350	D_0__Bacteria;D_1__Firmicutes;D_2__Negativicutes;D_3__Selenomonadales;D_4__Veillonellaceae;D_5__Veillonella;D_6__uncultured bacterium;D_7__;D_8__;D_9__;D_10__;D_11__;D_12__;D_13__;D_14__	0.6
08f521004b1cda99ae5148f8586fafcd	D_0__Bacteria;D_1__Bacteroidetes;D_2__Bacteroidia;D_3__Bacteroidales;D_4__Prevotellaceae;D_5__Prevotella 7;D_6__uncultured bacterium;D_7__;D_8__;D_9__;D_10__;D_11__;D_12__;D_13__;D_14__	0.6
eb1227ee1e63ddce13178a46edc0124d	D_0__Bacteria;D_1__Actinobacteria;D_2__Actinobacteria;D_3__Micrococcales;D_4__Cellulomonadaceae;D_5__Actinotalea	0.6
8b979118af12370e6b079c23cb295b79	D_0__Bacteria;D_1__Fusobacteria;D_2__Fusobacteriia;D_3__Fusobacteriales;D_4__Fusobacteriaceae;D_5__Fusobacterium	1
f374d7462611342c9ecaa33eece77417	D_0__Bacteria;D_1__Bacteroidetes;D_2__Bacteroidia;D_3__Sphingobacteriales;D_4__Sphingobacteriaceae;D_5__Pedobacter	1
d95a00c765b39fd7e9449f6ff1b6249c	D_0__Bacteria;D_1__Deinococcus-Thermus;D_2__Deinococci;D_3__Thermales;D_4__Thermaceae;D_5__Thermus	1
bd93e2fe8839ce8a83f77dd1bcc947ea	D_0__Bacteria;D_1__Firmicutes;D_2__Clostridia;D_3__Clostridiales;D_4__Family XI;D_5__Parvimonas	1
6dee703f8c99386a04358dd38ad956b1	D_0__Bacteria;D_1__Firmicutes;D_2__Bacilli;D_3__Bacillales;D_4__Staphylococcaceae;D_5__Staphylococcus	1
54f9bf1ced91bd6b70ade36224a64672	D_0__Bacteria;D_1__Proteobacteria;D_2__Alphaproteobacteria;D_3__Rhizobiales;D_4__Rhizobiaceae;D_5__Mesorhizobium;Ambiguous_taxa;D_7__;D_8__;D_9__;D_10__;D_11__;D_12__;D_13__;D_14__	0.8
a63f0a4d0d340c320b0213e0816b4e27	D_0__Bacteria;D_1__Actinobacteria;D_2__Actinobacteria;D_3__Corynebacteriales;D_4__Corynebacteriaceae;D_5__Corynebacterium 1;D_6__uncultured bacterium;D_7__;D_8__;D_9__;D_10__;D_11__;D_12__;D_13__;D_14__	0.8
d8096835489d40d4725cb42e72da75ca	D_0__Bacteria;D_1__Proteobacteria;D_2__Alphaproteobacteria;D_3__Rhizobiales;D_4__Xanthobacteraceae	1
0f6620f25abff615169ae3a231913900	D_0__Bacteria;D_1__Proteobacteria;D_2__Gammaproteobacteria;D_3__Betaproteobacteriales;D_4__Neisseriaceae;D_5__uncultured;D_6__uncultured bacterium;D_7__;D_8__;D_9__;D_10__;D_11__;D_12__;D_13__;D_14__	0.9
06a7edc18efb3d0ef5a457556504c809	D_0__Bacteria;D_1__Bacteroidetes;D_2__Bacteroidia;D_3__Flavobacteriales;D_4__Flavobacteriaceae;D_5__Flavobacterium	1
5df9926bc5cb51b66750e2a7e56479c8	D_0__Bacteria;D_1__Proteobacteria;D_2__Alphaproteobacteria;D_3__Rhodobacterales;D_4__Rhodobacteraceae;D_5__Rubellimicrobium;D_6__uncultured bacterium;D_7__;D_8__;D_9__;D_10__;D_11__;D_12__;D_13__;D_14__	0.8
ce422b7653b25484098f1f68a9ef99dc	D_0__Bacteria;D_1__Bacteroidetes;D_2__Bacteroidia;D_3__Bacteroidales;D_4__Prevotellaceae;D_5__Prevotella 7;D_6__uncultured bacterium;D_7__;D_8__;D_9__;D_10__;D_11__;D_12__;D_13__;D_14__	0.6
dc6ff29730e5d0f3a09dcd0a971addf1	D_0__Bacteria;D_1__Bacteroidetes;D_2__Bacteroidia;D_3__Bacteroidales;D_4__Prevotellaceae;D_5__Prevotella;D_6__uncultured bacterium;D_7__;D_8__;D_9__;D_10__;D_11__;D_12__;D_13__;D_14__	0.75
1dbc11b9f21acdc64bc0b1143bbb5461	D_0__Bacteria;D_1__Firmicutes;D_2__Bacilli;D_3__Lactobacillales;D_4__Streptococcaceae;D_5__Streptococcus	1
a98bf798d42096db21aaae25883f9ad3	D_0__Bacteria;D_1__Proteobacteria;D_2__Alphaproteobacteria;D_3__Rhizobiales;D_4__Xanthobacteraceae;D_5__Rhodopseudomonas	0.6
d4dd9770e147ba2717460900f6593544	D_0__Bacteria;D_1__Proteobacteria;D_2__Alphaproteobacteria;D_3__Rhodobacterales;D_4__Rhodobacteraceae;D_5__Paracoccus;Ambiguous_taxa;D_7__;D_8__;D_9__;D_10__;D_11__;D_12__;D_13__;D_14__	0.7
cb3710f6edc9aac6f4011d3d7a92e9e5	D_0__Bacteria;D_1__Actinobacteria;D_2__Actinobacteria;D_3__Micrococcales;D_4__Intrasporangiaceae;D_5__Ornithinimicrobium	1
2d98977224a164a3a5e6c3b0b8b1b860	D_0__Bacteria;D_1__Proteobacteria;D_2__Alphaproteobacteria;D_3__Rhodobacterales;D_4__Rhodobacteraceae;D_5__Paracoccus	1
fd3bc892dbe38042d6992b1d0be27973	D_0__Bacteria;D_1__Firmicutes;D_2__Bacilli;D_3__Lactobacillales;D_4__Carnobacteriaceae;D_5__Atopostipes	0.9
1e80bd9ecbcc1cd1f790870728d9c6ed	D_0__Bacteria;D_1__Proteobacteria;D_2__Gammaproteobacteria;D_3__Betaproteobacteriales;D_4__Neisseriaceae;D_5__Neisseria;D_6__uncultured bacterium;D_7__;D_8__;D_9__;D_10__;D_11__;D_12__;D_13__;D_14__	0.8
32011b6e45071561c168b42cde6e1a1e	D_0__Bacteria;D_1__Proteobacteria;D_2__Alphaproteobacteria;D_3__Sphingomonadales;D_4__Sphingomonadaceae;D_5__Novosphingobium;Ambiguous_taxa;D_7__;D_8__;D_9__;D_10__;D_11__;D_12__;D_13__;D_14__	0.6
ad52156ef12dc0beb4b0369f109b7f8c	D_0__Bacteria;D_1__Firmicutes;D_2__Bacilli;D_3__Bacillales;D_4__Bacillaceae;D_5__Bacillus;Ambiguous_taxa;D_7__;D_8__;D_9__;D_10__;D_11__;D_12__;D_13__;D_14__	0.7
a82ca230d570a0658ff9d55a1c1f2736	D_0__Bacteria;D_1__Proteobacteria;D_2__Alphaproteobacteria;D_3__Rhizobiales;D_4__Devosiaceae;D_5__Devosia;D_6__uncultured bacterium;D_7__;D_8__;D_9__;D_10__;D_11__;D_12__;D_13__;D_14__	0.6
ce4fa92aa1fde4deb14072f7fb2cccb4	D_0__Bacteria;D_1__Proteobacteria;D_2__Alphaproteobacteria;D_3__Sphingomonadales;D_4__Sphingomonadaceae;D_5__Novosphingobium;Ambiguous_taxa;D_7__;D_8__;D_9__;D_10__;D_11__;D_12__;D_13__;D_14__	0.6
5c72e1c3780c4c0236ae75dd8d970a10	D_0__Bacteria;D_1__Actinobacteria;D_2__Actinobacteria;D_3__Corynebacteriales;D_4__Corynebacteriaceae;D_5__Corynebacterium 1	1
53a5b3e95ba69ead77025205c20de1e3	D_0__Bacteria;D_1__Proteobacteria;D_2__Gammaproteobacteria;D_3__Betaproteobacteriales;D_4__Rhodocyclaceae;D_5__Methyloversatilis	1
78da7ecda2358d74f72b46818b999d11	D_0__Bacteria;D_1__Actinobacteria;D_2__Actinobacteria;D_3__Micrococcales;D_4__Microbacteriaceae	1
cf9f19904cff3f5bfccccf1a5b503b54	D_0__Bacteria;D_1__Actinobacteria;D_2__Actinobacteria;D_3__Corynebacteriales;D_4__Corynebacteriaceae;D_5__Corynebacterium 1	1
4b658934ad5203f4c2f295c76883e64e	Unassigned	1
e2730eeb3d31cba8506c28e455beeff5	D_0__Bacteria;D_1__Firmicutes;D_2__Bacilli;D_3__Lactobacillales;D_4__Streptococcaceae;D_5__Streptococcus;Ambiguous_taxa;D_7__;D_8__;D_9__;D_10__;D_11__;D_12__;D_13__;D_14__	0.8
378ace6f8710efc9ce64c9e4d9240d50	D_0__Bacteria;D_1__Firmicutes;D_2__Bacilli;D_3__Bacillales;D_4__Staphylococcaceae;D_5__Staphylococcus;Ambiguous_taxa;D_7__;D_8__;D_9__;D_10__;D_11__;D_12__;D_13__;D_14__	0.6
dbc85819828d53aeca594cf49e0c4dd3	D_0__Bacteria;D_1__Proteobacteria;D_2__Alphaproteobacteria;D_3__Caulobacterales;D_4__Caulobacteraceae;D_5__Caulobacter	1
559593528769835c896c1eb388748678	D_0__Bacteria;D_1__Firmicutes;D_2__Bacilli;D_3__Lactobacillales;D_4__Streptococcaceae;D_5__Streptococcus;Ambiguous_taxa;D_7__;D_8__;D_9__;D_10__;D_11__;D_12__;D_13__;D_14__	0.8
70e2717e43e3e91b28980f165813c232	D_0__Bacteria;D_1__Actinobacteria;D_2__Actinobacteria;D_3__Pseudonocardiales;D_4__Pseudonocardiaceae;D_5__Pseudonocardia;Ambiguous_taxa;D_7__;D_8__;D_9__;D_10__;D_11__;D_12__;D_13__;D_14__	0.6
5fb92534828140baf17eaceeec058c4e	D_0__Bacteria;D_1__Proteobacteria;D_2__Alphaproteobacteria;D_3__Rhizobiales;D_4__Beijerinckiaceae;D_5__Methylobacterium	1
b0ea88c7c605ff58e935f68ebb605a8c	D_0__Bacteria;D_1__Actinobacteria;D_2__Actinobacteria;D_3__Micrococcales;D_4__Microbacteriaceae;D_5__Leifsonia;Ambiguous_taxa;D_7__;D_8__;D_9__;D_10__;D_11__;D_12__;D_13__;D_14__	0.7
43321b7d38735c732d4f78902279e02e	D_0__Bacteria;D_1__Bacteroidetes;D_2__Bacteroidia;D_3__Bacteroidales;D_4__Porphyromonadaceae;D_5__Porphyromonas;D_6__uncultured organism;D_7__;D_8__;D_9__;D_10__;D_11__;D_12__;D_13__;D_14__	0.6
f003518a797691142e6c7224fd330120	D_0__Bacteria;D_1__Proteobacteria;D_2__Alphaproteobacteria;D_3__Rhizobiales;D_4__Devosiaceae;D_5__Devosia	1
adf607a6092d5c5022712097d1d115b2	D_0__Bacteria;D_1__Actinobacteria;D_2__Actinobacteria;D_3__Micrococcales;D_4__Micrococcaceae;D_5__Glutamicibacter;Ambiguous_taxa;D_7__;D_8__;D_9__;D_10__;D_11__;D_12__;D_13__;D_14__	0.7
d0c5596150e00d7596337f43d848f961	D_0__Bacteria;D_1__Proteobacteria;D_2__Gammaproteobacteria;D_3__Pseudomonadales;D_4__Pseudomonadaceae;D_5__Pseudomonas	1
35df76ed4b8d954d4025f2ec15421153	D_0__Bacteria;D_1__Bacteroidetes;D_2__Bacteroidia;D_3__Bacteroidales;D_4__Porphyromonadaceae;D_5__Porphyromonas;D_6__uncultured bacterium;D_7__;D_8__;D_9__;D_10__;D_11__;D_12__;D_13__;D_14__	0.6
56d1c7fd7b7404b90579cce71b903716	D_0__Bacteria;D_1__Proteobacteria;D_2__Alphaproteobacteria;D_3__Rhizobiales;D_4__Rhizobiaceae;D_5__Shinella;Ambiguous_taxa;D_7__;D_8__;D_9__;D_10__;D_11__;D_12__;D_13__;D_14__	0.6
84d61c35c6e0a5557d4289c57e37af4d	D_0__Bacteria;D_1__Proteobacteria;D_2__Gammaproteobacteria;D_3__Betaproteobacteriales;D_4__Burkholderiaceae;D_5__Massilia;D_6__uncultured bacterium;D_7__;D_8__;D_9__;D_10__;D_11__;D_12__;D_13__;D_14__	0.7
71b73568d3adfaa3a273d435e6e76695	D_0__Bacteria;D_1__Actinobacteria;D_2__Actinobacteria;D_3__Corynebacteriales;D_4__Corynebacteriaceae;D_5__Corynebacterium 1;D_6__uncultured bacterium;D_7__;D_8__;D_9__;D_10__;D_11__;D_12__;D_13__;D_14__	0.7
a2a12c7174150ddb424d8db3bc6d7fce	D_0__Bacteria;D_1__Firmicutes;D_2__Bacilli;D_3__Bacillales;D_4__Staphylococcaceae;D_5__Staphylococcus;Ambiguous_taxa;D_7__;D_8__;D_9__;D_10__;D_11__;D_12__;D_13__;D_14__	0.6
c93dc1fc9460e1ded97310c9b38a89c0	D_0__Bacteria;D_1__Actinobacteria;D_2__Actinobacteria;D_3__Corynebacteriales;D_4__Corynebacteriaceae;D_5__Corynebacterium 1;D_6__uncultured bacterium;D_7__;D_8__;D_9__;D_10__;D_11__;D_12__;D_13__;D_14__	0.7
fe6737fa9ab447a66c331d655867bb31	D_0__Bacteria;D_1__Proteobacteria;D_2__Alphaproteobacteria;D_3__Rhodobacterales;D_4__Rhodobacteraceae;D_5__Rubellimicrobium;D_6__uncultured bacterium;D_7__;D_8__;D_9__;D_10__;D_11__;D_12__;D_13__;D_14__	0.666667
569c86916084b6a05893e1a4d638b1a9	D_0__Bacteria;D_1__Proteobacteria;D_2__Gammaproteobacteria;D_3__Betaproteobacteriales;D_4__Burkholderiaceae;D_5__Ralstonia	1
48c0fc9f67a535752058857128b14aef	D_0__Bacteria;D_1__Proteobacteria;D_2__Gammaproteobacteria;D_3__Betaproteobacteriales;D_4__Burkholderiaceae;D_5__Alcaligenes	1
fb5e2a3f44232b9f0c90c4678dd9a400	D_0__Bacteria;D_1__Proteobacteria;D_2__Gammaproteobacteria;D_3__Betaproteobacteriales;D_4__Burkholderiaceae;D_5__Delftia	1
2e92421401b35958fab92e11a7e4e67c	D_0__Bacteria;D_1__Cyanobacteria;D_2__Oxyphotobacteria;D_3__Chloroplast	1
9a172361b1156e4067d308b8c44f7981	D_0__Bacteria;D_1__Firmicutes;D_2__Clostridia;D_3__Clostridiales;D_4__Lachnospiraceae;D_5__Stomatobaculum	1
36b270cf55da2f11baf4e5eb1d729c8d	D_0__Bacteria;D_1__Cyanobacteria;D_2__Oxyphotobacteria;D_3__Chloroplast	1
b44de396de5d0e54f079c8d9ecd03f37	D_0__Bacteria;D_1__Proteobacteria;D_2__Alphaproteobacteria;D_3__Rhizobiales;D_4__Devosiaceae;D_5__Devosia	1
4a8c8f48e7df984967db5ad89dafa12a	D_0__Bacteria;D_1__Proteobacteria;D_2__Gammaproteobacteria;D_3__Betaproteobacteriales;D_4__Burkholderiaceae;D_5__Massilia;D_6__uncultured bacterium;D_7__;D_8__;D_9__;D_10__;D_11__;D_12__;D_13__;D_14__	0.6
b1e70bef5c0234d6014d0fb6b7ed477b	D_0__Bacteria;D_1__Cyanobacteria;D_2__Oxyphotobacteria;D_3__Chloroplast;Ambiguous_taxa;D_5__;D_6__;D_7__;D_8__;D_9__;D_10__;D_11__;D_12__;D_13__;D_14__	0.6
c81fefbffc7e1c1fa0847a61ce014986	D_0__Bacteria;D_1__Fusobacteria;D_2__Fusobacteriia;D_3__Fusobacteriales;D_4__Leptotrichiaceae;D_5__Leptotrichia;D_6__uncultured bacterium;D_7__;D_8__;D_9__;D_10__;D_11__;D_12__;D_13__;D_14__	0.6
634806392bc855c19b9ab2c8cb905940	D_0__Bacteria;D_1__Proteobacteria;D_2__Alphaproteobacteria;D_3__Sphingomonadales;D_4__Sphingomonadaceae;D_5__Sphingopyxis	1
fac7da6b4a3c17bc49f4b2b75f572c17	D_0__Bacteria;D_1__Actinobacteria;D_2__Actinobacteria;D_3__Corynebacteriales;D_4__Corynebacteriaceae;D_5__Corynebacterium 1;D_6__uncultured bacterium;D_7__;D_8__;D_9__;D_10__;D_11__;D_12__;D_13__;D_14__	0.7
53293fe016ce2da9f6eb700732dafdd8	D_0__Bacteria;D_1__Actinobacteria;D_2__Actinobacteria;D_3__Frankiales;D_4__Geodermatophilaceae;D_5__Modestobacter	0.9
5309011f50cb81a5f7e96f2f88239c5e	D_0__Bacteria;D_1__Actinobacteria;D_2__Actinobacteria;D_3__Frankiales;D_4__Geodermatophilaceae;D_5__Blastococcus	1
116ebfd2a9c206f24e354aae09e25d60	D_0__Bacteria;D_1__Proteobacteria;D_2__Gammaproteobacteria;D_3__Betaproteobacteriales;D_4__Burkholderiaceae;D_5__Massilia	1
75b93031d034cb6c06a4722f935d881f	D_0__Bacteria;D_1__Proteobacteria;D_2__Alphaproteobacteria;D_3__Rhizobiales;D_4__Xanthobacteraceae;D_5__Bradyrhizobium;Ambiguous_taxa;D_7__;D_8__;D_9__;D_10__;D_11__;D_12__;D_13__;D_14__	0.6
aa9964a7611bbf88641553b9cadd7615	D_0__Bacteria;D_1__Firmicutes;D_2__Bacilli;D_3__Lactobacillales;D_4__Streptococcaceae;D_5__Streptococcus;Ambiguous_taxa;D_7__;D_8__;D_9__;D_10__;D_11__;D_12__;D_13__;D_14__	0.6
c2f4d9f3cb0e14581ed71b4c3cfcdebb	D_0__Bacteria;D_1__Firmicutes;D_2__Clostridia;D_3__Clostridiales;D_4__Clostridiaceae 1;D_5__Clostridium sensu stricto 1	1
7120e334fe20cc866ff4864af7db359d	D_0__Bacteria;D_1__Proteobacteria;D_2__Alphaproteobacteria;D_3__Acetobacterales;D_4__Acetobacteraceae;D_5__Craurococcus;D_6__uncultured bacterium;D_7__;D_8__;D_9__;D_10__;D_11__;D_12__;D_13__;D_14__	0.9
e808e92efc2f82cc0c237e893bfa6aad	D_0__Bacteria;D_1__Proteobacteria;D_2__Alphaproteobacteria;D_3__Sphingomonadales;D_4__Sphingomonadaceae;D_5__Sphingomonas;Ambiguous_taxa;D_7__;D_8__;D_9__;D_10__;D_11__;D_12__;D_13__;D_14__	0.6
93408a7032f20772a4f6cbabfb6bcdff	D_0__Bacteria;D_1__Bacteroidetes;D_2__Bacteroidia;D_3__Bacteroidales;D_4__Prevotellaceae;D_5__Prevotella 1;Ambiguous_taxa;D_7__;D_8__;D_9__;D_10__;D_11__;D_12__;D_13__;D_14__	1
165e5b8d7a3b6151d5419be864bd5e8f	D_0__Bacteria;D_1__Proteobacteria;D_2__Deltaproteobacteria;D_3__Myxococcales;D_4__Blfdi19	1
56f44a98d994a9406ccea4cd65aa2b83	D_0__Bacteria;D_1__Proteobacteria;D_2__Alphaproteobacteria;D_3__Rhizobiales;D_4__Xanthobacteraceae;D_5__uncultured;D_6__uncultured bacterium;D_7__;D_8__;D_9__;D_10__;D_11__;D_12__;D_13__;D_14__	0.7
0b96fe5ed0b19693113e9d1e0d9ff157	D_0__Bacteria;D_1__Proteobacteria;D_2__Alphaproteobacteria;D_3__Rhizobiales;D_4__Rhizobiaceae;D_5__Allorhizobium-Neorhizobium-Pararhizobium-Rhizobium	0.6
3fb1dd901e40757f959feee5a41136e6	D_0__Bacteria;D_1__Proteobacteria;D_2__Alphaproteobacteria;D_3__Rhizobiales;D_4__Xanthobacteraceae;D_5__Bradyrhizobium;Ambiguous_taxa;D_7__;D_8__;D_9__;D_10__;D_11__;D_12__;D_13__;D_14__	0.6
abb1de3b2d68dbd74c71d7842a6662d9	D_0__Bacteria;D_1__Proteobacteria;D_2__Alphaproteobacteria;D_3__Rhodobacterales;D_4__Rhodobacteraceae;D_5__Rubellimicrobium;D_6__uncultured bacterium;D_7__;D_8__;D_9__;D_10__;D_11__;D_12__;D_13__;D_14__	0.7
d026f0a5d4594c3fb01f5c3d2dd1d63a	D_0__Bacteria;D_1__Actinobacteria;D_2__Actinobacteria;D_3__Frankiales;D_4__Geodermatophilaceae;D_5__Modestobacter	0.9
49dfbfeec37633cc21d929893b950512	D_0__Bacteria;D_1__Actinobacteria;D_2__Actinobacteria;D_3__Propionibacteriales;D_4__Propionibacteriaceae;D_5__Phytoactinopolyspora;D_6__uncultured bacterium;D_7__;D_8__;D_9__;D_10__;D_11__;D_12__;D_13__;D_14__	0.6
ba4492534feabd036cd62b63141fb25d	D_0__Bacteria;D_1__Fusobacteria;D_2__Fusobacteriia;D_3__Fusobacteriales;D_4__Fusobacteriaceae;D_5__Fusobacterium	1
c2b17eea2b57645d1591e69807d6c66f	D_0__Bacteria;D_1__Firmicutes;D_2__Bacilli;D_3__Lactobacillales;D_4__Carnobacteriaceae;D_5__Granulicatella;D_6__uncultured bacterium;D_7__;D_8__;D_9__;D_10__;D_11__;D_12__;D_13__;D_14__	0.9
d254fac21c6549dce3c127b1cf120854	D_0__Bacteria;D_1__Actinobacteria;D_2__Actinobacteria;D_3__Propionibacteriales;D_4__Propionibacteriaceae;D_5__Phytoactinopolyspora;D_6__uncultured bacterium;D_7__;D_8__;D_9__;D_10__;D_11__;D_12__;D_13__;D_14__	0.6
8c050d343ebfebedfcb3f36b1802bf67	D_0__Bacteria;D_1__Actinobacteria;D_2__Actinobacteria;D_3__Micrococcales;D_4__Micrococcaceae	1
7f99e278243ea7cc3467587357e1698a	D_0__Bacteria;D_1__Proteobacteria;D_2__Alphaproteobacteria;D_3__Caulobacterales;D_4__Caulobacteraceae;D_5__uncultured	0.9
e8625413302bd957c5cf502ae5f0e060	D_0__Bacteria;D_1__Proteobacteria;D_2__Alphaproteobacteria;D_3__Sphingomonadales;D_4__Sphingomonadaceae	1
eaa3ed29a59a87138b8333f5dda2e016	D_0__Bacteria;D_1__Actinobacteria;D_2__Actinobacteria;D_3__Micrococcales;D_4__Micrococcaceae;D_5__Micrococcus	0.6
dc509bc256374ef286e0a1da028478d5	D_0__Bacteria;D_1__Proteobacteria;D_2__Gammaproteobacteria;D_3__Betaproteobacteriales;D_4__Burkholderiaceae;D_5__Delftia	1
74236cd472d38e588bdd6b4d2687fccd	D_0__Bacteria;D_1__Firmicutes;D_2__Bacilli;D_3__Bacillales;D_4__Bacillaceae;D_5__Bacillus	1
51c46d4ff6c0fc861d2ac4369f5fa44e	D_0__Bacteria;D_1__Actinobacteria;D_2__Actinobacteria;D_3__Streptosporangiales;D_4__Thermomonosporaceae;D_5__Actinomadura;Ambiguous_taxa;D_7__;D_8__;D_9__;D_10__;D_11__;D_12__;D_13__;D_14__	0.6
af055ebce85647f98760e5393a930333	D_0__Bacteria;D_1__Fusobacteria;D_2__Fusobacteriia;D_3__Fusobacteriales;D_4__Leptotrichiaceae;D_5__Streptobacillus;D_6__uncultured bacterium;D_7__;D_8__;D_9__;D_10__;D_11__;D_12__;D_13__;D_14__	0.857143
8fa808abb878fec9b497996431f44ab0	D_0__Bacteria;D_1__Bacteroidetes;D_2__Bacteroidia;D_3__Sphingobacteriales;D_4__Sphingobacteriaceae;D_5__Pedobacter;Ambiguous_taxa;D_7__;D_8__;D_9__;D_10__;D_11__;D_12__;D_13__;D_14__	0.6
d9173b67820d50932a0e2219451760d3	D_0__Bacteria;D_1__Proteobacteria;D_2__Alphaproteobacteria;D_3__Caulobacterales;D_4__Caulobacteraceae;D_5__Brevundimonas;Ambiguous_taxa;D_7__;D_8__;D_9__;D_10__;D_11__;D_12__;D_13__;D_14__	0.7
78063a071eac772d82482f7ded56f10f	D_0__Bacteria;D_1__Actinobacteria;D_2__Actinobacteria;D_3__Corynebacteriales;D_4__Corynebacteriaceae;D_5__Corynebacterium 1	1
fe3255cf2dc9883e39ca1e7276f8ba78	D_0__Bacteria;D_1__Actinobacteria;D_2__Actinobacteria;D_3__Corynebacteriales;D_4__Corynebacteriaceae;D_5__Corynebacterium 1;D_6__uncultured bacterium;D_7__;D_8__;D_9__;D_10__;D_11__;D_12__;D_13__;D_14__	0.9
da76dcc9501a0e723659130e0c8487d2	D_0__Bacteria;D_1__Proteobacteria;D_2__Gammaproteobacteria;D_3__Betaproteobacteriales;D_4__Burkholderiaceae;D_5__Delftia	1
c5442682a7baf6f135fbffff29099b44	D_0__Bacteria;D_1__Proteobacteria;D_2__Gammaproteobacteria;D_3__Betaproteobacteriales;D_4__Burkholderiaceae;D_5__Aquabacterium	1
f50a50327e0d90d3633aa4f7092b85f4	D_0__Bacteria;D_1__Proteobacteria;D_2__Deltaproteobacteria;D_3__Myxococcales;D_4__Blfdi19;D_5__metagenome;D_6__;D_7__;D_8__;D_9__;D_10__;D_11__;D_12__;D_13__;D_14__	0.666667
df175adf4e1701eee70ccd82c0a43dee	D_0__Bacteria;D_1__Proteobacteria;D_2__Alphaproteobacteria;D_3__Sphingomonadales;D_4__Sphingomonadaceae;D_5__Sphingomonas;Ambiguous_taxa;D_7__;D_8__;D_9__;D_10__;D_11__;D_12__;D_13__;D_14__	0.6
f80b59a9680142c91d5c4d6dd3ef612c	D_0__Bacteria;D_1__Actinobacteria;D_2__Actinobacteria;D_3__Frankiales;D_4__Geodermatophilaceae;D_5__Blastococcus	1
784ca492f29095ac0100e54bcce34b5f	D_0__Bacteria;D_1__Proteobacteria;D_2__Alphaproteobacteria;D_3__Rhizobiales;D_4__Xanthobacteraceae;D_5__Bradyrhizobium	1
acd68e8be97a966a4e0aee75a379fbc6	Unassigned	1
1faa90b702c43ba116eea041998099b5	D_0__Bacteria;D_1__Proteobacteria;D_2__Alphaproteobacteria;D_3__Rhodobacterales;D_4__Rhodobacteraceae;D_5__Rubellimicrobium;D_6__uncultured bacterium;D_7__;D_8__;D_9__;D_10__;D_11__;D_12__;D_13__;D_14__	0.7
71f0c820a331af86e12c6ed9b6a9b11a	D_0__Bacteria;D_1__Proteobacteria;D_2__Alphaproteobacteria;D_3__Rhizobiales;D_4__Xanthobacteraceae;D_5__Rhodopseudomonas	0.6
b31d38d91677d16b3a0c26c9def5ebba	D_0__Bacteria;D_1__Proteobacteria;D_2__Alphaproteobacteria;D_3__Sphingomonadales;D_4__Sphingomonadaceae;D_5__Porphyrobacter;Ambiguous_taxa;D_7__;D_8__;D_9__;D_10__;D_11__;D_12__;D_13__;D_14__	0.6
32bc9cb7201e83bffa86f39e296b31b1	D_0__Bacteria;D_1__Proteobacteria;D_2__Gammaproteobacteria;D_3__Betaproteobacteriales;D_4__Burkholderiaceae;D_5__Cupriavidus	1
d86b6b8b1787e3004c354a7340149a8e	D_0__Bacteria;D_1__Firmicutes;D_2__Bacilli;D_3__Bacillales;D_4__Family XII;D_5__Exiguobacterium	1
880a7d1f4779571ad77471518a394648	D_0__Bacteria;D_1__Fusobacteria;D_2__Fusobacteriia;D_3__Fusobacteriales;D_4__Leptotrichiaceae;D_5__Leptotrichia;D_6__uncultured bacterium;D_7__;D_8__;D_9__;D_10__;D_11__;D_12__;D_13__;D_14__	1
5cd96c68a0b798e29f25ab1d1fec5027	D_0__Bacteria;D_1__Actinobacteria;D_2__Actinobacteria;D_3__Propionibacteriales;D_4__Nocardioidaceae;D_5__Marmoricola	1
9dcff7c44751b3869ebb5a1921bd0e69	D_0__Bacteria;D_1__Proteobacteria;D_2__Gammaproteobacteria;D_3__Betaproteobacteriales;D_4__Burkholderiaceae;D_5__Delftia	1
6a46d2c57db121f741ca267c7166664d	D_0__Bacteria;D_1__Actinobacteria;D_2__Actinobacteria;D_3__Micrococcales;D_4__Microbacteriaceae;D_5__Clavibacter	0.7
3a2161def8cb7f22e0d44f0ce496d49a	D_0__Bacteria;D_1__Deinococcus-Thermus;D_2__Deinococci;D_3__Deinococcales;D_4__Deinococcaceae;D_5__Deinococcus	1
ea3da1465b304a5e2d62b57bc22bd11d	D_0__Bacteria;D_1__Firmicutes;D_2__Negativicutes;D_3__Selenomonadales;D_4__Veillonellaceae;D_5__Veillonella;D_6__uncultured bacterium;D_7__;D_8__;D_9__;D_10__;D_11__;D_12__;D_13__;D_14__	0.6
2542367f8630e78b5f868a0d9d039b0f	D_0__Bacteria;D_1__Proteobacteria;D_2__Alphaproteobacteria;D_3__Sphingomonadales;D_4__Sphingomonadaceae;D_5__Sphingobium	1
61e4f53e43baf3b2d85d478ca293837d	D_0__Bacteria;D_1__Bacteroidetes;D_2__Bacteroidia;D_3__Bacteroidales;D_4__Prevotellaceae;D_5__Prevotella	1
b9aa21e31e62032a2c718adab0218456	D_0__Bacteria;D_1__Deinococcus-Thermus;D_2__Deinococci;D_3__Deinococcales;D_4__Deinococcaceae;D_5__Deinococcus	1
5593ea98f545435ac96f64b64231529c	D_0__Bacteria;D_1__Bacteroidetes;D_2__Bacteroidia;D_3__Bacteroidales;D_4__Prevotellaceae;D_5__Alloprevotella	1
d13b418d5da411a6f1d30af8c53375ff	D_0__Bacteria;D_1__Actinobacteria;D_2__Actinobacteria;D_3__Corynebacteriales;D_4__Mycobacteriaceae;D_5__Mycobacterium;D_6__uncultured bacterium;D_7__;D_8__;D_9__;D_10__;D_11__;D_12__;D_13__;D_14__	0.6
b37193408ab32abf5fde2ec4e9d2e30a	D_0__Bacteria;D_1__Firmicutes;D_2__Bacilli;D_3__Bacillales;D_4__Staphylococcaceae;D_5__Staphylococcus	1
2841da7545f5d9d1b42d8762fde0500f	D_0__Bacteria;D_1__Proteobacteria;D_2__Gammaproteobacteria;D_3__Betaproteobacteriales;D_4__Burkholderiaceae;D_5__Noviherbaspirillum;D_6__uncultured bacterium;D_7__;D_8__;D_9__;D_10__;D_11__;D_12__;D_13__;D_14__	0.6
782874b29943d5ca6c35c6eece1fa4dd	D_0__Bacteria;D_1__Proteobacteria;D_2__Alphaproteobacteria;D_3__Rhizobiales;D_4__Xanthobacteraceae	1
ae5c70de1674d8a9cc4790a8c2e48357	D_0__Bacteria;D_1__Proteobacteria;D_2__Alphaproteobacteria;D_3__Rhizobiales;D_4__Xanthobacteraceae;D_5__Bradyrhizobium;Ambiguous_taxa;D_7__;D_8__;D_9__;D_10__;D_11__;D_12__;D_13__;D_14__	0.7
601c5c4966e6a6220c745a5a7a815efc	D_0__Bacteria;D_1__Proteobacteria;D_2__Alphaproteobacteria;D_3__Sphingomonadales;D_4__Sphingomonadaceae;D_5__Sphingomonas;Ambiguous_taxa;D_7__;D_8__;D_9__;D_10__;D_11__;D_12__;D_13__;D_14__	0.6
2266641ad94391153a7dd3126d6774f3	Unassigned	1
64e9a4b27a9e0e9d45fee6cd10b92dae	D_0__Bacteria;D_1__Proteobacteria;D_2__Gammaproteobacteria;D_3__Betaproteobacteriales;D_4__Rhodocyclaceae;D_5__Methyloversatilis	1
aba990a86b620377375916c60425a112	D_0__Bacteria;D_1__Firmicutes;D_2__Bacilli;D_3__Lactobacillales;D_4__Lactobacillaceae;D_5__Lactobacillus	1
5f22a77b51eb2eaeaa7eb41c3cbc390e	D_0__Bacteria;D_1__Proteobacteria;D_2__Alphaproteobacteria;D_3__Rhodobacterales;D_4__Rhodobacteraceae;D_5__Amaricoccus	0.8
632e7fe1cf79f335d794100b7d746684	D_0__Bacteria;D_1__FBP;D_2__uncultured bacterium;D_3__;D_4__;D_5__;D_6__;D_7__;D_8__;D_9__;D_10__;D_11__;D_12__;D_13__;D_14__	1
61f77f4258c96ba86b2f9c1cbb72c510	D_0__Bacteria;D_1__Actinobacteria;D_2__Actinobacteria;D_3__Micrococcales;D_4__Microbacteriaceae;D_5__Microbacterium	1
fa5895f3d02393c0b690019ffa25ada8	D_0__Bacteria;D_1__Proteobacteria;D_2__Gammaproteobacteria;D_3__Betaproteobacteriales;D_4__Neisseriaceae;D_5__Neisseria;D_6__uncultured bacterium;D_7__;D_8__;D_9__;D_10__;D_11__;D_12__;D_13__;D_14__	1
d013d3df49f50835be6421d3e5dc39d4	D_0__Bacteria;D_1__Actinobacteria;D_2__Actinobacteria;D_3__Micrococcales;D_4__Micrococcaceae;D_5__Glutamicibacter	1
83aef424e6d04ca346460c36bdd0e516	D_0__Bacteria;D_1__Actinobacteria;D_2__Actinobacteria;D_3__Streptosporangiales;D_4__Streptosporangiaceae;D_5__Microbispora;Ambiguous_taxa;D_7__;D_8__;D_9__;D_10__;D_11__;D_12__;D_13__;D_14__	0.7
4929979436499bae35026e502ab8222a	D_0__Bacteria;D_1__Firmicutes;D_2__Bacilli;D_3__Lactobacillales;D_4__Streptococcaceae;D_5__Streptococcus;Ambiguous_taxa;D_7__;D_8__;D_9__;D_10__;D_11__;D_12__;D_13__;D_14__	0.6
69e75d27858ae6e233c5f5b56322608f	D_0__Bacteria;D_1__Proteobacteria;D_2__Gammaproteobacteria;D_3__Betaproteobacteriales;D_4__Burkholderiaceae;D_5__Delftia	1
6ec18cf2b9516b3f645c4835838ca144	D_0__Bacteria;D_1__Proteobacteria;D_2__Gammaproteobacteria;D_3__Betaproteobacteriales;D_4__Burkholderiaceae;D_5__Delftia	1
5ed6cbff4a672b58cc95791e65aa0067	D_0__Bacteria;D_1__Proteobacteria;D_2__Alphaproteobacteria;D_3__Rhizobiales;D_4__Xanthobacteraceae;D_5__Bradyrhizobium;Ambiguous_taxa;D_7__;D_8__;D_9__;D_10__;D_11__;D_12__;D_13__;D_14__	0.6
8e75966b1a27e158efdfc6a9192f312c	D_0__Bacteria;D_1__Actinobacteria;D_2__Actinobacteria;D_3__Micrococcales;D_4__Micrococcaceae;D_5__Arthrobacter	1
3d60059af91df84b53f0fd89830374dd	D_0__Bacteria;D_1__Actinobacteria;D_2__Actinobacteria;D_3__Frankiales;D_4__Frankiaceae;D_5__Jatrophihabitans	0.7
e9f6311793b5ffaa80ba5ac10bd64bd5	D_0__Bacteria;D_1__Proteobacteria;D_2__Alphaproteobacteria;D_3__Rhizobiales;D_4__Xanthobacteraceae;D_5__Bradyrhizobium	0.6
e0c5c81f24ae2611193f8b343065cef1	D_0__Bacteria;D_1__Proteobacteria;D_2__Gammaproteobacteria;D_3__Xanthomonadales;D_4__Xanthomonadaceae;D_5__Stenotrophomonas	1
1d10175d336b879aa420cf6d33f57e1e	D_0__Bacteria;D_1__Actinobacteria;D_2__Actinobacteria;D_3__Micrococcales;D_4__Micrococcaceae;D_5__Rothia	1
f15205e452b2e4124513d37c13469a51	D_0__Bacteria;D_1__Actinobacteria;D_2__Actinobacteria;D_3__Micrococcales;D_4__Microbacteriaceae;D_5__Leifsonia;Ambiguous_taxa;D_7__;D_8__;D_9__;D_10__;D_11__;D_12__;D_13__;D_14__	0.7
d108aefcd92695b0ea3bc0951327589c	D_0__Bacteria;D_1__Actinobacteria;D_2__Actinobacteria;D_3__Corynebacteriales;D_4__Corynebacteriaceae;D_5__Corynebacterium 1	1
98dc709b98093e69e0ab7c79cc07f6bd	D_0__Bacteria;D_1__Fusobacteria;D_2__Fusobacteriia;D_3__Fusobacteriales;D_4__Fusobacteriaceae;D_5__Fusobacterium;D_6__uncultured bacterium;D_7__;D_8__;D_9__;D_10__;D_11__;D_12__;D_13__;D_14__	0.6
8bba702236e59e10d693b3d808dd6673	D_0__Bacteria;D_1__Actinobacteria;D_2__Actinobacteria;D_3__Micrococcales;D_4__Microbacteriaceae	1
b7712235702373bb8b266e4dd80adbfe	D_0__Bacteria;D_1__Proteobacteria;D_2__Alphaproteobacteria;D_3__Rhizobiales;D_4__Beijerinckiaceae;D_5__Methylobacterium	1
577e2db22cbbef183634db221cd57364	D_0__Bacteria;D_1__Deinococcus-Thermus;D_2__Deinococci;D_3__Thermales;D_4__Thermaceae;D_5__Thermus	1
d0b97118d3363100779fd8002f583827	D_0__Bacteria;D_1__Bacteroidetes;D_2__Bacteroidia;D_3__Bacteroidales;D_4__Prevotellaceae;D_5__Alloprevotella	1
fe0367e6b32db775cd1698b87e132e52	D_0__Bacteria;D_1__Proteobacteria;D_2__Alphaproteobacteria;D_3__Sphingomonadales;D_4__Sphingomonadaceae	1
2ed41c329da2aecbaa2d431e281f23dd	D_0__Bacteria;D_1__Firmicutes;D_2__Bacilli;D_3__Lactobacillales;D_4__Carnobacteriaceae;D_5__Carnobacterium	1
44a01215ba5f617bcfe5042d2497035a	D_0__Bacteria;D_1__Actinobacteria;D_2__Actinobacteria;D_3__Streptosporangiales;D_4__Streptosporangiaceae;D_5__Streptosporangium	1
1d2a91e98964b1cc48f2204f424dac7b	D_0__Bacteria;D_1__Proteobacteria;D_2__Alphaproteobacteria;D_3__Rhodobacterales;D_4__Rhodobacteraceae	1
b7cd33bff29d3a1e81bd6c2b8f88cac3	D_0__Bacteria;D_1__Proteobacteria;D_2__Alphaproteobacteria;D_3__Rhizobiales;D_4__Beijerinckiaceae;D_5__Microvirga	1
ba7b1a596378ef1865215e7605022b36	D_0__Bacteria;D_1__Proteobacteria;D_2__Alphaproteobacteria;D_3__Sphingomonadales;D_4__Sphingomonadaceae;D_5__Sphingomonas	0.8
0742c607cbe246e617a0dba723a91b42	D_0__Bacteria;D_1__Firmicutes;D_2__Negativicutes;D_3__Selenomonadales;D_4__Veillonellaceae;D_5__Veillonella;D_6__uncultured bacterium;D_7__;D_8__;D_9__;D_10__;D_11__;D_12__;D_13__;D_14__	0.8
df8a4d3836f55a805f646d9f0b445eed	D_0__Bacteria;D_1__Proteobacteria;D_2__Alphaproteobacteria;D_3__Caulobacterales;D_4__Caulobacteraceae;D_5__uncultured	0.9
a66657552dfebd6b7214a94ec031c559	D_0__Bacteria;D_1__Actinobacteria;D_2__Actinobacteria;D_3__Micrococcales;D_4__Micrococcaceae;D_5__Micrococcus	0.6
75b904b3720d75571800ad95e2fd1fb2	D_0__Bacteria;D_1__FBP;D_2__uncultured bacterium;D_3__;D_4__;D_5__;D_6__;D_7__;D_8__;D_9__;D_10__;D_11__;D_12__;D_13__;D_14__	1
96d72ff7f5020fc8f7415f5dcfbf72f7	D_0__Bacteria;D_1__Actinobacteria;D_2__Actinobacteria;D_3__Frankiales;D_4__Geodermatophilaceae;D_5__Blastococcus	1
4afb219e01c77378ace3433c1dd46b42	D_0__Bacteria;D_1__Proteobacteria;D_2__Gammaproteobacteria;D_3__Betaproteobacteriales;D_4__Burkholderiaceae;D_5__Delftia	1
17a9e0ad719f995e2ed6cf223fdb40f8	D_0__Bacteria;D_1__Proteobacteria;D_2__Gammaproteobacteria;D_3__Xanthomonadales;D_4__Xanthomonadaceae;D_5__Stenotrophomonas	1
1eff5991f5106463537c07df4eaedd64	D_0__Bacteria;D_1__Proteobacteria;D_2__Gammaproteobacteria;D_3__Betaproteobacteriales;D_4__Burkholderiaceae;D_5__Massilia	1
443ac395f6df81c71057733d44f571df	D_0__Bacteria;D_1__Firmicutes;D_2__Bacilli;D_3__Lactobacillales;D_4__Carnobacteriaceae;D_5__Atopostipes;D_6__uncultured organism;D_7__;D_8__;D_9__;D_10__;D_11__;D_12__;D_13__;D_14__	1
2c6bde1f3f03edd33e62dbf7e5f96eef	D_0__Bacteria;D_1__Bacteroidetes;D_2__Bacteroidia;D_3__Bacteroidales;D_4__Prevotellaceae;D_5__Alloprevotella	1
9a463f9e16715767a05c7042e96aec02	D_0__Bacteria;D_1__Actinobacteria;D_2__Actinobacteria;D_3__Actinomycetales;D_4__Actinomycetaceae;D_5__Actinomyces;D_6__uncultured bacterium;D_7__;D_8__;D_9__;D_10__;D_11__;D_12__;D_13__;D_14__	0.8
6cb1d71ad405b22c0c73512d1bc716ba	D_0__Bacteria;D_1__Actinobacteria;D_2__Actinobacteria;D_3__Micrococcales;D_4__Brevibacteriaceae;D_5__Brevibacterium;D_6__uncultured bacterium;D_7__;D_8__;D_9__;D_10__;D_11__;D_12__;D_13__;D_14__	0.8
0ad3aaf81ee21a06828c22efcb19d002	D_0__Bacteria;D_1__Actinobacteria;D_2__Actinobacteria;D_3__Micrococcales;D_4__Microbacteriaceae	1
11651b6c7b7b759275198e391795b9b2	D_0__Bacteria;D_1__Actinobacteria;D_2__Actinobacteria;D_3__Frankiales;D_4__Geodermatophilaceae;D_5__Geodermatophilus	1
a34a901ad4d089f0892d9e81b0a39a31	D_0__Bacteria;D_1__Actinobacteria;D_2__Actinobacteria;D_3__Micrococcales;D_4__Micrococcaceae;D_5__Glutamicibacter;Ambiguous_taxa;D_7__;D_8__;D_9__;D_10__;D_11__;D_12__;D_13__;D_14__	0.7
85da2a602f7e58ca79810d1e5c33c09a	D_0__Bacteria;D_1__Proteobacteria;D_2__Alphaproteobacteria;D_3__Rhizobiales;D_4__Xanthobacteraceae;D_5__Bradyrhizobium	0.6
a293ae3d8b41c2d2927463cf584f4adb	D_0__Bacteria;D_1__Deinococcus-Thermus;D_2__Deinococci;D_3__Thermales;D_4__Thermaceae;D_5__Thermus	1
5918d6b73cf743b41e9893f35bfbd96a	D_0__Bacteria;D_1__Actinobacteria;D_2__Actinobacteria;D_3__Micrococcales;D_4__Microbacteriaceae;D_5__Leifsonia;Ambiguous_taxa;D_7__;D_8__;D_9__;D_10__;D_11__;D_12__;D_13__;D_14__	0.7
24907fcfb3a4e2021f8338f59af4bfff	D_0__Bacteria;D_1__Actinobacteria;D_2__Actinobacteria;D_3__Corynebacteriales;D_4__Corynebacteriaceae;D_5__Corynebacterium 1;D_6__uncultured bacterium;D_7__;D_8__;D_9__;D_10__;D_11__;D_12__;D_13__;D_14__	0.9
62f32f9f6efd5efc3c6746b850755259	D_0__Bacteria;D_1__Actinobacteria;D_2__Actinobacteria;D_3__Micrococcales;D_4__Microbacteriaceae;D_5__Leifsonia;Ambiguous_taxa;D_7__;D_8__;D_9__;D_10__;D_11__;D_12__;D_13__;D_14__	0.7
2e88f0a8ea2945ecdb0b97bf1df645a0	D_0__Bacteria;D_1__Proteobacteria;D_2__Alphaproteobacteria;D_3__Rhizobiales;D_4__Beijerinckiaceae;D_5__Methylobacterium	1
65f0a651c202600a9980959f21a1ce17	D_0__Bacteria;D_1__Actinobacteria;D_2__Actinobacteria;D_3__Corynebacteriales;D_4__Mycobacteriaceae;D_5__Mycobacterium	1
4d0bd712f00a3596dfad4fd378a3d3a1	D_0__Bacteria;D_1__Bacteroidetes;D_2__Bacteroidia;D_3__Bacteroidales;D_4__Prevotellaceae;D_5__Prevotella 7	1
193e7cb9d19b52a15ffbb6fbf42f528f	D_0__Bacteria;D_1__Firmicutes;D_2__Bacilli;D_3__Lactobacillales;D_4__Streptococcaceae;D_5__Streptococcus	1
63e00f13bcbd555fdd0c90c51ea6e9df	D_0__Bacteria;D_1__Actinobacteria;D_2__Actinobacteria;D_3__Propionibacteriales;D_4__Nocardioidaceae;D_5__Nocardioides	1
e0bbf29d19026d15fe1c2d35ac1e06f9	D_0__Bacteria;D_1__Actinobacteria;D_2__Actinobacteria;D_3__Micrococcales;D_4__Microbacteriaceae;D_5__Curtobacterium;Ambiguous_taxa;D_7__;D_8__;D_9__;D_10__;D_11__;D_12__;D_13__;D_14__	0.6
92c3038b0c3349213a6ad0f26b67938e	D_0__Bacteria;D_1__Proteobacteria;D_2__Alphaproteobacteria;D_3__Rhodobacterales;D_4__Rhodobacteraceae;D_5__Paracoccus	1
97a6dd542a670874a8bd868c18657a42	D_0__Bacteria;D_1__Bacteroidetes;D_2__Bacteroidia;D_3__Bacteroidales;D_4__Prevotellaceae;D_5__Prevotella 1;Ambiguous_taxa;D_7__;D_8__;D_9__;D_10__;D_11__;D_12__;D_13__;D_14__	1
6af17cd4ffed86f6a2754ceb3f9d69c2	D_0__Bacteria;D_1__Cyanobacteria;D_2__Melainabacteria;D_3__Obscuribacterales	1
5061b26bcefd32bf3e69b2a3a42a4e53	D_0__Bacteria;D_1__Actinobacteria;D_2__Actinobacteria;D_3__Frankiales;D_4__Geodermatophilaceae;D_5__Geodermatophilus	1
f35d02f6e0080869fc2ef266b3c96268	D_0__Bacteria;D_1__Firmicutes;D_2__Bacilli;D_3__Lactobacillales;D_4__Streptococcaceae;D_5__Streptococcus	1
b572b2b0d59349121f939b9918e241ea	D_0__Bacteria;D_1__Proteobacteria;D_2__Alphaproteobacteria;D_3__Rhizobiales;D_4__Xanthobacteraceae;D_5__Bradyrhizobium	1
a3fb56505d8315254da5f2072295f61f	D_0__Bacteria;D_1__Actinobacteria;D_2__Actinobacteria;D_3__Frankiales;D_4__uncultured	1
45409ef3e592ee82a766aec6c07eca5f	D_0__Bacteria;D_1__Firmicutes;D_2__Bacilli;D_3__Lactobacillales;D_4__Leuconostocaceae;D_5__Weissella;Ambiguous_taxa;D_7__;D_8__;D_9__;D_10__;D_11__;D_12__;D_13__;D_14__	0.8
3ff0efffe077b1436f6f2fabc9bf18c4	D_0__Bacteria;D_1__Proteobacteria;D_2__Alphaproteobacteria;D_3__Rhodobacterales;D_4__Rhodobacteraceae;D_5__Rubellimicrobium;D_6__uncultured bacterium;D_7__;D_8__;D_9__;D_10__;D_11__;D_12__;D_13__;D_14__	0.7
ca5245d5912212b9a65ce43a34c63d38	D_0__Bacteria;D_1__Firmicutes;D_2__Bacilli;D_3__Bacillales;D_4__Staphylococcaceae;D_5__Staphylococcus	1
1607e94af5f04e3146d0d14005a06732	D_0__Bacteria;D_1__Proteobacteria;D_2__Alphaproteobacteria;D_3__Sphingomonadales;D_4__Sphingomonadaceae;D_5__Sphingopyxis	1
00cf2f01b08d3bd5b4f04528a75ab2c5	D_0__Bacteria;D_1__Proteobacteria;D_2__Alphaproteobacteria;D_3__Sphingomonadales;D_4__Sphingomonadaceae;D_5__Porphyrobacter;Ambiguous_taxa;D_7__;D_8__;D_9__;D_10__;D_11__;D_12__;D_13__;D_14__	0.6
0df5cb417ddb6c653edb50703dd63111	D_0__Bacteria;D_1__Proteobacteria;D_2__Gammaproteobacteria;D_3__Betaproteobacteriales;D_4__Burkholderiaceae;D_5__Massilia	1
f384e1473d8c77bee9507ebbdc6b9e70	D_0__Bacteria;D_1__Proteobacteria;D_2__Alphaproteobacteria;D_3__Rickettsiales;D_4__Mitochondria	0.9
5b8a24ea55b8e47c65dac0e92d73f6ce	D_0__Bacteria;D_1__Firmicutes;D_2__Bacilli;D_3__Bacillales;D_4__Family XII;D_5__Exiguobacterium;Ambiguous_taxa;D_7__;D_8__;D_9__;D_10__;D_11__;D_12__;D_13__;D_14__	0.6
6e62f38dddd88c42bb9b4e82715947ba	D_0__Bacteria;D_1__Firmicutes;D_2__Bacilli;D_3__Bacillales;D_4__Staphylococcaceae;D_5__Staphylococcus	1
ed708cc38a6f92b06badeeb8b17c2c61	D_0__Bacteria;D_1__Firmicutes;D_2__Bacilli;D_3__Lactobacillales;D_4__Carnobacteriaceae;D_5__Atopostipes;D_6__uncultured organism;D_7__;D_8__;D_9__;D_10__;D_11__;D_12__;D_13__;D_14__	1
9d407355b54eae9ffee566253f7d3416	D_0__Bacteria;D_1__Bacteroidetes;D_2__Bacteroidia;D_3__Cytophagales;D_4__Hymenobacteraceae;D_5__Nibribacter;D_6__uncultured bacterium;D_7__;D_8__;D_9__;D_10__;D_11__;D_12__;D_13__;D_14__	0.6
1ba16082e1508c2efd03a6e600c7a71f	D_0__Bacteria;D_1__Actinobacteria;D_2__Actinobacteria;D_3__Micrococcales;D_4__Micrococcaceae;D_5__Arthrobacter	1
d7e49bf9019f7c1d943eb628a826eab3	D_0__Bacteria;D_1__Proteobacteria;D_2__Gammaproteobacteria;D_3__Betaproteobacteriales;D_4__Burkholderiaceae;D_5__Massilia	1
69f1eb8c5ad8004f97a3af50470c9692	D_0__Bacteria;D_1__Firmicutes;D_2__Erysipelotrichia;D_3__Erysipelotrichales;D_4__Erysipelotrichaceae;D_5__Turicibacter;D_6__uncultured bacterium;D_7__;D_8__;D_9__;D_10__;D_11__;D_12__;D_13__;D_14__	0.8
65c0f7b83ea5f694396054aa89d75001	D_0__Bacteria;D_1__Firmicutes;D_2__Bacilli;D_3__Bacillales;D_4__Staphylococcaceae;D_5__Salinicoccus	1
d2fe69d19280fe1ad428265ef6245b8f	D_0__Bacteria;D_1__Firmicutes;D_2__Bacilli;D_3__Lactobacillales;D_4__Aerococcaceae;D_5__Abiotrophia;D_6__uncultured bacterium;D_7__;D_8__;D_9__;D_10__;D_11__;D_12__;D_13__;D_14__	0.8
fdd4443c33760191eed8c43eccf0df79	D_0__Bacteria;D_1__Proteobacteria;D_2__Alphaproteobacteria;D_3__Rhizobiales;D_4__Pleomorphomonadaceae;D_5__Prosthecomicrobium	1
d6c3fc35413c27cc5c445468f2305fd2	D_0__Bacteria;D_1__Proteobacteria;D_2__Alphaproteobacteria;D_3__Rhodobacterales;D_4__Rhodobacteraceae;D_5__Rubellimicrobium;D_6__uncultured bacterium;D_7__;D_8__;D_9__;D_10__;D_11__;D_12__;D_13__;D_14__	0.7
98f7d68f0c64fd81bb93f7aafd83f4fb	D_0__Bacteria;D_1__Proteobacteria;D_2__Alphaproteobacteria;D_3__Sphingomonadales;D_4__Sphingomonadaceae;D_5__Porphyrobacter;Ambiguous_taxa;D_7__;D_8__;D_9__;D_10__;D_11__;D_12__;D_13__;D_14__	0.6
240e0a7bcdea763914a587edb1d258af	D_0__Bacteria;D_1__Proteobacteria;D_2__Gammaproteobacteria;D_3__Betaproteobacteriales;D_4__Burkholderiaceae;D_5__Massilia;D_6__uncultured bacterium;D_7__;D_8__;D_9__;D_10__;D_11__;D_12__;D_13__;D_14__	0.7
a4a093760d3885090b35bcd1262cb94c	D_0__Bacteria;D_1__Fusobacteria;D_2__Fusobacteriia;D_3__Fusobacteriales;D_4__Fusobacteriaceae;D_5__Fusobacterium	1
65c7b7ca0f6c59ba1483adebfde2f768	D_0__Bacteria;D_1__Actinobacteria;D_2__Actinobacteria;D_3__Pseudonocardiales;D_4__Pseudonocardiaceae;D_5__Pseudonocardia;Ambiguous_taxa;D_7__;D_8__;D_9__;D_10__;D_11__;D_12__;D_13__;D_14__	0.9
84ae815c8d3701f4865be794d73957aa	D_0__Bacteria;D_1__Firmicutes;D_2__Bacilli;D_3__Bacillales;D_4__Paenibacillaceae;D_5__Paenibacillus	1
e4e5f2fbdbada79ccfffff05f8aec7da	D_0__Bacteria;D_1__Proteobacteria;D_2__Gammaproteobacteria;D_3__Betaproteobacteriales;D_4__Burkholderiaceae;D_5__Delftia	1
04afe418cde89d32d3fc2da3c6d5d871	D_0__Bacteria;D_1__Actinobacteria;D_2__Actinobacteria;D_3__Micrococcales;D_4__Microbacteriaceae;D_5__Leifsonia;Ambiguous_taxa;D_7__;D_8__;D_9__;D_10__;D_11__;D_12__;D_13__;D_14__	0.7
626a64be5e3cfb0d2f8fd163c8dd17bf	D_0__Bacteria;D_1__Proteobacteria;D_2__Alphaproteobacteria;D_3__Rhodobacterales;D_4__Rhodobacteraceae;D_5__Rubellimicrobium;D_6__uncultured bacterium;D_7__;D_8__;D_9__;D_10__;D_11__;D_12__;D_13__;D_14__	0.8
a2f36156e3f120bbd149865cacf16dd3	D_0__Bacteria;D_1__Actinobacteria;D_2__Actinobacteria;D_3__Micrococcales;D_4__Micrococcaceae;D_5__Rothia;D_6__uncultured bacterium;D_7__;D_8__;D_9__;D_10__;D_11__;D_12__;D_13__;D_14__	0.9
c251d480b8e126ce8a663f6ca62318cd	D_0__Bacteria;D_1__Firmicutes;D_2__Bacilli;D_3__Bacillales;D_4__Staphylococcaceae;D_5__Staphylococcus	1
52d0cf5c97aa06c2e6811b76efa68656	D_0__Bacteria;D_1__Firmicutes;D_2__Bacilli;D_3__Bacillales;D_4__Staphylococcaceae;D_5__Staphylococcus	1
3baed3883db1257f94c7f657cd37064f	D_0__Bacteria;D_1__Deinococcus-Thermus;D_2__Deinococci;D_3__Deinococcales;D_4__Deinococcaceae;D_5__Deinococcus	1
1fab73dd9f6a0b1b99052f39a7fdc089	D_0__Bacteria;D_1__Proteobacteria;D_2__Alphaproteobacteria;D_3__Rhizobiales;D_4__Rhizobiaceae;D_5__Shinella;Ambiguous_taxa;D_7__;D_8__;D_9__;D_10__;D_11__;D_12__;D_13__;D_14__	0.6
9985eba150e10600d56f09663d7c1fb4	D_0__Bacteria;D_1__Proteobacteria;D_2__Gammaproteobacteria;D_3__Betaproteobacteriales;D_4__Burkholderiaceae;D_5__Janthinobacterium	1
6f9a4835b22fd79d963efdff1325ff22	D_0__Bacteria;D_1__Actinobacteria;D_2__Actinobacteria;D_3__Corynebacteriales;D_4__Mycobacteriaceae;D_5__Mycobacterium;D_6__uncultured bacterium;D_7__;D_8__;D_9__;D_10__;D_11__;D_12__;D_13__;D_14__	0.6
d00a137edc41f4c3b2374685ffea8e1c	D_0__Bacteria;D_1__Actinobacteria;D_2__Actinobacteria;D_3__Micrococcales;D_4__Micrococcaceae;D_5__Glutamicibacter	1
47843c41df2c4c30a14b03190004d204	D_0__Bacteria;D_1__Actinobacteria;D_2__Actinobacteria;D_3__Corynebacteriales;D_4__Corynebacteriaceae;D_5__Corynebacterium 1	1
6612998b0f8b1858d813c192488d21d2	D_0__Bacteria;D_1__Firmicutes;D_2__Bacilli;D_3__Bacillales;D_4__Family XII;D_5__Exiguobacterium;Ambiguous_taxa;D_7__;D_8__;D_9__;D_10__;D_11__;D_12__;D_13__;D_14__	0.8
fad904c2e0c4c400c908c1760f445c2a	D_0__Bacteria;D_1__Actinobacteria;D_2__Actinobacteria;D_3__Micrococcales;D_4__Microbacteriaceae;D_5__Leifsonia;Ambiguous_taxa;D_7__;D_8__;D_9__;D_10__;D_11__;D_12__;D_13__;D_14__	0.7
97d026b9da217fc33878f07121e15505	D_0__Bacteria;D_1__Proteobacteria;D_2__Alphaproteobacteria;D_3__Sphingomonadales;D_4__Sphingomonadaceae;D_5__Porphyrobacter;Ambiguous_taxa;D_7__;D_8__;D_9__;D_10__;D_11__;D_12__;D_13__;D_14__	0.6
a20adaaa89f912af1f5728efe32fbdc0	D_0__Bacteria;D_1__Bacteroidetes;D_2__Bacteroidia;D_3__Sphingobacteriales;D_4__Sphingobacteriaceae;D_5__Sphingobacterium	1
a5c8a3465d4f16779e61b72a9b8e20bc	D_0__Bacteria;D_1__Actinobacteria;D_2__Actinobacteria;D_3__Micrococcales;D_4__Microbacteriaceae	1
13a2f570bfe3ab8d89b2179368dd6213	D_0__Bacteria;D_1__Firmicutes;D_2__Clostridia;D_3__Clostridiales;D_4__Clostridiaceae 1;D_5__Clostridium sensu stricto 1;D_6__uncultured bacterium;D_7__;D_8__;D_9__;D_10__;D_11__;D_12__;D_13__;D_14__	0.6
c93cd2fb314a033caa597fabea4f245c	D_0__Bacteria;D_1__Firmicutes;D_2__Bacilli;D_3__Bacillales;D_4__Family XII;D_5__Exiguobacterium;Ambiguous_taxa;D_7__;D_8__;D_9__;D_10__;D_11__;D_12__;D_13__;D_14__	0.8
07d3d7907bf57ad47b6719dd70c90628	D_0__Bacteria;D_1__Proteobacteria;D_2__Gammaproteobacteria;D_3__Betaproteobacteriales;D_4__Burkholderiaceae;D_5__Aquabacterium	1
99441b782990018ef0eb39edd00d9f40	D_0__Bacteria;D_1__Actinobacteria;D_2__Actinobacteria;D_3__Micrococcales;D_4__Brevibacteriaceae;D_5__Brevibacterium	1
8e644ba9d4959d6474836ed29279a4f8	D_0__Bacteria;D_1__Actinobacteria;D_2__Acidimicrobiia;D_3__Microtrichales;D_4__uncultured	1
a2e60bafac5d33e49fd7f4088b09cab4	D_0__Bacteria;D_1__Bacteroidetes;D_2__Bacteroidia;D_3__Bacteroidales;D_4__Porphyromonadaceae;D_5__Porphyromonas;D_6__uncultured bacterium;D_7__;D_8__;D_9__;D_10__;D_11__;D_12__;D_13__;D_14__	0.6
94ae07ad053fdce3b508ab74f665ff30	D_0__Bacteria;D_1__Proteobacteria;D_2__Alphaproteobacteria;D_3__Rhizobiales;D_4__Xanthobacteraceae	1
a82ba40dc84c573b63ad05e4798bb457	D_0__Bacteria;D_1__Proteobacteria;D_2__Alphaproteobacteria;D_3__Rhizobiales;D_4__Beijerinckiaceae;D_5__Methylobacterium	1
097d7d395b0e50b8cabae95e91b2a64a	D_0__Bacteria;D_1__Proteobacteria;D_2__Alphaproteobacteria;D_3__Rhodobacterales;D_4__Rhodobacteraceae;D_5__Rubellimicrobium;D_6__uncultured bacterium;D_7__;D_8__;D_9__;D_10__;D_11__;D_12__;D_13__;D_14__	0.666667
71eb5c45e7c4df888ef5dbe6641d1ca6	D_0__Bacteria;D_1__Firmicutes;D_2__Clostridia;D_3__Clostridiales;D_4__Clostridiaceae 1;D_5__Clostridium sensu stricto 9;D_6__uncultured bacterium;D_7__;D_8__;D_9__;D_10__;D_11__;D_12__;D_13__;D_14__	0.6
44ab0b55045160ad165a409d51b75bfe	D_0__Bacteria;D_1__Bacteroidetes;D_2__Bacteroidia;D_3__Bacteroidales;D_4__Prevotellaceae;D_5__Alloprevotella	1
64b15082e6e71f86d53d2797f73a95c7	D_0__Bacteria;D_1__Actinobacteria;D_2__Actinobacteria;D_3__Frankiales;D_4__Geodermatophilaceae;D_5__Blastococcus	0.8
a1be4a3b328fdfa760d0cbc7765b93a3	D_0__Bacteria;D_1__Actinobacteria;D_2__Actinobacteria;D_3__Micrococcales;D_4__Microbacteriaceae;D_5__Leifsonia;Ambiguous_taxa;D_7__;D_8__;D_9__;D_10__;D_11__;D_12__;D_13__;D_14__	0.7
ef3ba8cc2bbc15083221fc204fe74b96	D_0__Bacteria;D_1__Actinobacteria;D_2__Actinobacteria;D_3__Frankiales;D_4__Nakamurellaceae;D_5__Nakamurella	1
d1eacbe259d4c7f203e79ab5e3584ac1	D_0__Bacteria;D_1__Proteobacteria;D_2__Alphaproteobacteria;D_3__Rhizobiales;D_4__Beijerinckiaceae;D_5__Microvirga	1
30f04e159cc8be28835e1301410dcd5f	D_0__Bacteria;D_1__Actinobacteria;D_2__Actinobacteria;D_3__Micrococcales;D_4__Microbacteriaceae;D_5__Leifsonia;Ambiguous_taxa;D_7__;D_8__;D_9__;D_10__;D_11__;D_12__;D_13__;D_14__	0.7
08c31752e7bfc69ad6eb4936d28c382b	D_0__Bacteria;D_1__Proteobacteria;D_2__Alphaproteobacteria;D_3__Rhodobacterales;D_4__Rhodobacteraceae;D_5__Rubellimicrobium;D_6__uncultured bacterium;D_7__;D_8__;D_9__;D_10__;D_11__;D_12__;D_13__;D_14__	0.7
44fff8e076d87c287a8bb614e24aa4be	D_0__Bacteria;D_1__Firmicutes;D_2__Bacilli;D_3__Lactobacillales;D_4__Lactobacillaceae;D_5__Lactobacillus	1
1079fcae31d8f54a2dfd294fa2dbe261	D_0__Bacteria;D_1__Deinococcus-Thermus;D_2__Deinococci;D_3__Deinococcales;D_4__Deinococcaceae;D_5__Deinococcus	1
0a85596d53aec67615996fea08b19d0f	D_0__Bacteria;D_1__Bacteroidetes;D_2__Bacteroidia;D_3__Bacteroidales;D_4__Prevotellaceae;D_5__Prevotella 7	1
0ec5c5338361d1cf36deea3f769251b9	D_0__Bacteria;D_1__Bacteroidetes;D_2__Bacteroidia;D_3__Sphingobacteriales;D_4__Sphingobacteriaceae;D_5__Pedobacter	0.9
6ece173f80f2552d65dffb187c7a8c46	D_0__Bacteria;D_1__Firmicutes;D_2__Bacilli;D_3__Lactobacillales;D_4__Streptococcaceae;D_5__Streptococcus;Ambiguous_taxa;D_7__;D_8__;D_9__;D_10__;D_11__;D_12__;D_13__;D_14__	0.6
1a6f88bd090428f29549f7537787309b	D_0__Bacteria;D_1__Proteobacteria;D_2__Gammaproteobacteria;D_3__Betaproteobacteriales;D_4__Neisseriaceae;D_5__uncultured;D_6__uncultured bacterium;D_7__;D_8__;D_9__;D_10__;D_11__;D_12__;D_13__;D_14__	0.9
8e5cbc18ef4a11c3b76af8c9aa64db38	D_0__Bacteria;D_1__Firmicutes;D_2__Bacilli;D_3__Lactobacillales;D_4__Carnobacteriaceae;D_5__Atopostipes;D_6__uncultured bacterium;D_7__;D_8__;D_9__;D_10__;D_11__;D_12__;D_13__;D_14__	1
215c216a4926b6b14868306b5590b6c5	D_0__Bacteria;D_1__Firmicutes;D_2__Bacilli;D_3__Bacillales;D_4__Bacillaceae;D_5__Bacillus	1
7b31d5b08cb7f1fd202215bc9378a708	D_0__Bacteria;D_1__Firmicutes;D_2__Bacilli;D_3__Bacillales;D_4__Staphylococcaceae;D_5__Staphylococcus;Ambiguous_taxa;D_7__;D_8__;D_9__;D_10__;D_11__;D_12__;D_13__;D_14__	0.6
f82d5283148c3ecef0e99331d82e5d3c	D_0__Bacteria;D_1__Proteobacteria;D_2__Alphaproteobacteria;D_3__Rhodobacterales;D_4__Rhodobacteraceae	1
1e90a3be7de69550fcd630edef70c43e	D_0__Bacteria;D_1__Actinobacteria;D_2__Actinobacteria;D_3__Micrococcales;D_4__Micrococcaceae;D_5__Arthrobacter	1
8dd70788eee10f7bd1f5a88fc2898acc	D_0__Bacteria;D_1__Cyanobacteria;D_2__Melainabacteria;D_3__Obscuribacterales	1
2bf9591f44c42e6bca2c94887b0867b0	D_0__Bacteria;D_1__Proteobacteria;D_2__Alphaproteobacteria;D_3__Rhodobacterales;D_4__Rhodobacteraceae;D_5__Rubellimicrobium;D_6__uncultured bacterium;D_7__;D_8__;D_9__;D_10__;D_11__;D_12__;D_13__;D_14__	0.7
b637876aaaacf89ffc7149ae13595905	D_0__Bacteria;D_1__Actinobacteria;D_2__Actinobacteria;D_3__Corynebacteriales;D_4__Nocardiaceae;D_5__Gordonia	1
45d54b0ab26134c85a8069180c461c3b	D_0__Bacteria;D_1__Proteobacteria;D_2__Gammaproteobacteria;D_3__Betaproteobacteriales;D_4__Burkholderiaceae	1
8290a3030e83b631bf220fbaa9f0bdae	D_0__Bacteria;D_1__Actinobacteria;D_2__Actinobacteria;D_3__Pseudonocardiales;D_4__Pseudonocardiaceae;D_5__Pseudonocardia;Ambiguous_taxa;D_7__;D_8__;D_9__;D_10__;D_11__;D_12__;D_13__;D_14__	0.6
3e8a2e8e5d145538909045af114ebc3b	D_0__Bacteria;D_1__Acidobacteria;D_2__Acidobacteriia;D_3__Subgroup 2;D_4__uncultured bacterium;D_5__;D_6__;D_7__;D_8__;D_9__;D_10__;D_11__;D_12__;D_13__;D_14__	0.8
57088e3102b157e12463634e05ab8faf	D_0__Bacteria;D_1__Proteobacteria;D_2__Deltaproteobacteria;D_3__Myxococcales;D_4__Blfdi19	1
41a850b7efcdaac70d2c2e0a07b8553f	D_0__Bacteria;D_1__Proteobacteria;D_2__Alphaproteobacteria;D_3__Rhizobiales;D_4__Beijerinckiaceae;D_5__Methylobacterium;Ambiguous_taxa;D_7__;D_8__;D_9__;D_10__;D_11__;D_12__;D_13__;D_14__	0.6
2d9725b48985cac6b312f9130520aca2	D_0__Bacteria;D_1__Actinobacteria;D_2__Actinobacteria;D_3__Propionibacteriales;D_4__Nocardioidaceae;D_5__Nocardioides	1
e6f834a2d323163d127b364756f8c690	D_0__Bacteria;D_1__Actinobacteria;D_2__Actinobacteria;D_3__Corynebacteriales;D_4__Corynebacteriaceae;D_5__Corynebacterium 1	1
4774f6716f65a86a89891653e4d074c1	D_0__Bacteria;D_1__Bacteroidetes;D_2__Bacteroidia;D_3__Flavobacteriales;D_4__Weeksellaceae;D_5__Chryseobacterium	1
931870a708a016f5dd5ea4a4f9ea8312	D_0__Bacteria;D_1__Firmicutes;D_2__Bacilli;D_3__Bacillales;D_4__Family XII;D_5__Exiguobacterium;Ambiguous_taxa;D_7__;D_8__;D_9__;D_10__;D_11__;D_12__;D_13__;D_14__	0.6
25007788912b1cdadc0e620db4f816b6	D_0__Bacteria;D_1__Acidobacteria;D_2__Acidobacteriia;D_3__Subgroup 2;D_4__uncultured bacterium;D_5__;D_6__;D_7__;D_8__;D_9__;D_10__;D_11__;D_12__;D_13__;D_14__	0.8
8b8b8e08402112c6d6c360bef276d3b5	D_0__Bacteria;D_1__Proteobacteria;D_2__Alphaproteobacteria;D_3__Rhizobiales;D_4__Xanthobacteraceae;D_5__Bradyrhizobium;Ambiguous_taxa;D_7__;D_8__;D_9__;D_10__;D_11__;D_12__;D_13__;D_14__	0.6
11f30b45880ea904515be829771e5829	D_0__Bacteria;D_1__Proteobacteria;D_2__Gammaproteobacteria;D_3__Betaproteobacteriales;D_4__Burkholderiaceae;D_5__Massilia	1
e8a450a880940ae65c9367ba9ff89638	D_0__Bacteria;D_1__Actinobacteria;D_2__Actinobacteria;D_3__Frankiales;D_4__Geodermatophilaceae;D_5__Blastococcus	0.8
229c901d2bd760c3c0ce62824cb2bf47	D_0__Bacteria;D_1__Actinobacteria;D_2__Actinobacteria;D_3__Propionibacteriales;D_4__Nocardioidaceae;D_5__Marmoricola	1
782b0e63411961f4eac947130f585114	D_0__Bacteria;D_1__Proteobacteria;D_2__Alphaproteobacteria;D_3__Sphingomonadales;D_4__Sphingomonadaceae;D_5__Sphingomonas	0.8
e6f47816784c53d6684359cdb7e92349	D_0__Bacteria;D_1__Cyanobacteria;D_2__Oxyphotobacteria;D_3__Chloroplast	1
6952a13600e1758efd98a0901b594374	D_0__Bacteria;D_1__Bacteroidetes;D_2__Bacteroidia;D_3__Cytophagales;D_4__Hymenobacteraceae;D_5__Nibribacter;D_6__uncultured bacterium;D_7__;D_8__;D_9__;D_10__;D_11__;D_12__;D_13__;D_14__	0.6
b394f050f7b8eb5f72c565722df3a6de	D_0__Bacteria;D_1__Deinococcus-Thermus;D_2__Deinococci;D_3__Thermales;D_4__Thermaceae;D_5__Meiothermus	1
6a853f32ea6eedbd4fe471b33963ee88	D_0__Bacteria;D_1__Proteobacteria;D_2__Gammaproteobacteria;D_3__Betaproteobacteriales;D_4__Burkholderiaceae;D_5__Massilia;D_6__uncultured bacterium;D_7__;D_8__;D_9__;D_10__;D_11__;D_12__;D_13__;D_14__	0.6
9d797a505a96bae2d39c40a782215ff9	D_0__Bacteria;D_1__Actinobacteria;D_2__Actinobacteria;D_3__Corynebacteriales;D_4__Nocardiaceae;D_5__Gordonia	1
193b4c59068933078dcfdc9468ed6213	D_0__Bacteria;D_1__Bacteroidetes;D_2__Bacteroidia;D_3__Bacteroidales;D_4__Prevotellaceae;D_5__Alloprevotella;D_6__uncultured bacterium;D_7__;D_8__;D_9__;D_10__;D_11__;D_12__;D_13__;D_14__	0.6
436d57f31b3de6cf2a11de63e773bc44	D_0__Bacteria;D_1__Cyanobacteria;D_2__Oxyphotobacteria;D_3__Nostocales;D_4__Nostocaceae;D_5__Nostoc PCC-73102	1
a53ef61d55057beaf193081cbead6447	D_0__Bacteria;D_1__Actinobacteria;D_2__Actinobacteria;D_3__Micrococcales;D_4__Microbacteriaceae;D_5__Curtobacterium;Ambiguous_taxa;D_7__;D_8__;D_9__;D_10__;D_11__;D_12__;D_13__;D_14__	0.6
4e0661ebb1ca1834bb738b9a92b847dd	D_0__Bacteria;D_1__Actinobacteria;D_2__Acidimicrobiia;D_3__Microtrichales;D_4__Ilumatobacteraceae;D_5__uncultured;D_6__uncultured bacterium;D_7__;D_8__;D_9__;D_10__;D_11__;D_12__;D_13__;D_14__	0.8
1fe034d49161cee925de4d01bcd2aa6c	D_0__Bacteria;D_1__Actinobacteria;D_2__Actinobacteria;D_3__Micrococcales;D_4__Microbacteriaceae;D_5__Leifsonia;Ambiguous_taxa;D_7__;D_8__;D_9__;D_10__;D_11__;D_12__;D_13__;D_14__	0.7
f95df2dfe51de8e7407a5fb67ad30418	D_0__Bacteria;D_1__Deinococcus-Thermus;D_2__Deinococci;D_3__Thermales;D_4__Thermaceae;D_5__Meiothermus	1
d01feadc4d6482a3b4d9c3f9a20d3ec1	D_0__Bacteria;D_1__Firmicutes;D_2__Clostridia;D_3__Clostridiales;D_4__Family XI;D_5__Ezakiella;D_6__uncultured bacterium;D_7__;D_8__;D_9__;D_10__;D_11__;D_12__;D_13__;D_14__	0.6
0843ed0ead88b60b399fad169dcf63f5	D_0__Bacteria;D_1__Proteobacteria;D_2__Alphaproteobacteria;D_3__Rhizobiales;D_4__Rhizobiaceae;D_5__Allorhizobium-Neorhizobium-Pararhizobium-Rhizobium	1
2ec806004953ca7c37af207b72dc6fe4	D_0__Bacteria;D_1__Firmicutes;D_2__Clostridia;D_3__Clostridiales;D_4__Ruminococcaceae;D_5__Faecalibacterium;Ambiguous_taxa;D_7__;D_8__;D_9__;D_10__;D_11__;D_12__;D_13__;D_14__	0.7
8b60346ce198307286f9790951006f06	D_0__Bacteria;D_1__Proteobacteria;D_2__Gammaproteobacteria;D_3__Betaproteobacteriales;D_4__Neisseriaceae;D_5__Neisseria;D_6__uncultured bacterium;D_7__;D_8__;D_9__;D_10__;D_11__;D_12__;D_13__;D_14__	1
0d1938decb145d9b069772c3d1fdbfd8	D_0__Bacteria;D_1__Proteobacteria;D_2__Alphaproteobacteria;D_3__Sphingomonadales;D_4__Sphingomonadaceae;D_5__Sphingopyxis	1
03327020c780f8ba48c9b4808427dbc1	D_0__Bacteria;D_1__Firmicutes;D_2__Bacilli;D_3__Lactobacillales;D_4__Streptococcaceae;D_5__Streptococcus	1
60ece4bcf76f41465a8157de644c716c	D_0__Bacteria;D_1__Proteobacteria;D_2__Alphaproteobacteria;D_3__Azospirillales;D_4__Azospirillaceae;D_5__Azospirillum	1
89d6160fd4a53e96e3ba19ae40d1f727	D_0__Bacteria;D_1__Proteobacteria;D_2__Gammaproteobacteria;D_3__Betaproteobacteriales;D_4__Burkholderiaceae;D_5__Massilia	1
61d7cee3a55fcf480b6df7a3e192c8dd	D_0__Bacteria;D_1__Proteobacteria;D_2__Alphaproteobacteria;D_3__Rhizobiales;D_4__Rhizobiaceae;D_5__Allorhizobium-Neorhizobium-Pararhizobium-Rhizobium	1
00d3ba75c3fc5a6427fd0d211b8e9ad2	D_0__Bacteria;D_1__Actinobacteria;D_2__Actinobacteria;D_3__Micrococcales;D_4__Microbacteriaceae	1
ac3cdfaad25af357f15b547dcfa6586a	D_0__Bacteria;D_1__Proteobacteria;D_2__Alphaproteobacteria;D_3__Sphingomonadales;D_4__Sphingomonadaceae;D_5__Porphyrobacter;Ambiguous_taxa;D_7__;D_8__;D_9__;D_10__;D_11__;D_12__;D_13__;D_14__	0.6
e374d021ce23feaf8fa89e531c10ebd1	D_0__Bacteria;D_1__Proteobacteria;D_2__Alphaproteobacteria;D_3__Rhizobiales;D_4__Rhizobiaceae;D_5__Ochrobactrum	0.7
8f0cf4df55f9a0a5c1e2f83022266154	D_0__Bacteria;D_1__Fusobacteria;D_2__Fusobacteriia;D_3__Fusobacteriales;D_4__Fusobacteriaceae;D_5__Fusobacterium	1
fcd194b9ec9635e748153286b9f98fb5	D_0__Bacteria;D_1__Proteobacteria;D_2__Alphaproteobacteria;D_3__Rhodobacterales;D_4__Rhodobacteraceae;D_5__Amaricoccus	0.7
97b2b0f5ab551129a73c2b8f3795eebc	D_0__Bacteria;D_1__Proteobacteria;D_2__Gammaproteobacteria;D_3__Betaproteobacteriales;D_4__Burkholderiaceae;D_5__Cupriavidus	1
a555eeb2db993f454cac48d371b626f9	D_0__Bacteria;D_1__Actinobacteria;D_2__Actinobacteria;D_3__Frankiales;D_4__Geodermatophilaceae;D_5__Geodermatophilus	1
0c885fb3ce5c2147d0fdb1a94f476856	D_0__Bacteria;D_1__Proteobacteria;D_2__Alphaproteobacteria;D_3__Rhizobiales;D_4__Devosiaceae;D_5__Devosia	1
9fb9dbf50ed3dbe160c2fac34fdfa9fe	D_0__Bacteria;D_1__Firmicutes;D_2__Bacilli;D_3__Bacillales;D_4__Staphylococcaceae;D_5__Staphylococcus	1
3e2c2066fbc6bbec50278462a1dd7a87	D_0__Bacteria;D_1__Proteobacteria;D_2__Gammaproteobacteria;D_3__Betaproteobacteriales;D_4__Burkholderiaceae;D_5__Duganella	1
928dcd53e39ebaa669c04763fd4e431f	D_0__Bacteria;D_1__Proteobacteria;D_2__Alphaproteobacteria;D_3__Sphingomonadales;D_4__Sphingomonadaceae;D_5__Sphingomonas	1
6cc3919c087b331cf2d97f70ecf48b3a	D_0__Bacteria;D_1__Firmicutes;D_2__Bacilli;D_3__Bacillales;D_4__Staphylococcaceae;D_5__Staphylococcus	1
3268eeeaad26d93a05625d43f4bc1ac0	D_0__Bacteria;D_1__Actinobacteria;D_2__Acidimicrobiia;D_3__Microtrichales;D_4__uncultured	1
d89b854756a054ed9408a5122214bcc5	D_0__Bacteria;D_1__Firmicutes;D_2__Bacilli;D_3__Bacillales;D_4__Staphylococcaceae;D_5__Salinicoccus;Ambiguous_taxa;D_7__;D_8__;D_9__;D_10__;D_11__;D_12__;D_13__;D_14__	0.75
8420bd13aa5a149efc4c066691585af2	D_0__Bacteria;D_1__Actinobacteria;D_2__Actinobacteria;D_3__Micrococcales;D_4__Micrococcaceae;D_5__Kocuria;Ambiguous_taxa;D_7__;D_8__;D_9__;D_10__;D_11__;D_12__;D_13__;D_14__	0.6
49f5f8a529eeed566f6829ba027d38be	D_0__Bacteria;D_1__Proteobacteria;D_2__Alphaproteobacteria;D_3__Sphingomonadales;D_4__Sphingomonadaceae;D_5__Porphyrobacter;Ambiguous_taxa;D_7__;D_8__;D_9__;D_10__;D_11__;D_12__;D_13__;D_14__	0.6
4c2b7eaae320f0bd5c5dec84af2f74dc	D_0__Bacteria;D_1__Proteobacteria;D_2__Alphaproteobacteria;D_3__Rhizobiales;D_4__Beijerinckiaceae;D_5__Methylobacterium	1
f5e911d497d785af818e1727ecf228a7	D_0__Bacteria;D_1__Actinobacteria;D_2__Actinobacteria;D_3__Micrococcales;D_4__Microbacteriaceae;D_5__Microbacterium	1
356402a281a238cfc840c4ebf01b3487	D_0__Bacteria;D_1__Actinobacteria;D_2__Acidimicrobiia;D_3__Microtrichales;D_4__uncultured	1
89acb852527302c8615b1a25d609a40e	D_0__Bacteria;D_1__Firmicutes;D_2__Clostridia;D_3__Clostridiales;D_4__Clostridiaceae 1;D_5__Clostridium sensu stricto 1	1
f66fba97d253cb972387880c1925a942	D_0__Bacteria;D_1__Proteobacteria;D_2__Alphaproteobacteria;D_3__Rhizobiales;D_4__Beijerinckiaceae;D_5__Methylobacterium	1
405dcb1b99e1e89eac072b50e01f7746	D_0__Bacteria;D_1__Firmicutes;D_2__Bacilli;D_3__Bacillales;D_4__Bacillaceae;D_5__Bacillus;Ambiguous_taxa;D_7__;D_8__;D_9__;D_10__;D_11__;D_12__;D_13__;D_14__	0.6
6f861e3f755ed35d3fca2b35d031aa91	D_0__Bacteria;D_1__Bacteroidetes;D_2__Bacteroidia;D_3__Bacteroidales;D_4__Prevotellaceae;D_5__Alloprevotella;D_6__uncultured bacterium;D_7__;D_8__;D_9__;D_10__;D_11__;D_12__;D_13__;D_14__	0.6
712f423f6754684a4c312de6f06b16bc	D_0__Bacteria;D_1__Fusobacteria;D_2__Fusobacteriia;D_3__Fusobacteriales;D_4__Fusobacteriaceae;D_5__Fusobacterium;D_6__uncultured bacterium;D_7__;D_8__;D_9__;D_10__;D_11__;D_12__;D_13__;D_14__	0.6
c7b456c72eaa4c7302c3d91dd36a5b6f	D_0__Bacteria;D_1__Bacteroidetes;D_2__Bacteroidia;D_3__Sphingobacteriales;D_4__Sphingobacteriaceae;D_5__Sphingobacterium	1
6469f5a1647db518667fb63227e2b42e	D_0__Bacteria;D_1__Firmicutes;D_2__Bacilli;D_3__Bacillales;D_4__Staphylococcaceae;D_5__Staphylococcus	1
83a3a2bf21cbb5208bbe7d823a6b3b47	D_0__Bacteria;D_1__Proteobacteria;D_2__Alphaproteobacteria;D_3__Sphingomonadales;D_4__Sphingomonadaceae;D_5__Sphingomonas	1
12546f222bddbb2c6ce9e04695e69ade	D_0__Bacteria;D_1__Cyanobacteria;D_2__Oxyphotobacteria;D_3__Chloroplast	1
fba4ac134b7d09ea7455cdfc5ede31a1	D_0__Bacteria;D_1__Proteobacteria;D_2__Alphaproteobacteria;D_3__Rhodobacterales;D_4__Rhodobacteraceae;D_5__Paracoccus	1
af3fb37e17df73fe79be9627be0cb25e	D_0__Bacteria;D_1__Proteobacteria;D_2__Gammaproteobacteria;D_3__Xanthomonadales;D_4__Xanthomonadaceae;D_5__Stenotrophomonas	1
f848abfed2825471984bd66217b0024b	D_0__Bacteria;D_1__Actinobacteria;D_2__Actinobacteria;D_3__Micrococcales;D_4__Cellulomonadaceae	0.8
6129159f1d26480134e3238e51218c37	D_0__Bacteria;D_1__Bacteroidetes;D_2__Bacteroidia;D_3__Flavobacteriales;D_4__Flavobacteriaceae;D_5__Capnocytophaga	1
8363930883939eda9875d20ff61473eb	D_0__Bacteria;D_1__Actinobacteria;D_2__Actinobacteria;D_3__Streptosporangiales;D_4__Thermomonosporaceae;D_5__Actinomadura;Ambiguous_taxa;D_7__;D_8__;D_9__;D_10__;D_11__;D_12__;D_13__;D_14__	0.6
cf8c1fd50dbd7ead7dd4d71850c1aa3e	D_0__Bacteria;D_1__Firmicutes;D_2__Bacilli;D_3__Lactobacillales;D_4__Streptococcaceae;D_5__Streptococcus;Ambiguous_taxa;D_7__;D_8__;D_9__;D_10__;D_11__;D_12__;D_13__;D_14__	0.6
043518ef6941e4289b284631cb21f3df	D_0__Bacteria;D_1__Actinobacteria;D_2__Actinobacteria;D_3__Corynebacteriales;D_4__Dietziaceae;D_5__Dietzia	0.8
bf66fa7b3268843b1f171d86823ae5a4	D_0__Bacteria;D_1__Actinobacteria;D_2__Actinobacteria;D_3__Propionibacteriales;D_4__Propionibacteriaceae;D_5__Cutibacterium;D_6__uncultured bacterium;D_7__;D_8__;D_9__;D_10__;D_11__;D_12__;D_13__;D_14__	0.7
b3099b56138c0803130ad4498dce98c2	D_0__Bacteria;D_1__Proteobacteria;D_2__Gammaproteobacteria;D_3__Betaproteobacteriales;D_4__Burkholderiaceae;D_5__Aquabacterium;D_6__uncultured bacterium;D_7__;D_8__;D_9__;D_10__;D_11__;D_12__;D_13__;D_14__	0.6
f31d85dd4a0220e8676999541ce7bc1c	D_0__Bacteria;D_1__Proteobacteria;D_2__Alphaproteobacteria;D_3__Rhizobiales;D_4__Beijerinckiaceae;D_5__Methylobacterium;Ambiguous_taxa;D_7__;D_8__;D_9__;D_10__;D_11__;D_12__;D_13__;D_14__	0.7
ca70f3a5ec8d4deddf14860aa74bf96c	D_0__Bacteria;D_1__Proteobacteria;D_2__Gammaproteobacteria;D_3__Betaproteobacteriales;D_4__Burkholderiaceae;D_5__Delftia	1
783765891ba51b6a12ad5e0676cde130	D_0__Bacteria;D_1__Actinobacteria;D_2__Actinobacteria;D_3__Corynebacteriales;D_4__Corynebacteriaceae;D_5__Corynebacterium 1;D_6__uncultured bacterium;D_7__;D_8__;D_9__;D_10__;D_11__;D_12__;D_13__;D_14__	0.7
f5e81ab0581b0cfc24c4e57acb5af919	D_0__Bacteria;D_1__Actinobacteria;D_2__Actinobacteria;D_3__Corynebacteriales;D_4__Corynebacteriaceae;D_5__Corynebacterium 1;D_6__uncultured bacterium;D_7__;D_8__;D_9__;D_10__;D_11__;D_12__;D_13__;D_14__	0.7
8f1dbf9d75ead9206875e73a9b510a18	D_0__Bacteria;D_1__Proteobacteria;D_2__Alphaproteobacteria;D_3__Acetobacterales;D_4__Acetobacterales Incertae Sedis;D_5__uncultured;D_6__metagenome;D_7__;D_8__;D_9__;D_10__;D_11__;D_12__;D_13__;D_14__	0.75
0232c94a8b657ee33ec003079f50fbae	D_0__Bacteria;D_1__Actinobacteria;D_2__Actinobacteria;D_3__Micrococcales;D_4__Microbacteriaceae;D_5__Leifsonia;Ambiguous_taxa;D_7__;D_8__;D_9__;D_10__;D_11__;D_12__;D_13__;D_14__	0.7
d7b6aa870882c6a7c40998965db4bc8e	D_0__Bacteria;D_1__Proteobacteria;D_2__Gammaproteobacteria;D_3__Xanthomonadales;D_4__Xanthomonadaceae;D_5__Stenotrophomonas	1
07e79449ea9feb0af67caf3b9588d7b0	D_0__Bacteria;D_1__Proteobacteria;D_2__Alphaproteobacteria;D_3__Sphingomonadales;D_4__Sphingomonadaceae;D_5__Novosphingobium;Ambiguous_taxa;D_7__;D_8__;D_9__;D_10__;D_11__;D_12__;D_13__;D_14__	0.9
72406a16b8ccf75ef4dd3476f525887a	D_0__Bacteria;D_1__Firmicutes;D_2__Bacilli;D_3__Bacillales;D_4__Staphylococcaceae;D_5__Staphylococcus	1
7c1818ba790264ff94627457151bb5cd	D_0__Bacteria;D_1__Proteobacteria;D_2__Alphaproteobacteria;D_3__Rhizobiales;D_4__Beijerinckiaceae;D_5__Methylobacterium;Ambiguous_taxa;D_7__;D_8__;D_9__;D_10__;D_11__;D_12__;D_13__;D_14__	0.7
34c05a1fda95a67d83012bd37a4f2360	D_0__Bacteria;D_1__Proteobacteria;D_2__Alphaproteobacteria;D_3__Sphingomonadales;D_4__Sphingomonadaceae;D_5__Porphyrobacter;Ambiguous_taxa;D_7__;D_8__;D_9__;D_10__;D_11__;D_12__;D_13__;D_14__	0.6
bf4c67d7d9f52055018af64eaad08364	D_0__Bacteria;D_1__Deinococcus-Thermus;D_2__Deinococci;D_3__Thermales;D_4__Thermaceae;D_5__Thermus	1
fb5063c5de003cf571066a4a94f9862b	D_0__Bacteria;D_1__Bacteroidetes;D_2__Bacteroidia;D_3__Flavobacteriales;D_4__Weeksellaceae;D_5__Chryseobacterium	1
6ab6e9c800866da66517332484bb12c9	D_0__Bacteria;D_1__Fusobacteria;D_2__Fusobacteriia;D_3__Fusobacteriales;D_4__Fusobacteriaceae;D_5__Fusobacterium	1
065de7cae9c8713b00128cf36990ce77	D_0__Bacteria;D_1__Bacteroidetes;D_2__Bacteroidia;D_3__Bacteroidales;D_4__Porphyromonadaceae;D_5__Porphyromonas;D_6__uncultured bacterium;D_7__;D_8__;D_9__;D_10__;D_11__;D_12__;D_13__;D_14__	0.7
08ce7e6c7b00e442fb5ee1aba8e32ce1	D_0__Bacteria;D_1__Proteobacteria;D_2__Alphaproteobacteria;D_3__Caulobacterales;D_4__Caulobacteraceae;D_5__Brevundimonas;Ambiguous_taxa;D_7__;D_8__;D_9__;D_10__;D_11__;D_12__;D_13__;D_14__	0.7
9ff5b8964f74eb6c5176f30b46fa8513	Unassigned	1
d61a486bbedc2ded1a72f68b64c9e9be	D_0__Bacteria;D_1__Proteobacteria;D_2__Alphaproteobacteria;D_3__Rhizobiales;D_4__Rhizobiaceae	1
a85a852cbd988178f3468dcfec8b4447	D_0__Bacteria;D_1__Cyanobacteria;D_2__Oxyphotobacteria;D_3__Nostocales;D_4__Nostocaceae;D_5__Nostoc PCC-73102	1
2e77cebf475e017a10a6dd49dcc69b4c	D_0__Bacteria;D_1__Proteobacteria;D_2__Gammaproteobacteria;D_3__Betaproteobacteriales;D_4__Burkholderiaceae;D_5__Delftia	1
c83be45dd46473667632c73135e3ce28	D_0__Bacteria;D_1__Fusobacteria;D_2__Fusobacteriia;D_3__Fusobacteriales;D_4__Fusobacteriaceae;D_5__Fusobacterium	1
771f812a8bbcea4a03029c24e534243c	D_0__Bacteria;D_1__Bacteroidetes;D_2__Bacteroidia;D_3__Bacteroidales;D_4__Porphyromonadaceae;D_5__Porphyromonas;D_6__uncultured organism;D_7__;D_8__;D_9__;D_10__;D_11__;D_12__;D_13__;D_14__	0.6
8497add59260aa03328c1f13391823f2	D_0__Bacteria;D_1__Proteobacteria;D_2__Alphaproteobacteria;D_3__Sphingomonadales;D_4__Sphingomonadaceae;D_5__Sphingomonas;Ambiguous_taxa;D_7__;D_8__;D_9__;D_10__;D_11__;D_12__;D_13__;D_14__	0.6
29e387d3b969ef302cbd227ef6cdd47d	D_0__Bacteria;D_1__Cyanobacteria;D_2__Oxyphotobacteria;D_3__Chloroplast	1
e7dc4f7768806ff73ea18cf72198a261	D_0__Bacteria;D_1__Bacteroidetes;D_2__Bacteroidia;D_3__Flavobacteriales;D_4__Weeksellaceae;D_5__Chryseobacterium	1
18b213a2af7d92d9e274b9ef0a980c44	D_0__Bacteria;D_1__Firmicutes;D_2__Bacilli;D_3__Bacillales;D_4__Bacillaceae;D_5__Bacillus	1
e43a16f1f2b5fa64e0820e9f206cc27e	D_0__Bacteria;D_1__Firmicutes;D_2__Bacilli;D_3__Bacillales;D_4__Bacillaceae;D_5__Bacillus;Ambiguous_taxa;D_7__;D_8__;D_9__;D_10__;D_11__;D_12__;D_13__;D_14__	0.6
6833c6cd7a2887932f23c01c6114cac4	D_0__Bacteria;D_1__Proteobacteria;D_2__Alphaproteobacteria;D_3__Acetobacterales;D_4__Acetobacteraceae;D_5__Craurococcus;D_6__uncultured bacterium;D_7__;D_8__;D_9__;D_10__;D_11__;D_12__;D_13__;D_14__	0.9
40c7a433e631bff253856d4ec8682f49	D_0__Bacteria;D_1__Proteobacteria;D_2__Alphaproteobacteria;D_3__Rhizobiales;D_4__Devosiaceae;D_5__Devosia;Ambiguous_taxa;D_7__;D_8__;D_9__;D_10__;D_11__;D_12__;D_13__;D_14__	0.6
8fa5b82ad5c737750a7df1e0a78e2a28	D_0__Bacteria;D_1__Proteobacteria;D_2__Alphaproteobacteria;D_3__Rhizobiales;D_4__Devosiaceae;D_5__Devosia	1
0e13fe02ced161d922820cabb6e70373	D_0__Bacteria;D_1__Firmicutes;D_2__Bacilli;D_3__Bacillales;D_4__Bacillaceae;D_5__Bacillus	1
727dbc438c98b41a752eed93dcdf8152	D_0__Bacteria;D_1__Actinobacteria;D_2__Actinobacteria;D_3__Corynebacteriales;D_4__Nocardiaceae;D_5__Rhodococcus;Ambiguous_taxa;D_7__;D_8__;D_9__;D_10__;D_11__;D_12__;D_13__;D_14__	0.6
1d7f54a4a05fef89a9dd1472ef04df63	D_0__Bacteria;D_1__Actinobacteria;D_2__Actinobacteria;D_3__Kineosporiales;D_4__Kineosporiaceae;D_5__Quadrisphaera	0.7
0bf7e54e65977eae0ce62bdbf0cddf92	Unassigned	1
65129f1265da14ce0b48784e3771627f	D_0__Bacteria;D_1__Firmicutes;D_2__Bacilli;D_3__Bacillales;D_4__Listeriaceae;D_5__Brochothrix	1
ec691ec0cb5b6d006733c89b6786c10f	D_0__Bacteria;D_1__Proteobacteria;D_2__Alphaproteobacteria;D_3__Sphingomonadales;D_4__Sphingomonadaceae;D_5__Sphingomonas;Ambiguous_taxa;D_7__;D_8__;D_9__;D_10__;D_11__;D_12__;D_13__;D_14__	0.7
81002bc639f1453d263cc5d697ae97f8	D_0__Bacteria;D_1__Actinobacteria;D_2__Actinobacteria;D_3__Corynebacteriales;D_4__Corynebacteriaceae;D_5__Corynebacterium 1;D_6__uncultured bacterium;D_7__;D_8__;D_9__;D_10__;D_11__;D_12__;D_13__;D_14__	0.9
1dc1e48f0fdf106c3534611f610b46bd	D_0__Bacteria;D_1__Proteobacteria;D_2__Alphaproteobacteria;D_3__Sphingomonadales;D_4__Sphingomonadaceae;D_5__Porphyrobacter;Ambiguous_taxa;D_7__;D_8__;D_9__;D_10__;D_11__;D_12__;D_13__;D_14__	0.6
ab4ecb3a6c587ef96e11e3180021c473	D_0__Bacteria;D_1__Proteobacteria;D_2__Alphaproteobacteria;D_3__Rhizobiales;D_4__Beijerinckiaceae;D_5__Methylobacterium	1
d5ad631990c5db8846e4c9a39f3250dd	D_0__Bacteria;D_1__Actinobacteria;D_2__Actinobacteria;D_3__Frankiales;D_4__Frankiaceae;D_5__Jatrophihabitans	0.7
3ae69131cf917c350127bad63d3704d4	D_0__Bacteria;D_1__Acidobacteria;D_2__Subgroup 6;D_3__uncultured bacterium;D_4__;D_5__;D_6__;D_7__;D_8__;D_9__;D_10__;D_11__;D_12__;D_13__;D_14__	0.6
f80a10322307f0980b73fc3688220f47	D_0__Bacteria;D_1__Actinobacteria;D_2__Actinobacteria;D_3__Frankiales;D_4__Geodermatophilaceae;D_5__Geodermatophilus	1
3ab5549e710679f0d6146d0aa89fbee2	D_0__Bacteria;D_1__Firmicutes;D_2__Bacilli;D_3__Bacillales;D_4__Bacillaceae;D_5__Bacillus;Ambiguous_taxa;D_7__;D_8__;D_9__;D_10__;D_11__;D_12__;D_13__;D_14__	1
340ecd3f396702f1681fe34d679dac52	D_0__Bacteria;D_1__Actinobacteria;D_2__Actinobacteria;D_3__Propionibacteriales;D_4__Nocardioidaceae;D_5__Nocardioides;D_6__uncultured bacterium;D_7__;D_8__;D_9__;D_10__;D_11__;D_12__;D_13__;D_14__	0.6
654763c80b0d8376a830ec64f5264831	D_0__Bacteria;D_1__Actinobacteria;D_2__Actinobacteria;D_3__Pseudonocardiales;D_4__Pseudonocardiaceae;D_5__Pseudonocardia;Ambiguous_taxa;D_7__;D_8__;D_9__;D_10__;D_11__;D_12__;D_13__;D_14__	0.9
d6ce9e2ec70299a0853e7c14cb32beaf	D_0__Bacteria;D_1__Actinobacteria;D_2__Actinobacteria;D_3__Corynebacteriales;D_4__Corynebacteriaceae;D_5__Corynebacterium 1;D_6__uncultured bacterium;D_7__;D_8__;D_9__;D_10__;D_11__;D_12__;D_13__;D_14__	0.7
1bd05fc4ae4624018c8587fa28db1cb5	D_0__Bacteria;D_1__Proteobacteria;D_2__Alphaproteobacteria;D_3__Sphingomonadales;D_4__Sphingomonadaceae;D_5__Porphyrobacter;Ambiguous_taxa;D_7__;D_8__;D_9__;D_10__;D_11__;D_12__;D_13__;D_14__	0.6
124de3a5819fae28da16d799ef85f417	D_0__Bacteria;D_1__Firmicutes;D_2__Clostridia;D_3__Clostridiales;D_4__Lachnospiraceae;D_5__Stomatobaculum	1
fa7cc246972114a191168b3ec7de82e7	D_0__Bacteria;D_1__Proteobacteria;D_2__Alphaproteobacteria;D_3__Sphingomonadales;D_4__Sphingomonadaceae;D_5__Porphyrobacter;Ambiguous_taxa;D_7__;D_8__;D_9__;D_10__;D_11__;D_12__;D_13__;D_14__	0.6
fe6da04bec5dd412afb362089a1e8087	D_0__Bacteria;D_1__Cyanobacteria;D_2__Oxyphotobacteria;D_3__Chloroplast	1
8419237ab431de451645ce605023f139	D_0__Bacteria;D_1__Proteobacteria;D_2__Alphaproteobacteria;D_3__Caulobacterales;D_4__Caulobacteraceae;D_5__Brevundimonas	1
07f79fc36eb32176f32a873bfe3961e0	D_0__Bacteria;D_1__Firmicutes;D_2__Clostridia;D_3__Clostridiales;D_4__Clostridiaceae 1;D_5__Clostridium sensu stricto 9;D_6__uncultured bacterium;D_7__;D_8__;D_9__;D_10__;D_11__;D_12__;D_13__;D_14__	0.6
a67ae2c70c6ada5d8f697f16b2998ead	D_0__Bacteria;D_1__Proteobacteria;D_2__Alphaproteobacteria;D_3__Rhodobacterales;D_4__Rhodobacteraceae;D_5__Paracoccus;Ambiguous_taxa;D_7__;D_8__;D_9__;D_10__;D_11__;D_12__;D_13__;D_14__	0.7
8854adb54a10c3cc78d71743d252985d	D_0__Bacteria;D_1__Firmicutes;D_2__Bacilli;D_3__Bacillales;D_4__Staphylococcaceae;D_5__Staphylococcus	1
c616e09c89de7623a9ea6532da10f6d5	D_0__Bacteria;D_1__Proteobacteria;D_2__Alphaproteobacteria;D_3__Rhizobiales;D_4__Rhizobiaceae;D_5__Allorhizobium-Neorhizobium-Pararhizobium-Rhizobium	0.8
0509416aa150b2b21000bbb23ae5c220	D_0__Bacteria;D_1__Proteobacteria;D_2__Gammaproteobacteria;D_3__Betaproteobacteriales;D_4__Burkholderiaceae;D_5__Massilia	1
021c7aa801749ed10ecb2d6a76e8c5d4	D_0__Bacteria;D_1__Firmicutes;D_2__Bacilli;D_3__Lactobacillales;D_4__Streptococcaceae;D_5__Streptococcus;Ambiguous_taxa;D_7__;D_8__;D_9__;D_10__;D_11__;D_12__;D_13__;D_14__	0.6
7b1d1e7d0e1f05b8f19003f26232f64e	D_0__Bacteria;D_1__Actinobacteria;D_2__Actinobacteria;D_3__Corynebacteriales;D_4__Corynebacteriaceae;D_5__Corynebacterium 1;D_6__uncultured bacterium;D_7__;D_8__;D_9__;D_10__;D_11__;D_12__;D_13__;D_14__	1
48a428be265923d8b9c7f834339327f3	D_0__Bacteria;D_1__Actinobacteria;D_2__Actinobacteria;D_3__Propionibacteriales;D_4__Propionibacteriaceae;D_5__Cutibacterium;D_6__uncultured bacterium;D_7__;D_8__;D_9__;D_10__;D_11__;D_12__;D_13__;D_14__	0.7
b61a2c611062888a20a18b75cabce8df	D_0__Bacteria;D_1__Proteobacteria;D_2__Alphaproteobacteria;D_3__Rhizobiales;D_4__Beijerinckiaceae;D_5__Methylobacterium	1
9679b7ada48e83af8cb53db775c3768e	D_0__Bacteria;D_1__Proteobacteria;D_2__Gammaproteobacteria;D_3__Betaproteobacteriales;D_4__Burkholderiaceae;D_5__Massilia;D_6__uncultured bacterium;D_7__;D_8__;D_9__;D_10__;D_11__;D_12__;D_13__;D_14__	0.8
1cda95caaaa1a488199b5ac090ff59f8	D_0__Bacteria;D_1__Proteobacteria;D_2__Alphaproteobacteria;D_3__Sphingomonadales;D_4__Sphingomonadaceae;D_5__Porphyrobacter;Ambiguous_taxa;D_7__;D_8__;D_9__;D_10__;D_11__;D_12__;D_13__;D_14__	0.6
bc5077070db2a7411cf0174ec057fbeb	D_0__Bacteria;D_1__Actinobacteria;D_2__Actinobacteria;D_3__Micrococcales;D_4__Dermabacteraceae;D_5__Brachybacterium;Ambiguous_taxa;D_7__;D_8__;D_9__;D_10__;D_11__;D_12__;D_13__;D_14__	0.6
f3a03439fdab702af0a37a26190c2967	D_0__Bacteria;D_1__Deinococcus-Thermus;D_2__Deinococci;D_3__Deinococcales;D_4__Trueperaceae;D_5__Truepera;D_6__uncultured bacterium;D_7__;D_8__;D_9__;D_10__;D_11__;D_12__;D_13__;D_14__	0.6
4ea759c190c2afb83d0fbdf62e3a3a8f	D_0__Bacteria;D_1__Proteobacteria;D_2__Deltaproteobacteria;D_3__Myxococcales;D_4__bacteriap25;D_5__uncultured bacterium;D_6__;D_7__;D_8__;D_9__;D_10__;D_11__;D_12__;D_13__;D_14__	1
9b956c663a3b3f6ee5163bcd04caaf7b	D_0__Bacteria;D_1__Proteobacteria;D_2__Alphaproteobacteria;D_3__Rhodobacterales;D_4__Rhodobacteraceae;D_5__Rubellimicrobium;D_6__uncultured bacterium;D_7__;D_8__;D_9__;D_10__;D_11__;D_12__;D_13__;D_14__	0.9
0323ffcc2163720db7b38099ae71dd97	D_0__Bacteria;D_1__Proteobacteria;D_2__Alphaproteobacteria;D_3__Caulobacterales;D_4__Caulobacteraceae;D_5__Brevundimonas	1
37aeb094c3e06af86b1fe92f9c288513	D_0__Bacteria;D_1__Proteobacteria;D_2__Alphaproteobacteria;D_3__Rhizobiales;D_4__Beijerinckiaceae;D_5__Methylobacterium;Ambiguous_taxa;D_7__;D_8__;D_9__;D_10__;D_11__;D_12__;D_13__;D_14__	0.6
de94a290530eb8bc821455ea2482ce47	D_0__Bacteria;D_1__Actinobacteria;D_2__Actinobacteria;D_3__Corynebacteriales;D_4__Dietziaceae;D_5__Dietzia;Ambiguous_taxa;D_7__;D_8__;D_9__;D_10__;D_11__;D_12__;D_13__;D_14__	0.6
74edef4a82cb77bd84bd60a982b51daf	D_0__Bacteria;D_1__Proteobacteria;D_2__Alphaproteobacteria;D_3__Rhizobiales;D_4__Xanthobacteraceae;D_5__Bradyrhizobium;Ambiguous_taxa;D_7__;D_8__;D_9__;D_10__;D_11__;D_12__;D_13__;D_14__	0.6
bd3b081f33534e12d2ae002cd863ab5e	D_0__Bacteria;D_1__Proteobacteria;D_2__Gammaproteobacteria;D_3__Betaproteobacteriales;D_4__Burkholderiaceae;D_5__Alcaligenes	1
8bd8c85873c1482ee00686ee728a916c	D_0__Bacteria;D_1__Actinobacteria;D_2__Actinobacteria;D_3__Corynebacteriales;D_4__Mycobacteriaceae;D_5__Mycobacterium	1
8bd4e3e3d606eac1af6f81a86a8c6768	D_0__Bacteria;D_1__Actinobacteria;D_2__Actinobacteria;D_3__Micrococcales;D_4__Microbacteriaceae;D_5__Microbacterium	1
0b7abb7ff58eed7204005e370b05d55c	D_0__Bacteria;D_1__Actinobacteria;D_2__Actinobacteria;D_3__Actinomycetales;D_4__Actinomycetaceae;D_5__Actinomyces;D_6__uncultured bacterium;D_7__;D_8__;D_9__;D_10__;D_11__;D_12__;D_13__;D_14__	0.8
bb346d6aa7a993e776fd65ea63371381	D_0__Bacteria;D_1__Proteobacteria;D_2__Alphaproteobacteria;D_3__Rhodobacterales;D_4__Rhodobacteraceae;D_5__Amaricoccus	0.8
992f131d4602c8a67732580d5664177f	D_0__Bacteria;D_1__Proteobacteria;D_2__Gammaproteobacteria;D_3__Betaproteobacteriales;D_4__Burkholderiaceae;D_5__Aquabacterium;D_6__uncultured bacterium;D_7__;D_8__;D_9__;D_10__;D_11__;D_12__;D_13__;D_14__	0.6
2a328cce9c84c9b17dfbedb4367259dd	D_0__Bacteria;D_1__Deinococcus-Thermus;D_2__Deinococci;D_3__Deinococcales;D_4__Trueperaceae;D_5__Truepera;D_6__uncultured bacterium;D_7__;D_8__;D_9__;D_10__;D_11__;D_12__;D_13__;D_14__	0.6
9f80faf720b42bb92e4eb0d844cf4ecb	D_0__Bacteria;D_1__Actinobacteria;D_2__Actinobacteria;D_3__Micrococcales;D_4__Microbacteriaceae;D_5__Leifsonia;Ambiguous_taxa;D_7__;D_8__;D_9__;D_10__;D_11__;D_12__;D_13__;D_14__	0.7
39d2dfa94a7cf7ee67b3260a20585002	D_0__Bacteria;D_1__Proteobacteria;D_2__Alphaproteobacteria;D_3__Sphingomonadales;D_4__Sphingomonadaceae;D_5__Sphingomonas;Ambiguous_taxa;D_7__;D_8__;D_9__;D_10__;D_11__;D_12__;D_13__;D_14__	0.7
f68937989413b741b01172434dd175e7	D_0__Bacteria;D_1__Proteobacteria;D_2__Gammaproteobacteria;D_3__Betaproteobacteriales;D_4__Burkholderiaceae	1
b79772b298a63fe712bd2d230b4ca463	D_0__Bacteria;D_1__Proteobacteria;D_2__Alphaproteobacteria;D_3__Rhizobiales;D_4__Pleomorphomonadaceae;D_5__Prosthecomicrobium	1
6d4a2b5bc00751a3dadcfd1ab9755f9d	D_0__Bacteria;D_1__Actinobacteria;D_2__Actinobacteria;D_3__Micrococcales;D_4__Microbacteriaceae;D_5__Leifsonia;Ambiguous_taxa;D_7__;D_8__;D_9__;D_10__;D_11__;D_12__;D_13__;D_14__	0.7
94824ae002647030ee56f0f619e58936	D_0__Bacteria;D_1__Actinobacteria;D_2__Acidimicrobiia;D_3__Microtrichales;D_4__Ilumatobacteraceae;D_5__Ilumatobacter	0.9
79e3c2fde44ec37c9f969df21104ccf4	D_0__Bacteria;D_1__Actinobacteria;D_2__Actinobacteria;D_3__Micrococcales;D_4__Micrococcaceae;D_5__Paeniglutamicibacter;Ambiguous_taxa;D_7__;D_8__;D_9__;D_10__;D_11__;D_12__;D_13__;D_14__	0.7
2cddb1bb6746f19d2048116898a152af	D_0__Bacteria;D_1__Actinobacteria;D_2__Actinobacteria;D_3__Micrococcales;D_4__Micrococcaceae;D_5__Arthrobacter	1
d9dbec9f4237b66fe2384e5a95649949	D_0__Bacteria;D_1__Proteobacteria;D_2__Alphaproteobacteria;D_3__Rhizobiales;D_4__Beijerinckiaceae;D_5__Methylobacterium	1
a79c4d32a8d99c99f926aceca146b360	D_0__Bacteria;D_1__Proteobacteria;D_2__Alphaproteobacteria;D_3__Rhodobacterales;D_4__Rhodobacteraceae;D_5__Paracoccus;Ambiguous_taxa;D_7__;D_8__;D_9__;D_10__;D_11__;D_12__;D_13__;D_14__	0.7
21f1ba47d819305deba267fc7446bd09	D_0__Bacteria;D_1__Actinobacteria;D_2__Actinobacteria;D_3__Kineosporiales;D_4__Kineosporiaceae;D_5__Quadrisphaera	0.7
30268d9ebf9d650bca8bf66b3ca237e8	Unassigned	1
5b6e12c5d7efcb789601049f11ea6638	D_0__Bacteria;D_1__Proteobacteria;D_2__Alphaproteobacteria;D_3__Sphingomonadales;D_4__Sphingomonadaceae;D_5__Porphyrobacter;Ambiguous_taxa;D_7__;D_8__;D_9__;D_10__;D_11__;D_12__;D_13__;D_14__	0.6
cf091fa5c154a6ca96e0e80a8f6cce83	D_0__Bacteria;D_1__Proteobacteria;D_2__Alphaproteobacteria;D_3__Rhizobiales;D_4__Rhizobiaceae;D_5__Ochrobactrum	0.7
57a72ab1a59dc490b453180323b8edcf	D_0__Bacteria;D_1__Firmicutes;D_2__Bacilli;D_3__Bacillales;D_4__Staphylococcaceae;D_5__Staphylococcus;Ambiguous_taxa;D_7__;D_8__;D_9__;D_10__;D_11__;D_12__;D_13__;D_14__	0.7
75d5fdca0af36fa20b3a34145fdefaa7	D_0__Bacteria;D_1__Proteobacteria;D_2__Gammaproteobacteria;D_3__Betaproteobacteriales;D_4__Burkholderiaceae;D_5__Massilia;D_6__uncultured bacterium;D_7__;D_8__;D_9__;D_10__;D_11__;D_12__;D_13__;D_14__	0.8
7d854a1a3d0270f82f772a5cd79e7fb0	D_0__Bacteria;D_1__Actinobacteria;D_2__Actinobacteria;D_3__Micrococcales;D_4__Microbacteriaceae;D_5__Leifsonia;Ambiguous_taxa;D_7__;D_8__;D_9__;D_10__;D_11__;D_12__;D_13__;D_14__	0.7
6029340ccb9c62ac7c37a95ce4f447ec	D_0__Bacteria;D_1__Proteobacteria;D_2__Deltaproteobacteria;D_3__Myxococcales;D_4__Archangiaceae	0.6
ade43f31fc59d9d1a3c281471eb96613	D_0__Bacteria;D_1__Bacteroidetes;D_2__Bacteroidia;D_3__Cytophagales;D_4__Hymenobacteraceae;D_5__Nibribacter	0.75
aa30cfe57a3bdf21d1a63befc18182b4	D_0__Bacteria;D_1__Proteobacteria;D_2__Alphaproteobacteria;D_3__Rhizobiales;D_4__Beijerinckiaceae;D_5__Methylobacterium	1
23428d0196c8c9daed141e3b175962bc	D_0__Bacteria;D_1__Actinobacteria;D_2__Actinobacteria;D_3__Pseudonocardiales;D_4__Pseudonocardiaceae;D_5__Amycolatopsis	1
9f1f8da708e9da0b4c28c980e67e9ce3	D_0__Bacteria;D_1__Proteobacteria;D_2__Alphaproteobacteria;D_3__Sphingomonadales;D_4__Sphingomonadaceae;D_5__Sphingomonas;Ambiguous_taxa;D_7__;D_8__;D_9__;D_10__;D_11__;D_12__;D_13__;D_14__	0.6
080df41cf399b4e93b59748fac21abc5	D_0__Bacteria;D_1__Firmicutes;D_2__Bacilli;D_3__Lactobacillales;D_4__Streptococcaceae;D_5__Streptococcus;Ambiguous_taxa;D_7__;D_8__;D_9__;D_10__;D_11__;D_12__;D_13__;D_14__	0.8
73d5643eb62a4af4654b0bd51bb323b9	D_0__Bacteria;D_1__Proteobacteria;D_2__Alphaproteobacteria;D_3__Sphingomonadales;D_4__Sphingomonadaceae;D_5__Novosphingobium	0.9
0785cde5d2bb584f19bf70bb0dadce4f	D_0__Bacteria;D_1__Actinobacteria;D_2__Actinobacteria;D_3__Corynebacteriales;D_4__Dietziaceae;D_5__Dietzia	0.8
8c064acf10965613cb2401e477d74c42	D_0__Bacteria;D_1__Proteobacteria;D_2__Alphaproteobacteria;D_3__Sphingomonadales;D_4__Sphingomonadaceae;D_5__Porphyrobacter;Ambiguous_taxa;D_7__;D_8__;D_9__;D_10__;D_11__;D_12__;D_13__;D_14__	0.6
0e185963602d72720677a5ce347276a2	D_0__Bacteria;D_1__Cyanobacteria;D_2__Oxyphotobacteria;D_3__Chloroplast	1
3c53efa1756a5ca2ed7d54013bdeb0e6	D_0__Bacteria;D_1__Firmicutes;D_2__Bacilli;D_3__Lactobacillales;D_4__Streptococcaceae;D_5__Streptococcus;Ambiguous_taxa;D_7__;D_8__;D_9__;D_10__;D_11__;D_12__;D_13__;D_14__	0.8
3d2e9f4ec725dff865694a3a2c6eb150	D_0__Bacteria;D_1__Proteobacteria;D_2__Gammaproteobacteria;D_3__Betaproteobacteriales;D_4__Burkholderiaceae;D_5__Delftia	0.9
b5d6ce3e74c91ad0faa125b206cb4454	D_0__Bacteria;D_1__Firmicutes;D_2__Bacilli;D_3__Bacillales;D_4__Bacillaceae;D_5__Bacillus	1
580c2ab88f209ef3fa97242cc7fd4d98	D_0__Bacteria;D_1__Firmicutes;D_2__Bacilli;D_3__Bacillales;D_4__Staphylococcaceae;D_5__Staphylococcus;D_6__uncultured bacterium;D_7__;D_8__;D_9__;D_10__;D_11__;D_12__;D_13__;D_14__	0.6
4b728505f51a65aa0d4b3cf236e3faf4	D_0__Bacteria;D_1__Cyanobacteria;D_2__Oxyphotobacteria;D_3__Nostocales;D_4__Chroococcidiopsaceae;D_5__Chroococcidiopsis PCC 7203	1
43885e8f49d8f2a351c268c5f46cae3b	D_0__Bacteria;D_1__Actinobacteria;D_2__Actinobacteria;D_3__Micrococcales;D_4__Microbacteriaceae;D_5__Leifsonia;Ambiguous_taxa;D_7__;D_8__;D_9__;D_10__;D_11__;D_12__;D_13__;D_14__	0.7
683b845af603c248e6d8f97fe62de083	D_0__Bacteria;D_1__Proteobacteria;D_2__Gammaproteobacteria;D_3__Betaproteobacteriales;D_4__Burkholderiaceae	1
ee4f6c4c0ecc23557a82a1131ecc0fe6	D_0__Bacteria;D_1__Actinobacteria;D_2__Actinobacteria;D_3__Micrococcales;D_4__Micrococcaceae;D_5__Kocuria;Ambiguous_taxa;D_7__;D_8__;D_9__;D_10__;D_11__;D_12__;D_13__;D_14__	0.6
d212d03bdb12e3f9fab8bff8b03794b9	D_0__Bacteria;D_1__Deinococcus-Thermus;D_2__Deinococci;D_3__Thermales;D_4__Thermaceae;D_5__Thermus	1
2c705269b2bb7655d8860f6f38588eee	D_0__Bacteria;D_1__Proteobacteria;D_2__Alphaproteobacteria;D_3__Acetobacterales;D_4__Acetobacterales Incertae Sedis;D_5__uncultured;D_6__metagenome;D_7__;D_8__;D_9__;D_10__;D_11__;D_12__;D_13__;D_14__	0.75
085cd2281830142270c4e8d6d8112a57	D_0__Bacteria;D_1__Actinobacteria;D_2__Actinobacteria;D_3__Micrococcales;D_4__Micrococcaceae;D_5__Kocuria;Ambiguous_taxa;D_7__;D_8__;D_9__;D_10__;D_11__;D_12__;D_13__;D_14__	0.6
98ac0096376b80acf8f154ec29e952f9	D_0__Bacteria;D_1__Firmicutes;D_2__Bacilli;D_3__Bacillales;D_4__Bacillaceae;D_5__Bacillus	1
8523a2dd6967b63d356a79333b0c1feb	D_0__Bacteria;D_1__Proteobacteria;D_2__Alphaproteobacteria;D_3__Acetobacterales;D_4__Acetobacteraceae;D_5__Acidiphilium;D_6__uncultured bacterium;D_7__;D_8__;D_9__;D_10__;D_11__;D_12__;D_13__;D_14__	0.8
e19ffce5b6b9c890435a910ccbf9919d	D_0__Bacteria;D_1__Proteobacteria;D_2__Alphaproteobacteria;D_3__Azospirillales;D_4__Azospirillaceae;D_5__Azospirillum	1
a819785d23cd9a5fefab42fa92106410	D_0__Bacteria;D_1__Actinobacteria;D_2__Actinobacteria;D_3__Propionibacteriales;D_4__Nocardioidaceae;D_5__Nocardioides;D_6__uncultured bacterium;D_7__;D_8__;D_9__;D_10__;D_11__;D_12__;D_13__;D_14__	0.6
0ad3e5c5f86b64967c1a3c9faaec12f7	D_0__Bacteria;D_1__Actinobacteria;D_2__Actinobacteria;D_3__Micrococcales;D_4__Microbacteriaceae;D_5__Clavibacter	0.7
0196d17817f583be8696ed454ac12d95	Unassigned	1
b51d897d19691500061f424878d03d2d	D_0__Bacteria;D_1__Actinobacteria;D_2__Actinobacteria;D_3__Micrococcales;D_4__Brevibacteriaceae;D_5__Brevibacterium	1
43500a56ff6e6efc76e5ba0309de369d	D_0__Bacteria;D_1__Firmicutes;D_2__Clostridia;D_3__Clostridiales;D_4__Peptococcaceae;D_5__uncultured;D_6__uncultured Firmicutes bacterium;D_7__;D_8__;D_9__;D_10__;D_11__;D_12__;D_13__;D_14__	1
f5e9da34080d16e4f0c2e572c6349535	D_0__Bacteria;D_1__Actinobacteria;D_2__Thermoleophilia;D_3__Solirubrobacterales;D_4__Solirubrobacteraceae;D_5__Solirubrobacter	1
a24fd6cc9e609971400dfc23eff36844	D_0__Bacteria;D_1__Firmicutes;D_2__Negativicutes;D_3__Selenomonadales;D_4__Veillonellaceae;D_5__Veillonella;D_6__uncultured bacterium;D_7__;D_8__;D_9__;D_10__;D_11__;D_12__;D_13__;D_14__	0.8
f6623b7bdda40d6634f672f8fc7b9699	D_0__Bacteria;D_1__Actinobacteria;D_2__Actinobacteria;D_3__Micrococcales;D_4__Microbacteriaceae;D_5__Leifsonia;Ambiguous_taxa;D_7__;D_8__;D_9__;D_10__;D_11__;D_12__;D_13__;D_14__	0.7
b3518e4ec99c9bffc254a7de11f64910	D_0__Bacteria;D_1__Firmicutes;D_2__Bacilli;D_3__Bacillales;D_4__Planococcaceae;D_5__Planococcus	1
66999ffdf92350ead862a0f0ecb05edb	D_0__Bacteria;D_1__Proteobacteria;D_2__Gammaproteobacteria;D_3__Betaproteobacteriales;D_4__Burkholderiaceae;D_5__Massilia;D_6__uncultured bacterium;D_7__;D_8__;D_9__;D_10__;D_11__;D_12__;D_13__;D_14__	0.6
effc961ec0a5902d184d1f335a250f83	D_0__Bacteria;D_1__Firmicutes;D_2__Bacilli;D_3__Lactobacillales;D_4__Lactobacillaceae;D_5__Lactobacillus	1
b9f7b6ef71eeb3d22fa27243929ec7bb	D_0__Bacteria;D_1__Proteobacteria;D_2__Gammaproteobacteria;D_3__Betaproteobacteriales;D_4__Burkholderiaceae;D_5__Delftia	1
64e0bc2b0598ff8907f18606f51c9ca9	D_0__Bacteria;D_1__Firmicutes;D_2__Clostridia;D_3__Clostridiales;D_4__Family XI;D_5__Ezakiella;D_6__uncultured bacterium;D_7__;D_8__;D_9__;D_10__;D_11__;D_12__;D_13__;D_14__	0.6
bdfc9294bbb90e581a1248a8df6a92e9	D_0__Bacteria;D_1__Proteobacteria;D_2__Alphaproteobacteria;D_3__Rhizobiales;D_4__Xanthobacteraceae;D_5__Bradyrhizobium;Ambiguous_taxa;D_7__;D_8__;D_9__;D_10__;D_11__;D_12__;D_13__;D_14__	0.6
58f4cac4c847d7e4c8f743225425320d	D_0__Bacteria;D_1__Actinobacteria;D_2__Actinobacteria;D_3__Actinomycetales;D_4__Actinomycetaceae;D_5__F0332;D_6__uncultured bacterium;D_7__;D_8__;D_9__;D_10__;D_11__;D_12__;D_13__;D_14__	0.7
2153df8d5a1c2161fead893fa430b911	D_0__Bacteria;D_1__Proteobacteria;D_2__Alphaproteobacteria;D_3__Rhizobiales;D_4__Devosiaceae;D_5__Devosia	0.7
c49bffbf8c67052a824817f2826491e5	D_0__Bacteria;D_1__Proteobacteria;D_2__Gammaproteobacteria;D_3__Xanthomonadales;D_4__Xanthomonadaceae;D_5__Stenotrophomonas;Ambiguous_taxa;D_7__;D_8__;D_9__;D_10__;D_11__;D_12__;D_13__;D_14__	0.6
f14ec9a0ee64d87a67f7260434f17b43	D_0__Bacteria;D_1__Acidobacteria;D_2__Subgroup 6;D_3__uncultured bacterium;D_4__;D_5__;D_6__;D_7__;D_8__;D_9__;D_10__;D_11__;D_12__;D_13__;D_14__	0.6
62084dcf90f962334ecdd2ba990a571a	D_0__Bacteria;D_1__Actinobacteria;D_2__Actinobacteria;D_3__Micrococcales;D_4__Dermabacteraceae;D_5__Brachybacterium;Ambiguous_taxa;D_7__;D_8__;D_9__;D_10__;D_11__;D_12__;D_13__;D_14__	0.6
e460c67a9473b4464cd58551dcae8619	D_0__Bacteria;D_1__Proteobacteria;D_2__Alphaproteobacteria;D_3__Rhizobiales;D_4__Rhizobiaceae	1
dfddbbb1f25f12b68a41e01f0d9ce6ef	D_0__Bacteria;D_1__Proteobacteria;D_2__Alphaproteobacteria;D_3__Rhodobacterales;D_4__Rhodobacteraceae;D_5__Amaricoccus	0.7
017a67096175ec1295091e9b1e553e0a	D_0__Bacteria;D_1__Proteobacteria;D_2__Alphaproteobacteria;D_3__Caulobacterales;D_4__Caulobacteraceae;D_5__Caulobacter	1
1c4a0e2a575359580aa5cff5bc3616e5	D_0__Bacteria;D_1__Proteobacteria;D_2__Alphaproteobacteria;D_3__Sphingomonadales;D_4__Sphingomonadaceae;D_5__Novosphingobium	0.9
a5574b3de38a125162b4b3aeeb3dcd72	D_0__Bacteria;D_1__Firmicutes;D_2__Bacilli;D_3__Bacillales;D_4__Bacillaceae;D_5__Bacillus;Ambiguous_taxa;D_7__;D_8__;D_9__;D_10__;D_11__;D_12__;D_13__;D_14__	1
c0b33b09b34a00b729b7ea9922193274	D_0__Bacteria;D_1__Actinobacteria;D_2__Actinobacteria;D_3__Micrococcales;D_4__Micrococcaceae;D_5__Kocuria;Ambiguous_taxa;D_7__;D_8__;D_9__;D_10__;D_11__;D_12__;D_13__;D_14__	0.6
7bc2c90c549c24c8357cb9544301c278	D_0__Bacteria;D_1__Actinobacteria;D_2__Actinobacteria;D_3__Micrococcales;D_4__Micrococcaceae;D_5__Kocuria	1
72455c92d2c8f158ed9194a1f42adfef	D_0__Bacteria;D_1__Actinobacteria;D_2__Actinobacteria;D_3__Micrococcales;D_4__Microbacteriaceae;D_5__Leifsonia;Ambiguous_taxa;D_7__;D_8__;D_9__;D_10__;D_11__;D_12__;D_13__;D_14__	0.7
8ee4bd9036e051ff3bda1b29f5a88d46	D_0__Bacteria;D_1__Actinobacteria;D_2__Acidimicrobiia;D_3__Microtrichales;D_4__uncultured	1
9aa2393e647d90f9ede49b680506c44a	D_0__Bacteria;D_1__Firmicutes;D_2__Bacilli;D_3__Lactobacillales;D_4__Carnobacteriaceae;D_5__Carnobacterium	1
73c9fd8bdd0a2426fd11380762afa409	D_0__Bacteria;D_1__Firmicutes;D_2__Clostridia;D_3__Clostridiales;D_4__Clostridiaceae 1;D_5__Clostridium sensu stricto 1;D_6__uncultured bacterium;D_7__;D_8__;D_9__;D_10__;D_11__;D_12__;D_13__;D_14__	0.6
6f2178b21ac2069581a811041cfe4ab6	D_0__Bacteria;D_1__Firmicutes;D_2__Bacilli;D_3__Bacillales;D_4__Planococcaceae;D_5__Planococcus	1
b2fd905be85ac70590f201b74799a7b6	D_0__Bacteria;D_1__Bacteroidetes;D_2__Bacteroidia;D_3__Bacteroidales;D_4__Prevotellaceae;D_5__Prevotella	1
f81d37aaad0fb613ae903ffacca7279e	D_0__Bacteria;D_1__Cyanobacteria;D_2__Oxyphotobacteria;D_3__Nostocales;D_4__Chroococcidiopsaceae;D_5__Chroococcidiopsis PCC 7203	1
a895f7cf1d2ca9ed5a7b6e87344493fc	D_0__Bacteria;D_1__Proteobacteria;D_2__Gammaproteobacteria;D_3__Betaproteobacteriales;D_4__Burkholderiaceae;D_5__Alcaligenes	1
f62dece901130a90292efd63ed7fee7b	D_0__Bacteria;D_1__Actinobacteria;D_2__Actinobacteria;D_3__Micrococcales;D_4__Intrasporangiaceae;D_5__Ornithinimicrobium	1
45d8d27811bd10d2c22b79ae29ce8906	D_0__Bacteria;D_1__Actinobacteria;D_2__Actinobacteria;D_3__Micrococcales;D_4__Microbacteriaceae;D_5__Leifsonia;Ambiguous_taxa;D_7__;D_8__;D_9__;D_10__;D_11__;D_12__;D_13__;D_14__	0.7
244d08f44d48185c5ceccdf4e44203ef	D_0__Bacteria;D_1__Proteobacteria;D_2__Alphaproteobacteria;D_3__Rhizobiales;D_4__Rhizobiaceae;D_5__uncultured;D_6__uncultured bacterium;D_7__;D_8__;D_9__;D_10__;D_11__;D_12__;D_13__;D_14__	0.8
59a410e5770eea08207e3b0fa3773e1e	D_0__Bacteria;D_1__Proteobacteria;D_2__Gammaproteobacteria;D_3__Betaproteobacteriales;D_4__Burkholderiaceae;D_5__Massilia;D_6__uncultured bacterium;D_7__;D_8__;D_9__;D_10__;D_11__;D_12__;D_13__;D_14__	0.7
236deb0d59eee827859c24d6f723c4c6	D_0__Bacteria;D_1__Deinococcus-Thermus;D_2__Deinococci;D_3__Thermales;D_4__Thermaceae;D_5__Thermus	1
b716e85fa7f6a489e99d6f55a5a61f12	D_0__Bacteria;D_1__Firmicutes;D_2__Bacilli;D_3__Bacillales;D_4__Bacillaceae;D_5__Bacillus	1
9df6e83bbc930c200e65bcec2d050ad6	Unassigned	1
539ea9c3da2c2ecd9c8cde4464f6f1a8	D_0__Bacteria;D_1__Actinobacteria;D_2__Actinobacteria;D_3__Micrococcales;D_4__Dermacoccaceae;D_5__Kytococcus;Ambiguous_taxa;D_7__;D_8__;D_9__;D_10__;D_11__;D_12__;D_13__;D_14__	0.6
e57a60960554c7656a2aadd15198ea6b	D_0__Bacteria;D_1__Proteobacteria;D_2__Deltaproteobacteria;D_3__Myxococcales;D_4__bacteriap25;D_5__uncultured bacterium;D_6__;D_7__;D_8__;D_9__;D_10__;D_11__;D_12__;D_13__;D_14__	1
cdce0e6751b73cd23b0c4c86a68db837	D_0__Bacteria;D_1__Firmicutes;D_2__Bacilli;D_3__Bacillales;D_4__Bacillaceae;D_5__Bacillus;Ambiguous_taxa;D_7__;D_8__;D_9__;D_10__;D_11__;D_12__;D_13__;D_14__	0.6
38f5776db9fe55a7ad5ce7252d84c58b	D_0__Bacteria;D_1__Firmicutes;D_2__Bacilli;D_3__Bacillales;D_4__Bacillaceae;D_5__Bacillus	1
8cb4d7c599886cba1b44837c9ac81b9e	D_0__Bacteria;D_1__Proteobacteria;D_2__Gammaproteobacteria;D_3__Xanthomonadales;D_4__Rhodanobacteraceae;D_5__uncultured;D_6__uncultured bacterium;D_7__;D_8__;D_9__;D_10__;D_11__;D_12__;D_13__;D_14__	0.7
055533cee41a7f568683f8356e011bad	D_0__Bacteria;D_1__Actinobacteria;D_2__Actinobacteria;D_3__Kineosporiales;D_4__Kineosporiaceae;D_5__Quadrisphaera	0.7
9ed269d7bd0c99f507540fc56db24a7d	D_0__Bacteria;D_1__Bacteroidetes;D_2__Bacteroidia;D_3__Flavobacteriales;D_4__Flavobacteriaceae;D_5__Capnocytophaga;D_6__uncultured bacterium;D_7__;D_8__;D_9__;D_10__;D_11__;D_12__;D_13__;D_14__	0.9
a4999d416aa04a8cdce11711fd5a3981	D_0__Bacteria;D_1__Proteobacteria;D_2__Alphaproteobacteria;D_3__Rhizobiales;D_4__Xanthobacteraceae;D_5__Bradyrhizobium;Ambiguous_taxa;D_7__;D_8__;D_9__;D_10__;D_11__;D_12__;D_13__;D_14__	0.6
37bbab1c9c8430bda680fcddb1a48166	D_0__Bacteria;D_1__Actinobacteria;D_2__Actinobacteria;D_3__Actinomycetales;D_4__Actinomycetaceae;D_5__Actinomyces	1
b5ed610618fdc05a2b92cba1ec779600	D_0__Bacteria;D_1__Proteobacteria;D_2__Alphaproteobacteria;D_3__Rhodobacterales;D_4__Rhodobacteraceae;D_5__Paracoccus	0.7
4737725fc0638d08799b5a1b1ac4aa55	D_0__Bacteria;D_1__Proteobacteria;D_2__Alphaproteobacteria;D_3__Rhodobacterales;D_4__Rhodobacteraceae;D_5__Rubellimicrobium;D_6__uncultured bacterium;D_7__;D_8__;D_9__;D_10__;D_11__;D_12__;D_13__;D_14__	0.8
2a541f7ceaaabc7157a6a47b47880dfe	D_0__Bacteria;D_1__Proteobacteria;D_2__Gammaproteobacteria;D_3__Betaproteobacteriales;D_4__Burkholderiaceae;D_5__Massilia	1
4a39159aaedfaf8eeb5b407fc9e91aa3	D_0__Bacteria;D_1__Actinobacteria;D_2__Actinobacteria;D_3__Streptomycetales;D_4__Streptomycetaceae;D_5__Streptomyces	1
520eb8584b5286f99d3d26de3b421510	D_0__Bacteria;D_1__Actinobacteria;D_2__Actinobacteria;D_3__Micrococcales;D_4__Cellulomonadaceae;D_5__Actinotalea	0.6
d26a0a6c5465c6b509749a074af68603	D_0__Bacteria;D_1__Firmicutes;D_2__Bacilli;D_3__Lactobacillales;D_4__Streptococcaceae;D_5__Streptococcus	1
009d779fc0393704e9309deb2a8435f0	D_0__Bacteria;D_1__Proteobacteria;D_2__Alphaproteobacteria;D_3__Rhizobiales;D_4__Xanthobacteraceae;D_5__uncultured	1
6ea91baf677ef1ad4fc91e335af42c6d	D_0__Bacteria;D_1__Actinobacteria;D_2__Actinobacteria;D_3__Micrococcales;D_4__Micrococcaceae;D_5__Kocuria;Ambiguous_taxa;D_7__;D_8__;D_9__;D_10__;D_11__;D_12__;D_13__;D_14__	0.6
8710d31eed3022385a4113ddf119b5f6	D_0__Bacteria;D_1__Proteobacteria;D_2__Gammaproteobacteria;D_3__Betaproteobacteriales;D_4__Burkholderiaceae;D_5__Delftia	1
63d9e80b632775b5bc939ac06c17373c	D_0__Bacteria;D_1__Proteobacteria;D_2__Alphaproteobacteria;D_3__Sphingomonadales;D_4__Sphingomonadaceae;D_5__Porphyrobacter;Ambiguous_taxa;D_7__;D_8__;D_9__;D_10__;D_11__;D_12__;D_13__;D_14__	0.7
68b6317fa5261c12cd5a3cfd472588e3	D_0__Bacteria;D_1__Actinobacteria;D_2__Actinobacteria;D_3__Micrococcales;D_4__Intrasporangiaceae;D_5__Ornithinimicrobium	1
d221726bad048b6cc6735cc50894cee4	Unassigned	1
3325c78752e4d6370c2e45d692a6e9cc	D_0__Bacteria;D_1__Actinobacteria;D_2__Actinobacteria;D_3__Actinomycetales;D_4__Actinomycetaceae;D_5__F0332;D_6__uncultured bacterium;D_7__;D_8__;D_9__;D_10__;D_11__;D_12__;D_13__;D_14__	0.7
6a3ad565c6f2602bdb597c42343648f0	D_0__Bacteria;D_1__Firmicutes;D_2__Bacilli;D_3__Lactobacillales;D_4__Lactobacillaceae;D_5__Lactobacillus	1
5408cd655c7647d7e993a9acf02ec226	D_0__Bacteria;D_1__Proteobacteria;D_2__Gammaproteobacteria;D_3__Acidithiobacillales;D_4__Acidithiobacillaceae;D_5__KCM-B-112	1
926d90c1848c72fe455fc689db5a20d0	D_0__Bacteria;D_1__Proteobacteria;D_2__Alphaproteobacteria;D_3__Sphingomonadales;D_4__Sphingomonadaceae;D_5__Novosphingobium;Ambiguous_taxa;D_7__;D_8__;D_9__;D_10__;D_11__;D_12__;D_13__;D_14__	0.9
06ea0481939c5f5c54cbb1f06bddc2f2	D_0__Bacteria;D_1__Proteobacteria;D_2__Alphaproteobacteria;D_3__Rhizobiales;D_4__Rhizobiaceae;D_5__Phyllobacterium	1
eb71a29b3df6aaa80690c3c6564eaf27	D_0__Bacteria;D_1__Firmicutes;D_2__Clostridia;D_3__Clostridiales;D_4__Ruminococcaceae;D_5__Faecalibacterium;Ambiguous_taxa;D_7__;D_8__;D_9__;D_10__;D_11__;D_12__;D_13__;D_14__	0.7
363f9fb6a4db3473a3b7aedc1ae4c62f	D_0__Bacteria;D_1__Firmicutes;D_2__Bacilli;D_3__Lactobacillales;D_4__Carnobacteriaceae;D_5__Atopostipes;D_6__uncultured organism;D_7__;D_8__;D_9__;D_10__;D_11__;D_12__;D_13__;D_14__	1
deaedaddd1b312ad0bd5401d2400502b	D_0__Bacteria;D_1__Fusobacteria;D_2__Fusobacteriia;D_3__Fusobacteriales;D_4__Fusobacteriaceae;D_5__Fusobacterium	1
b65d762e72387057664c3c9782433231	D_0__Bacteria;D_1__Bacteroidetes;D_2__Bacteroidia;D_3__Flavobacteriales;D_4__Flavobacteriaceae;D_5__Capnocytophaga	1
7b2da7a3d66f3871076331fb5f386878	D_0__Bacteria;D_1__Proteobacteria;D_2__Gammaproteobacteria;D_3__Betaproteobacteriales;D_4__Burkholderiaceae;D_5__Delftia	1
bc221b367dc614325cb09052fe704501	D_0__Bacteria;D_1__Actinobacteria;D_2__Actinobacteria;D_3__Micrococcales;D_4__Microbacteriaceae;D_5__Leifsonia;Ambiguous_taxa;D_7__;D_8__;D_9__;D_10__;D_11__;D_12__;D_13__;D_14__	0.7
c6fabfe3d03123981851238e66874579	D_0__Bacteria;D_1__Firmicutes;D_2__Bacilli;D_3__Lactobacillales;D_4__Lactobacillaceae;D_5__Lactobacillus	1
91d73559d6af511bcb69a4335e85ddba	D_0__Bacteria;D_1__Proteobacteria;D_2__Alphaproteobacteria;D_3__Rhizobiales;D_4__Beijerinckiaceae;D_5__Bosea	1
2a88d715028c50b18bff32888671593d	D_0__Bacteria;D_1__Proteobacteria;D_2__Gammaproteobacteria;D_3__Betaproteobacteriales;D_4__Burkholderiaceae;D_5__Delftia	0.9
a903eba47142c9525041c3ef35fb50f8	D_0__Bacteria;D_1__Cyanobacteria;D_2__Oxyphotobacteria;D_3__Chloroplast;D_4__uncultured bacterium;D_5__;D_6__;D_7__;D_8__;D_9__;D_10__;D_11__;D_12__;D_13__;D_14__	0.6
a13e5003a3421a2e618da8bd2a88253d	D_0__Bacteria;D_1__Proteobacteria;D_2__Gammaproteobacteria;D_3__Betaproteobacteriales;D_4__Burkholderiaceae;D_5__Achromobacter	0.7
fa0a498f0c5d5d8ec7f2f80f2f1cb448	D_0__Bacteria;D_1__Fusobacteria;D_2__Fusobacteriia;D_3__Fusobacteriales;D_4__Fusobacteriaceae;D_5__Fusobacterium	1
af88be50c683f81e546c027445fca10f	D_0__Bacteria;D_1__Proteobacteria;D_2__Alphaproteobacteria;D_3__Rhodobacterales;D_4__Rhodobacteraceae;D_5__Paracoccus;Ambiguous_taxa;D_7__;D_8__;D_9__;D_10__;D_11__;D_12__;D_13__;D_14__	0.6
deb8baa3a12a3a559a19411f9a01ca67	D_0__Bacteria;D_1__Actinobacteria;D_2__Actinobacteria;D_3__Micrococcales;D_4__Micrococcaceae;D_5__Arthrobacter	1
430ce7ced231e93cc621a138b249a771	D_0__Bacteria;D_1__Proteobacteria;D_2__Gammaproteobacteria;D_3__Xanthomonadales;D_4__Xanthomonadaceae;D_5__Stenotrophomonas	1
7e220a8e5066b00f60dd2d997af7b954	D_0__Bacteria;D_1__Actinobacteria;D_2__Actinobacteria;D_3__Frankiales;D_4__Geodermatophilaceae;D_5__Blastococcus	1
a76f14e04a8b455de03b435401c871f6	D_0__Bacteria;D_1__Firmicutes;D_2__Bacilli;D_3__Lactobacillales;D_4__Leuconostocaceae;D_5__Leuconostoc;Ambiguous_taxa;D_7__;D_8__;D_9__;D_10__;D_11__;D_12__;D_13__;D_14__	0.6
3a705661c35e315063542a41f9182565	D_0__Bacteria;D_1__Actinobacteria;D_2__Actinobacteria;D_3__Actinomycetales;D_4__Actinomycetaceae;D_5__Actinomyces;D_6__uncultured bacterium;D_7__;D_8__;D_9__;D_10__;D_11__;D_12__;D_13__;D_14__	0.6
e709386dacf3689f896ad46e6e83bbcf	D_0__Bacteria;D_1__Fusobacteria;D_2__Fusobacteriia;D_3__Fusobacteriales;D_4__Leptotrichiaceae;D_5__Leptotrichia;D_6__uncultured bacterium;D_7__;D_8__;D_9__;D_10__;D_11__;D_12__;D_13__;D_14__	1
1f1137c3b6e2103e22ad891c7fc02fc9	D_0__Bacteria;D_1__Proteobacteria;D_2__Gammaproteobacteria;D_3__Betaproteobacteriales;D_4__Burkholderiaceae;D_5__Methylibium	0.7
72b889b468221d0fed9bca0526a8797d	D_0__Bacteria;D_1__Proteobacteria;D_2__Gammaproteobacteria;D_3__Betaproteobacteriales;D_4__Burkholderiaceae;D_5__Methylibium	0.7
9176ea58e2d9fcfe3e37e7b07ae3f88b	D_0__Bacteria;D_1__Firmicutes;D_2__Bacilli;D_3__Bacillales;D_4__Staphylococcaceae;D_5__Staphylococcus	1
00ac0e0df04c4753d3ac5d1a5afca0f3	D_0__Bacteria;D_1__Proteobacteria;D_2__Alphaproteobacteria;D_3__Rhizobiales;D_4__Xanthobacteraceae;D_5__Bradyrhizobium	1
50ed4114846b22fc40691937dfa5f16b	D_0__Bacteria;D_1__Proteobacteria;D_2__Alphaproteobacteria;D_3__Sphingomonadales;D_4__Sphingomonadaceae;D_5__Sphingomonas	1
1facc4ed08f6b0461e9995d81053873b	D_0__Bacteria;D_1__Actinobacteria;D_2__Actinobacteria;D_3__Corynebacteriales;D_4__Corynebacteriaceae;D_5__Corynebacterium	1
528430885e986cc54a935b42cbfeff1d	D_0__Bacteria;D_1__Bacteroidetes;D_2__Bacteroidia;D_3__Sphingobacteriales;D_4__Sphingobacteriaceae;D_5__Pedobacter	1
b3ad79466ae28792b80eb82183963536	D_0__Bacteria;D_1__Proteobacteria;D_2__Alphaproteobacteria;D_3__Caulobacterales;D_4__Caulobacteraceae;D_5__Brevundimonas;Ambiguous_taxa;D_7__;D_8__;D_9__;D_10__;D_11__;D_12__;D_13__;D_14__	0.7
d1e4fb408dd855cd5cc9c8a8cff4403d	D_0__Bacteria;D_1__Firmicutes;D_2__Clostridia;D_3__Clostridiales;D_4__Lachnospiraceae;D_5__Johnsonella	0.6
91d3254864195440f54e4c77c5852ed5	D_0__Bacteria;D_1__Proteobacteria;D_2__Alphaproteobacteria;D_3__Sphingomonadales;D_4__Sphingomonadaceae;D_5__Sphingomonas;Ambiguous_taxa;D_7__;D_8__;D_9__;D_10__;D_11__;D_12__;D_13__;D_14__	0.6
c8c31b793db75b498c4295717748c5e9	D_0__Bacteria;D_1__Actinobacteria;D_2__Actinobacteria;D_3__Corynebacteriales;D_4__Corynebacteriaceae;D_5__Corynebacterium 1;D_6__uncultured bacterium;D_7__;D_8__;D_9__;D_10__;D_11__;D_12__;D_13__;D_14__	0.7
2867e11d81ede4404305f05b1195debe	D_0__Bacteria;D_1__Bacteroidetes;D_2__Bacteroidia;D_3__Sphingobacteriales;D_4__Sphingobacteriaceae;D_5__Pedobacter;Ambiguous_taxa;D_7__;D_8__;D_9__;D_10__;D_11__;D_12__;D_13__;D_14__	0.6
9d9b315607feadd4a4ba1ab8ed2e6a0d	D_0__Bacteria;D_1__Proteobacteria;D_2__Alphaproteobacteria;D_3__Caulobacterales;D_4__Caulobacteraceae;D_5__Brevundimonas;Ambiguous_taxa;D_7__;D_8__;D_9__;D_10__;D_11__;D_12__;D_13__;D_14__	0.7
ac541064a899db32bf812f16b968f147	D_0__Bacteria;D_1__Actinobacteria;D_2__Actinobacteria;D_3__Micrococcales;D_4__Micrococcaceae;D_5__Rothia	1
d36ed095d98f12b71aed758f6303ea2a	D_0__Bacteria;D_1__Bacteroidetes;D_2__Bacteroidia;D_3__Bacteroidales;D_4__Porphyromonadaceae;D_5__Porphyromonas;D_6__uncultured bacterium;D_7__;D_8__;D_9__;D_10__;D_11__;D_12__;D_13__;D_14__	0.7
b1ead1635d70bbfccf1167ba39cbe030	D_0__Bacteria;D_1__Actinobacteria;D_2__Actinobacteria;D_3__Actinomycetales;D_4__Actinomycetaceae;D_5__Actinomyces;D_6__uncultured bacterium;D_7__;D_8__;D_9__;D_10__;D_11__;D_12__;D_13__;D_14__	0.6
8579e06ac58c0005ba28ad5a63b20c95	D_0__Bacteria;D_1__Firmicutes;D_2__Bacilli;D_3__Lactobacillales;D_4__Carnobacteriaceae;D_5__Atopostipes;D_6__uncultured organism;D_7__;D_8__;D_9__;D_10__;D_11__;D_12__;D_13__;D_14__	1
b59763d80d4733d0e19518e7cfb295d4	D_0__Bacteria;D_1__Deinococcus-Thermus;D_2__Deinococci;D_3__Thermales;D_4__Thermaceae;D_5__Thermus	1
0989fef630ee09d53ed02527f143e1b0	D_0__Bacteria;D_1__Actinobacteria;D_2__Actinobacteria;D_3__Micrococcales;D_4__Microbacteriaceae;D_5__Leifsonia;Ambiguous_taxa;D_7__;D_8__;D_9__;D_10__;D_11__;D_12__;D_13__;D_14__	0.7
8f64de52ce366712218d2164c7a11acd	D_0__Bacteria;D_1__Proteobacteria;D_2__Gammaproteobacteria;D_3__Betaproteobacteriales;D_4__Burkholderiaceae;D_5__Burkholderia-Caballeronia-Paraburkholderia;Ambiguous_taxa;D_7__;D_8__;D_9__;D_10__;D_11__;D_12__;D_13__;D_14__	0.6
dfb687b916287677d90e7b2f2340e231	D_0__Bacteria;D_1__Proteobacteria;D_2__Gammaproteobacteria;D_3__Xanthomonadales;D_4__Xanthomonadaceae;D_5__Stenotrophomonas	1
7997716b19513fee00a57e4bc2f28c8d	D_0__Bacteria;D_1__Actinobacteria;D_2__Actinobacteria;D_3__Micrococcales;D_4__Micrococcaceae;D_5__Kocuria	1
1b6e08951d94c8ae4a6b9ec6a69622bf	D_0__Bacteria;D_1__Proteobacteria;D_2__Alphaproteobacteria;D_3__Sphingomonadales;D_4__Sphingomonadaceae;D_5__Porphyrobacter;Ambiguous_taxa;D_7__;D_8__;D_9__;D_10__;D_11__;D_12__;D_13__;D_14__	0.6
333e2414ff314a5911a5cac7cf6ed186	D_0__Bacteria;D_1__Proteobacteria;D_2__Alphaproteobacteria;D_3__Sphingomonadales;D_4__Sphingomonadaceae;D_5__Porphyrobacter;Ambiguous_taxa;D_7__;D_8__;D_9__;D_10__;D_11__;D_12__;D_13__;D_14__	0.6
eddecd118df53053fc86cd38ddbedfda	D_0__Bacteria;D_1__Proteobacteria;D_2__Alphaproteobacteria;D_3__Rhodobacterales;D_4__Rhodobacteraceae;D_5__Paracoccus;Ambiguous_taxa;D_7__;D_8__;D_9__;D_10__;D_11__;D_12__;D_13__;D_14__	0.6
f6cfbb218a645a6accc4f9f1be5f8795	D_0__Bacteria;D_1__Actinobacteria;D_2__Actinobacteria;D_3__Micrococcales;D_4__Micrococcaceae	1
bed790f0b5bd95e338f8c6f68639cae3	D_0__Bacteria;D_1__Proteobacteria;D_2__Alphaproteobacteria;D_3__Sphingomonadales;D_4__Sphingomonadaceae;D_5__Porphyrobacter;Ambiguous_taxa;D_7__;D_8__;D_9__;D_10__;D_11__;D_12__;D_13__;D_14__	0.6
46a1b88224c2c0c96f2bd630d345fb17	D_0__Bacteria;D_1__Actinobacteria;D_2__Actinobacteria;D_3__Micrococcales;D_4__Dermacoccaceae;D_5__Dermacoccus	1
37249c184b325b48ff5827dcf8724175	Unassigned	1
5d6ac9c989e7c71f8d310fdba003d4e0	D_0__Bacteria;D_1__Proteobacteria;D_2__Alphaproteobacteria;D_3__Rickettsiales;D_4__Mitochondria	1
0ae071c12ff8784070ff10dc8921a82c	D_0__Bacteria;D_1__Bacteroidetes;D_2__Bacteroidia;D_3__Sphingobacteriales;D_4__Sphingobacteriaceae;D_5__Pedobacter;Ambiguous_taxa;D_7__;D_8__;D_9__;D_10__;D_11__;D_12__;D_13__;D_14__	0.6
f7cc047641127ce8da619c00baab27ba	D_0__Bacteria;D_1__Proteobacteria;D_2__Alphaproteobacteria;D_3__Caulobacterales;D_4__Caulobacteraceae;D_5__Brevundimonas	1
3e4848947cf634f25b5bccbeaa27622e	D_0__Bacteria;D_1__Firmicutes;D_2__Bacilli;D_3__Bacillales;D_4__Bacillaceae;D_5__Bacillus;Ambiguous_taxa;D_7__;D_8__;D_9__;D_10__;D_11__;D_12__;D_13__;D_14__	0.6
96c4c084d4f30808aa48c150199bfd81	D_0__Bacteria;D_1__Proteobacteria;D_2__Alphaproteobacteria;D_3__Sphingomonadales;D_4__Sphingomonadaceae;D_5__Porphyrobacter;Ambiguous_taxa;D_7__;D_8__;D_9__;D_10__;D_11__;D_12__;D_13__;D_14__	0.6
4211621d4071cfe536ac7ab1caf7014b	D_0__Bacteria;D_1__Bacteroidetes;D_2__Bacteroidia;D_3__Bacteroidales;D_4__Prevotellaceae;D_5__Prevotella 7;D_6__uncultured bacterium;D_7__;D_8__;D_9__;D_10__;D_11__;D_12__;D_13__;D_14__	0.7
4e3a81b9ea12092126cd678c7b4751b3	D_0__Bacteria;D_1__Proteobacteria;D_2__Alphaproteobacteria;D_3__Rickettsiales;D_4__Mitochondria	0.9
61a34e9879a9401ac0cdff630b235ccb	D_0__Bacteria;D_1__Firmicutes;D_2__Bacilli;D_3__Bacillales;D_4__Staphylococcaceae;D_5__Staphylococcus;Ambiguous_taxa;D_7__;D_8__;D_9__;D_10__;D_11__;D_12__;D_13__;D_14__	0.7
3d5e66081b2e61340dc14564a4a44002	D_0__Bacteria;D_1__Firmicutes;D_2__Bacilli;D_3__Bacillales;D_4__Staphylococcaceae;D_5__Salinicoccus	1
9e5da96a3d87ed5dd08d627cc91bbb7c	D_0__Bacteria;D_1__Firmicutes;D_2__Clostridia;D_3__Clostridiales;D_4__Lachnospiraceae;D_5__Blautia;Ambiguous_taxa;D_7__;D_8__;D_9__;D_10__;D_11__;D_12__;D_13__;D_14__	0.7
099fe9324038539ad78b9db47f26727a	D_0__Bacteria;D_1__Proteobacteria;D_2__Alphaproteobacteria;D_3__Rhizobiales;D_4__Rhizobiales Incertae Sedis;D_5__Phreatobacter	1
7b02c876723a3c66c812d87ee70b9047	D_0__Bacteria;D_1__Proteobacteria;D_2__Alphaproteobacteria;D_3__Caulobacterales;D_4__Caulobacteraceae;D_5__Caulobacter;Ambiguous_taxa;D_7__;D_8__;D_9__;D_10__;D_11__;D_12__;D_13__;D_14__	0.6
e4f1188e6c2e10a06b34389ceda11e89	D_0__Bacteria;D_1__Actinobacteria;D_2__Actinobacteria;D_3__Micrococcales;D_4__Microbacteriaceae;D_5__Leifsonia;Ambiguous_taxa;D_7__;D_8__;D_9__;D_10__;D_11__;D_12__;D_13__;D_14__	0.7
ccaf032fbb248ca116d5c5951fc43ee9	D_0__Bacteria;D_1__Firmicutes;D_2__Bacilli;D_3__Lactobacillales;D_4__Lactobacillaceae;D_5__Lactobacillus	1
7dc25875efae0b194bedcc0a6dd02d1c	D_0__Bacteria;D_1__Firmicutes;D_2__Clostridia;D_3__Clostridiales;D_4__Family XI;D_5__Anaerococcus;D_6__uncultured bacterium;D_7__;D_8__;D_9__;D_10__;D_11__;D_12__;D_13__;D_14__	0.7
59c659da412e89863ee78bab53533f93	D_0__Bacteria;D_1__Actinobacteria;D_2__Actinobacteria;D_3__Corynebacteriales;D_4__Corynebacteriaceae;D_5__Corynebacterium 1;D_6__uncultured bacterium;D_7__;D_8__;D_9__;D_10__;D_11__;D_12__;D_13__;D_14__	0.8
bbafa469aa1e4a2b6c2bc303b17263f6	D_0__Bacteria;D_1__Cyanobacteria;D_2__Oxyphotobacteria;D_3__Chloroplast;D_4__uncultured bacterium;D_5__;D_6__;D_7__;D_8__;D_9__;D_10__;D_11__;D_12__;D_13__;D_14__	0.6
fdac9cb867c6da7318b8b7d28e19561e	D_0__Bacteria;D_1__Proteobacteria;D_2__Gammaproteobacteria;D_3__Betaproteobacteriales;D_4__Burkholderiaceae;D_5__Aquabacterium	1
13d58b0f3e391b2a26738501ba581e46	D_0__Bacteria;D_1__Firmicutes;D_2__Bacilli;D_3__Bacillales;D_4__Staphylococcaceae;D_5__Staphylococcus	1
c13b43e7045829c7bd8fed61d2c207a6	D_0__Bacteria;D_1__Firmicutes;D_2__Bacilli;D_3__Lactobacillales;D_4__Streptococcaceae;D_5__Streptococcus	1
323070ab483e48257231050b89bddf7b	D_0__Bacteria;D_1__Firmicutes;D_2__Bacilli;D_3__Bacillales;D_4__Staphylococcaceae;D_5__S31;Ambiguous_taxa;D_7__;D_8__;D_9__;D_10__;D_11__;D_12__;D_13__;D_14__	0.666667
82bec4637675e55fac959f76705bc592	D_0__Bacteria;D_1__Proteobacteria;D_2__Gammaproteobacteria;D_3__Betaproteobacteriales;D_4__Burkholderiaceae;D_5__Delftia	1
3e99826c1b21a9ce53189661f35398b0	D_0__Bacteria;D_1__Proteobacteria;D_2__Alphaproteobacteria;D_3__Rhizobiales;D_4__Xanthobacteraceae	1
2b4a33309910abc26e6762dd67650c13	D_0__Bacteria;D_1__Proteobacteria;D_2__Alphaproteobacteria;D_3__Rhizobiales;D_4__Xanthobacteraceae;D_5__uncultured	1
0e4884e7bd088cd478416761319d03f8	D_0__Bacteria;D_1__Proteobacteria;D_2__Gammaproteobacteria;D_3__Betaproteobacteriales;D_4__Burkholderiaceae;D_5__Alcaligenes;Ambiguous_taxa;D_7__;D_8__;D_9__;D_10__;D_11__;D_12__;D_13__;D_14__	0.6
70cf527aec57ad3548fcb2634f690083	D_0__Bacteria;D_1__Proteobacteria;D_2__Alphaproteobacteria;D_3__Rhizobiales;D_4__Rhizobiaceae;D_5__Pseudochrobactrum	0.9
5ad45cf2779b3a0014766f0c2502b918	D_0__Bacteria;D_1__Proteobacteria;D_2__Alphaproteobacteria;D_3__Rhizobiales;D_4__Rhizobiaceae;D_5__uncultured;D_6__uncultured bacterium;D_7__;D_8__;D_9__;D_10__;D_11__;D_12__;D_13__;D_14__	0.8
4202596c4cf6a98da00ba5e52a0100a1	D_0__Bacteria;D_1__Actinobacteria;D_2__Actinobacteria;D_3__Micrococcales;D_4__Brevibacteriaceae;D_5__Brevibacterium	1
0ca92419f66a4d862e5cb1e22903dacc	D_0__Bacteria;D_1__Proteobacteria;D_2__Gammaproteobacteria;D_3__Betaproteobacteriales;D_4__Burkholderiaceae;D_5__Massilia	1
bc911fd4a4368b21e5ad21ddbe87f299	D_0__Bacteria;D_1__Bacteroidetes;D_2__Bacteroidia;D_3__Sphingobacteriales;D_4__Sphingobacteriaceae;D_5__Pedobacter;D_6__uncultured bacterium;D_7__;D_8__;D_9__;D_10__;D_11__;D_12__;D_13__;D_14__	1
4a9d172199a87c61fa872372336c7b7e	D_0__Bacteria;D_1__Actinobacteria;D_2__Actinobacteria;D_3__Streptosporangiales;D_4__Thermomonosporaceae;D_5__Actinomadura	0.8
223fac1a27f791325ed430c8a6bbddf6	D_0__Bacteria;D_1__Proteobacteria;D_2__Alphaproteobacteria;D_3__Caulobacterales;D_4__Caulobacteraceae;D_5__Brevundimonas	1
351eef58d71d4623be5b28ef37d8d8f4	D_0__Bacteria;D_1__Firmicutes;D_2__Bacilli;D_3__Bacillales;D_4__Staphylococcaceae;D_5__Staphylococcus	1
975fd66f840aa509b2f382d968066748	D_0__Bacteria;D_1__Actinobacteria;D_2__Actinobacteria;D_3__Corynebacteriales;D_4__Nocardiaceae;D_5__Rhodococcus;Ambiguous_taxa;D_7__;D_8__;D_9__;D_10__;D_11__;D_12__;D_13__;D_14__	0.6
6702b6900d8181ec8964d5df8c410d77	D_0__Bacteria;D_1__Deinococcus-Thermus;D_2__Deinococci;D_3__Thermales;D_4__Thermaceae;D_5__Thermus	1
de097d95b426a19414882cf204a442f5	D_0__Bacteria;D_1__Firmicutes;D_2__Bacilli;D_3__Lactobacillales;D_4__Streptococcaceae;D_5__Streptococcus;Ambiguous_taxa;D_7__;D_8__;D_9__;D_10__;D_11__;D_12__;D_13__;D_14__	0.8
bc55fc2ca372b1781026986aa99f8fc2	D_0__Bacteria;D_1__Actinobacteria;D_2__Actinobacteria;D_3__Actinomycetales;D_4__Actinomycetaceae;D_5__Actinomyces	1
d450ce0edc221ebf13f1a3dd8806bc89	D_0__Bacteria;D_1__Fusobacteria;D_2__Fusobacteriia;D_3__Fusobacteriales;D_4__Fusobacteriaceae;D_5__Fusobacterium	1
ee764911b8a92fb138975582077950dd	D_0__Bacteria;D_1__Proteobacteria;D_2__Alphaproteobacteria;D_3__Sphingomonadales;D_4__Sphingomonadaceae;D_5__Porphyrobacter;Ambiguous_taxa;D_7__;D_8__;D_9__;D_10__;D_11__;D_12__;D_13__;D_14__	0.6
460466758f93f6d2c98185942351217e	D_0__Bacteria;D_1__Actinobacteria;D_2__Actinobacteria;D_3__Frankiales;D_4__uncultured	1
a8c9ac46e3a3e2d52d7f6f69c838c73d	D_0__Bacteria;D_1__Fusobacteria;D_2__Fusobacteriia;D_3__Fusobacteriales;D_4__Fusobacteriaceae;D_5__Fusobacterium;D_6__uncultured bacterium;D_7__;D_8__;D_9__;D_10__;D_11__;D_12__;D_13__;D_14__	0.9
9ebefbd84fa41d4c2071ee166eb05cb3	D_0__Bacteria;D_1__Proteobacteria;D_2__Gammaproteobacteria;D_3__Betaproteobacteriales;D_4__Burkholderiaceae;D_5__Delftia	1
789d84fd131d0ea6b558f3bfbe3aa15f	D_0__Bacteria;D_1__Proteobacteria;D_2__Alphaproteobacteria;D_3__Rhizobiales;D_4__Xanthobacteraceae;D_5__Bradyrhizobium;Ambiguous_taxa;D_7__;D_8__;D_9__;D_10__;D_11__;D_12__;D_13__;D_14__	0.6
c029627a5815a279329ea3a2eb5884df	D_0__Bacteria;D_1__Actinobacteria;D_2__Actinobacteria;D_3__Micrococcales;D_4__Microbacteriaceae	1
052c1053fca4ca0e1d8f5f2dee05f8ec	D_0__Bacteria;D_1__Proteobacteria;D_2__Gammaproteobacteria;D_3__Betaproteobacteriales;D_4__Burkholderiaceae;D_5__Massilia;D_6__uncultured bacterium;D_7__;D_8__;D_9__;D_10__;D_11__;D_12__;D_13__;D_14__	0.6
133cd020e49bda55b527909c23a7bdd2	D_0__Bacteria;D_1__Cyanobacteria;D_2__Oxyphotobacteria;D_3__Chloroplast	1
d313192b163e2d010ad7d21bb895dbc5	D_0__Bacteria;D_1__Firmicutes;D_2__Bacilli;D_3__Bacillales;D_4__Staphylococcaceae;D_5__Staphylococcus	1
ff56d4c2c2fdc986c6d14508eea5f867	D_0__Bacteria;D_1__Proteobacteria;D_2__Gammaproteobacteria;D_3__Betaproteobacteriales;D_4__Burkholderiaceae;D_5__Delftia	1
0720574d2d0ae65298ded9dd715ffa76	D_0__Bacteria;D_1__Bacteroidetes;D_2__Bacteroidia;D_3__Bacteroidales;D_4__Porphyromonadaceae;D_5__Porphyromonas;D_6__uncultured bacterium;D_7__;D_8__;D_9__;D_10__;D_11__;D_12__;D_13__;D_14__	0.7
d75eff10b7928a0047765a3139182dd6	D_0__Bacteria;D_1__Proteobacteria;D_2__Gammaproteobacteria;D_3__Betaproteobacteriales;D_4__Burkholderiaceae;D_5__Delftia	1
2a1db0e2e22e754adb4354c96bfcfed0	D_0__Bacteria;D_1__Actinobacteria;D_2__Actinobacteria;D_3__Streptosporangiales;D_4__Streptosporangiaceae;D_5__Microbispora;Ambiguous_taxa;D_7__;D_8__;D_9__;D_10__;D_11__;D_12__;D_13__;D_14__	0.7
8d493be3da9ad76365343f6c6bde0697	D_0__Bacteria;D_1__Actinobacteria;D_2__Actinobacteria;D_3__Frankiales;D_4__Geodermatophilaceae;D_5__Geodermatophilus	0.9
aeaefe3728f48e07bccf154a0a7c3b62	D_0__Bacteria;D_1__Actinobacteria;D_2__Actinobacteria;D_3__Micrococcales;D_4__Micrococcaceae;D_5__Kocuria;Ambiguous_taxa;D_7__;D_8__;D_9__;D_10__;D_11__;D_12__;D_13__;D_14__	0.6
a8b283167610bafbe9bfd955ba517063	D_0__Bacteria;D_1__Actinobacteria;D_2__Actinobacteria;D_3__Micrococcales;D_4__Microbacteriaceae;D_5__Leifsonia;Ambiguous_taxa;D_7__;D_8__;D_9__;D_10__;D_11__;D_12__;D_13__;D_14__	0.7
102ac5ce20a724e062b9ec4c3b7199b8	Unassigned	1
84a7a3c2d72a957fc48063e54d55a1dc	D_0__Bacteria;D_1__Proteobacteria;D_2__Alphaproteobacteria;D_3__Rhizobiales;D_4__Rhizobiaceae	1
409674c66acfb8136512dac979e15b3f	D_0__Bacteria;D_1__Actinobacteria;D_2__Actinobacteria;D_3__Micrococcales;D_4__Microbacteriaceae	1
37183595e880c032c3d49650d88096b9	D_0__Bacteria;D_1__Proteobacteria;D_2__Gammaproteobacteria;D_3__Betaproteobacteriales;D_4__Burkholderiaceae;D_5__Comamonas	0.9
3278edabd1854d479016b06e6468507e	D_0__Bacteria;D_1__Fibrobacteres;D_2__Fibrobacteria;D_3__Fibrobacterales;D_4__possible family 01;D_5__uncultured bacterium;D_6__;D_7__;D_8__;D_9__;D_10__;D_11__;D_12__;D_13__;D_14__	1
d4ea417d4bbd0fa8907438a684da1d9a	D_0__Bacteria;D_1__Firmicutes;D_2__Clostridia;D_3__Clostridiales;D_4__Family XI;D_5__Anaerococcus;D_6__uncultured bacterium;D_7__;D_8__;D_9__;D_10__;D_11__;D_12__;D_13__;D_14__	0.7
9581bd75169947b89c243f6af8edd49b	D_0__Bacteria;D_1__Actinobacteria;D_2__Actinobacteria;D_3__Corynebacteriales;D_4__Corynebacteriaceae;D_5__Corynebacterium	1
e71bfa0708bef0902f69cac1b38afd84	D_0__Bacteria;D_1__Actinobacteria;D_2__Actinobacteria;D_3__Micrococcales;D_4__Micrococcaceae;D_5__Kocuria	0.9
7a4793a0a9266ca916d6dd8768f600e7	D_0__Bacteria;D_1__Proteobacteria;D_2__Gammaproteobacteria;D_3__Betaproteobacteriales;D_4__Burkholderiaceae;D_5__Comamonas;D_6__uncultured bacterium;D_7__;D_8__;D_9__;D_10__;D_11__;D_12__;D_13__;D_14__	0.9
a316b1d38778b8cc2ba161f0af32d04f	D_0__Bacteria;D_1__Proteobacteria;D_2__Gammaproteobacteria;D_3__Betaproteobacteriales;D_4__Burkholderiaceae;D_5__Delftia	1
6a8aff7ea4fb8aaeb658ea308ae7b53f	D_0__Bacteria;D_1__Actinobacteria;D_2__Actinobacteria;D_3__Micrococcales;D_4__Microbacteriaceae;D_5__Leifsonia;Ambiguous_taxa;D_7__;D_8__;D_9__;D_10__;D_11__;D_12__;D_13__;D_14__	0.7
f5af4058c6dc692ff01ea81d6b27da4d	D_0__Bacteria;D_1__Firmicutes;D_2__Bacilli;D_3__Bacillales;D_4__Planococcaceae;D_5__Planomicrobium	0.6
9b045cb9241ccce34b5f2d59a168d8f4	D_0__Bacteria;D_1__Proteobacteria;D_2__Alphaproteobacteria;D_3__Rhizobiales;D_4__Devosiaceae;D_5__Devosia	1
c25353f3118754013640e60f9c3b8431	D_0__Bacteria;D_1__Firmicutes;D_2__Bacilli;D_3__Lactobacillales;D_4__Carnobacteriaceae;D_5__Atopostipes;Ambiguous_taxa;D_7__;D_8__;D_9__;D_10__;D_11__;D_12__;D_13__;D_14__	0.6
d8c49cfec829e27781bd5474690db12b	D_0__Bacteria;D_1__Proteobacteria;D_2__Alphaproteobacteria;D_3__Acetobacterales;D_4__Acetobacteraceae;D_5__Acidiphilium;D_6__uncultured bacterium;D_7__;D_8__;D_9__;D_10__;D_11__;D_12__;D_13__;D_14__	0.75
ae6a9b3c5195d3fa111962a9075b75b8	D_0__Bacteria;D_1__Proteobacteria;D_2__Gammaproteobacteria;D_3__Betaproteobacteriales;D_4__Burkholderiaceae;D_5__Rhodoferax	0.8
9b6abc77a8278b6dfd9789716f3952e7	D_0__Bacteria;D_1__Proteobacteria;D_2__Gammaproteobacteria;D_3__Betaproteobacteriales;D_4__Burkholderiaceae;D_5__Aquabacterium	1
d321b94272f3770251ce5df2848774b2	D_0__Bacteria;D_1__Proteobacteria;D_2__Gammaproteobacteria;D_3__Betaproteobacteriales;D_4__Burkholderiaceae;D_5__Aquabacterium	1
6e79577f617f9a18f8d776ed33ff032e	D_0__Bacteria;D_1__Proteobacteria;D_2__Alphaproteobacteria;D_3__Rhizobiales;D_4__Beijerinckiaceae;D_5__Methylobacterium;Ambiguous_taxa;D_7__;D_8__;D_9__;D_10__;D_11__;D_12__;D_13__;D_14__	0.6
f77ad28b756c20d30118d1b30635db4c	D_0__Bacteria;D_1__Proteobacteria;D_2__Gammaproteobacteria;D_3__Xanthomonadales;D_4__Xanthomonadaceae;D_5__Stenotrophomonas;Ambiguous_taxa;D_7__;D_8__;D_9__;D_10__;D_11__;D_12__;D_13__;D_14__	0.6
d6f21cbe876609616ae35151c17255d2	D_0__Bacteria;D_1__Firmicutes;D_2__Bacilli;D_3__Bacillales;D_4__Staphylococcaceae;D_5__Staphylococcus	1
fc2c3bd85ff665a2ca05bef07d9aa767	D_0__Bacteria;D_1__Actinobacteria;D_2__Actinobacteria;D_3__Corynebacteriales;D_4__Mycobacteriaceae;D_5__Mycobacterium;Ambiguous_taxa;D_7__;D_8__;D_9__;D_10__;D_11__;D_12__;D_13__;D_14__	0.6
ed2599e54bb9735ecfd8ed0d334ba4ad	D_0__Bacteria;D_1__Actinobacteria;D_2__Actinobacteria;D_3__Micrococcales;D_4__Dermabacteraceae;D_5__Brachybacterium;Ambiguous_taxa;D_7__;D_8__;D_9__;D_10__;D_11__;D_12__;D_13__;D_14__	0.7
798f1861e9440dc10a8e46703b3bca2c	D_0__Bacteria;D_1__Bacteroidetes;D_2__Bacteroidia;D_3__Sphingobacteriales;D_4__Sphingobacteriaceae;D_5__Pedobacter;Ambiguous_taxa;D_7__;D_8__;D_9__;D_10__;D_11__;D_12__;D_13__;D_14__	0.6
39fa49239e20a23b6eae59058843480c	D_0__Bacteria;D_1__Actinobacteria;D_2__Actinobacteria;D_3__Micrococcales;D_4__Micrococcaceae;D_5__Micrococcus	1
fbb600bbbf8aabf4ff7d0326c5c4bc06	D_0__Bacteria;D_1__Proteobacteria;D_2__Gammaproteobacteria;D_3__Betaproteobacteriales;D_4__Burkholderiaceae;D_5__Aquabacterium	1
08e56b7ec329203d245e9cbf752fa136	D_0__Bacteria;D_1__Firmicutes;D_2__Bacilli;D_3__Bacillales;D_4__Bacillaceae;D_5__Bacillus	1
8f7f28f5c9a3e8313afb2ff24dc44b78	D_0__Bacteria;D_1__Firmicutes;D_2__Negativicutes;D_3__Selenomonadales;D_4__Veillonellaceae;D_5__Veillonella;D_6__uncultured bacterium;D_7__;D_8__;D_9__;D_10__;D_11__;D_12__;D_13__;D_14__	0.7
579c87a942a8e2ea52f2dfb72c036ae9	D_0__Bacteria;D_1__Firmicutes;D_2__Bacilli;D_3__Bacillales;D_4__Staphylococcaceae;D_5__Staphylococcus;Ambiguous_taxa;D_7__;D_8__;D_9__;D_10__;D_11__;D_12__;D_13__;D_14__	0.6
8a037e7ecfaaf0403a0fa7d28e641de6	D_0__Bacteria;D_1__Proteobacteria;D_2__Gammaproteobacteria;D_3__Betaproteobacteriales;D_4__Neisseriaceae;D_5__uncultured;D_6__uncultured bacterium;D_7__;D_8__;D_9__;D_10__;D_11__;D_12__;D_13__;D_14__	0.9
593ffd0683b44d684e9ca05eeb0f4083	D_0__Bacteria;D_1__Chloroflexi;D_2__Gitt-GS-136	1
2998b45a8346c6e69637670bef856fd3	D_0__Bacteria;D_1__Proteobacteria;D_2__Alphaproteobacteria;D_3__Caulobacterales;D_4__Caulobacteraceae;D_5__Brevundimonas;Ambiguous_taxa;D_7__;D_8__;D_9__;D_10__;D_11__;D_12__;D_13__;D_14__	0.7
3a99a75e0c020c9c35101ce7d1e49bc0	D_0__Bacteria;D_1__Actinobacteria;D_2__Actinobacteria;D_3__Frankiales;D_4__uncultured;D_5__uncultured bacterium;D_6__;D_7__;D_8__;D_9__;D_10__;D_11__;D_12__;D_13__;D_14__	0.8
9a62a4801cd9b614944e406bcf33d227	D_0__Bacteria;D_1__Firmicutes;D_2__Bacilli;D_3__Bacillales;D_4__Staphylococcaceae;D_5__Staphylococcus;Ambiguous_taxa;D_7__;D_8__;D_9__;D_10__;D_11__;D_12__;D_13__;D_14__	0.7
6ac3371eb903155689b5463b00be01cd	D_0__Bacteria;D_1__Proteobacteria;D_2__Alphaproteobacteria;D_3__Sphingomonadales;D_4__Sphingomonadaceae;D_5__Porphyrobacter;Ambiguous_taxa;D_7__;D_8__;D_9__;D_10__;D_11__;D_12__;D_13__;D_14__	0.6
fb14cb0ab110f69b5f4f46562cea8de8	D_0__Bacteria;D_1__Firmicutes;D_2__Bacilli;D_3__Bacillales;D_4__Staphylococcaceae;D_5__Staphylococcus	1
b2661d3de9ec535afaad30e959b8ef57	D_0__Bacteria;D_1__Deinococcus-Thermus;D_2__Deinococci;D_3__Deinococcales;D_4__Deinococcaceae;D_5__Deinococcus;D_6__uncultured bacterium;D_7__;D_8__;D_9__;D_10__;D_11__;D_12__;D_13__;D_14__	1
912be4ee8bd321b4d496eaf2a7b6ff5c	D_0__Bacteria;D_1__Proteobacteria;D_2__Gammaproteobacteria;D_3__Betaproteobacteriales;D_4__Burkholderiaceae;D_5__Delftia	1
29fa148d68c4475a1af8b1cb066bc70b	D_0__Bacteria;D_1__Proteobacteria;D_2__Gammaproteobacteria;D_3__Xanthomonadales;D_4__Rhodanobacteraceae;D_5__uncultured;D_6__uncultured bacterium;D_7__;D_8__;D_9__;D_10__;D_11__;D_12__;D_13__;D_14__	0.625
57d433821c5255b03ad0f8f3ab12854e	D_0__Bacteria;D_1__Actinobacteria;D_2__Actinobacteria;D_3__Pseudonocardiales;D_4__Pseudonocardiaceae;D_5__Pseudonocardia	1
7abe015732b65de2a9df8783f8c62976	D_0__Bacteria;D_1__Proteobacteria;D_2__Alphaproteobacteria;D_3__Rhizobiales;D_4__Xanthobacteraceae;D_5__Bradyrhizobium;Ambiguous_taxa;D_7__;D_8__;D_9__;D_10__;D_11__;D_12__;D_13__;D_14__	0.6
d9515f488fa132d44ab2e2b7cb4d58b7	D_0__Bacteria;D_1__Actinobacteria;D_2__Actinobacteria;D_3__Propionibacteriales;D_4__Nocardioidaceae;D_5__Nocardioides;D_6__uncultured bacterium;D_7__;D_8__;D_9__;D_10__;D_11__;D_12__;D_13__;D_14__	0.8
dfe5d8070b84520e1d7c6c9c43002e45	D_0__Bacteria;D_1__Firmicutes;D_2__Clostridia;D_3__Clostridiales;D_4__Family XI;D_5__Anaerococcus;D_6__uncultured bacterium;D_7__;D_8__;D_9__;D_10__;D_11__;D_12__;D_13__;D_14__	0.9
fd1dbb126d5ea53b3f8731d74c3a0f07	D_0__Bacteria;D_1__Proteobacteria;D_2__Alphaproteobacteria;D_3__Sphingomonadales;D_4__Sphingomonadaceae;D_5__Porphyrobacter;Ambiguous_taxa;D_7__;D_8__;D_9__;D_10__;D_11__;D_12__;D_13__;D_14__	0.6
1c6a038f7be08d53f08324b3debf9282	D_0__Bacteria;D_1__Actinobacteria;D_2__Actinobacteria;D_3__Micrococcales;D_4__Dermabacteraceae;D_5__Brachybacterium;Ambiguous_taxa;D_7__;D_8__;D_9__;D_10__;D_11__;D_12__;D_13__;D_14__	0.7
3aa32b06b5d4f2a230549dfeca00ac1b	D_0__Bacteria;D_1__Planctomycetes;D_2__Phycisphaerae;D_3__Tepidisphaerales;D_4__Tepidisphaeraceae;D_5__Tepidisphaera;D_6__Tepidisphaera mucosa;D_7__;D_8__;D_9__;D_10__;D_11__;D_12__;D_13__;D_14__	1
c2b6b01e050dafd882a5c66a28b77be5	D_0__Bacteria;D_1__Actinobacteria;D_2__Actinobacteria;D_3__Micrococcales;D_4__Microbacteriaceae;D_5__Microbacterium;Ambiguous_taxa;D_7__;D_8__;D_9__;D_10__;D_11__;D_12__;D_13__;D_14__	0.7
03f8c269373372e91dc0186094d7f359	D_0__Bacteria;D_1__Firmicutes;D_2__Bacilli;D_3__Bacillales;D_4__Bacillaceae;D_5__Bacillus	1
401cc0e80e666f90c02cf8323757821a	D_0__Bacteria;D_1__Proteobacteria;D_2__Gammaproteobacteria;D_3__Betaproteobacteriales;D_4__Burkholderiaceae;D_5__Lautropia;D_6__uncultured bacterium;D_7__;D_8__;D_9__;D_10__;D_11__;D_12__;D_13__;D_14__	0.8
0da682cf4c6eeab4208ee97fe2c51cb6	D_0__Bacteria;D_1__Proteobacteria;D_2__Gammaproteobacteria;D_3__Betaproteobacteriales;D_4__Burkholderiaceae;D_5__Delftia	1
9677b47e06c344a5906b966fb982e2f5	D_0__Bacteria;D_1__Actinobacteria;D_2__Actinobacteria;D_3__Micrococcales;D_4__Micrococcaceae;D_5__Arthrobacter	1
ebe4da4f25f82b2b42335c0856f787d5	D_0__Bacteria;D_1__Firmicutes;D_2__Clostridia;D_3__Clostridiales;D_4__Family XIII;D_5__[Eubacterium] nodatum group;Ambiguous_taxa;D_7__;D_8__;D_9__;D_10__;D_11__;D_12__;D_13__;D_14__	0.75
d0decd11124e855c0ed3aef2e9883096	D_0__Bacteria;D_1__Proteobacteria;D_2__Alphaproteobacteria;D_3__Sphingomonadales;D_4__Sphingomonadaceae;D_5__Porphyrobacter;Ambiguous_taxa;D_7__;D_8__;D_9__;D_10__;D_11__;D_12__;D_13__;D_14__	0.6
0789f832ff37f2fc5c7d6cc6706d59ce	D_0__Bacteria;D_1__Bacteroidetes;D_2__Bacteroidia;D_3__Bacteroidales;D_4__Prevotellaceae;D_5__Prevotella 7;D_6__uncultured bacterium;D_7__;D_8__;D_9__;D_10__;D_11__;D_12__;D_13__;D_14__	1
8a575534fc94afbf722083e61cd48cd0	D_0__Bacteria;D_1__Proteobacteria;D_2__Alphaproteobacteria;D_3__Rhizobiales;D_4__Devosiaceae;D_5__Devosia	1
eb0a8f9b9d8aba2d9b10a83cc982f14a	D_0__Bacteria;D_1__Proteobacteria;D_2__Alphaproteobacteria;D_3__Rhizobiales;D_4__Xanthobacteraceae;D_5__Bradyrhizobium	1
f080836191367a55926aa47785bb14db	D_0__Bacteria;D_1__Proteobacteria;D_2__Gammaproteobacteria;D_3__Betaproteobacteriales;D_4__Burkholderiaceae;D_5__Delftia	1
7de4bead72204e9d06d35018f5c834ab	D_0__Bacteria;D_1__Proteobacteria;D_2__Alphaproteobacteria;D_3__Sneathiellales;D_4__Sneathiellaceae;D_5__uncultured;D_6__uncultured bacterium;D_7__;D_8__;D_9__;D_10__;D_11__;D_12__;D_13__;D_14__	1
a5fe0143c1a9207e19c33f763a3d7309	D_0__Bacteria;D_1__Proteobacteria;D_2__Gammaproteobacteria;D_3__Betaproteobacteriales;D_4__Neisseriaceae;D_5__uncultured;D_6__uncultured bacterium;D_7__;D_8__;D_9__;D_10__;D_11__;D_12__;D_13__;D_14__	0.9
7570eb3d0445c340ae19b55c1ce27d23	D_0__Bacteria;D_1__Proteobacteria;D_2__Alphaproteobacteria;D_3__Rhizobiales;D_4__Devosiaceae;D_5__Devosia	0.7
291f263b245eaaed75bafc1d181e0968	D_0__Bacteria;D_1__Proteobacteria;D_2__Gammaproteobacteria;D_3__Betaproteobacteriales;D_4__Neisseriaceae;D_5__uncultured;D_6__uncultured bacterium;D_7__;D_8__;D_9__;D_10__;D_11__;D_12__;D_13__;D_14__	0.9
0ce8bdd08bda79bd67c8ab85db6519da	D_0__Bacteria;D_1__Bacteroidetes;D_2__Bacteroidia;D_3__Flavobacteriales;D_4__Flavobacteriaceae;D_5__Flavobacterium;Ambiguous_taxa;D_7__;D_8__;D_9__;D_10__;D_11__;D_12__;D_13__;D_14__	0.7
d7a1257ccb03136b2d156571964a0d66	D_0__Bacteria;D_1__Actinobacteria;D_2__Actinobacteria;D_3__Frankiales;D_4__Nakamurellaceae;D_5__Nakamurella	1
d8e00e43cb9837e367fb0ebf2eacb2f9	D_0__Bacteria;D_1__Proteobacteria;D_2__Alphaproteobacteria;D_3__Sphingomonadales;D_4__Sphingomonadaceae;D_5__Porphyrobacter;Ambiguous_taxa;D_7__;D_8__;D_9__;D_10__;D_11__;D_12__;D_13__;D_14__	0.7
bf6c80633a3d5a06ba562dd536f5da57	D_0__Bacteria;D_1__Proteobacteria;D_2__Gammaproteobacteria;D_3__Betaproteobacteriales;D_4__Burkholderiaceae;D_5__Comamonas;D_6__uncultured bacterium;D_7__;D_8__;D_9__;D_10__;D_11__;D_12__;D_13__;D_14__	0.9
591ffa3417a2a3a92fa541a593580d65	D_0__Bacteria;D_1__Proteobacteria;D_2__Alphaproteobacteria;D_3__Rhodobacterales;D_4__Rhodobacteraceae	1
3ab081c45bfa1749d5ddbbf8f38835a2	D_0__Bacteria;D_1__Proteobacteria;D_2__Alphaproteobacteria;D_3__Sphingomonadales;D_4__Sphingomonadaceae;D_5__Novosphingobium;Ambiguous_taxa;D_7__;D_8__;D_9__;D_10__;D_11__;D_12__;D_13__;D_14__	0.7
169c8c08c7d8918e2b5d28650473ce0c	D_0__Bacteria;D_1__Actinobacteria;D_2__Actinobacteria;D_3__Corynebacteriales;D_4__Mycobacteriaceae;D_5__Mycobacterium;Ambiguous_taxa;D_7__;D_8__;D_9__;D_10__;D_11__;D_12__;D_13__;D_14__	0.6
36d1e0695f5cdff8ec945244af4c5569	D_0__Bacteria;D_1__Actinobacteria;D_2__Acidimicrobiia;D_3__Microtrichales;D_4__Ilumatobacteraceae;D_5__uncultured;D_6__uncultured bacterium;D_7__;D_8__;D_9__;D_10__;D_11__;D_12__;D_13__;D_14__	0.8
9d20386ff3d21733e10325b827ab5273	D_0__Bacteria;D_1__Actinobacteria;D_2__Actinobacteria;D_3__Corynebacteriales;D_4__Corynebacteriaceae;D_5__Corynebacterium 1;D_6__uncultured bacterium;D_7__;D_8__;D_9__;D_10__;D_11__;D_12__;D_13__;D_14__	0.7
767dacac5a71ab6eee3a1e73ff51bb63	D_0__Bacteria;D_1__Proteobacteria;D_2__Gammaproteobacteria;D_3__Xanthomonadales;D_4__Xanthomonadaceae;D_5__Stenotrophomonas	1
3e7805c4ecb455efb8b8a9be81ffdb74	D_0__Bacteria;D_1__Proteobacteria;D_2__Gammaproteobacteria;D_3__Betaproteobacteriales;D_4__Burkholderiaceae	1
b7b2ab65a054634731b681e97168a6fa	D_0__Bacteria;D_1__Proteobacteria;D_2__Gammaproteobacteria;D_3__Betaproteobacteriales;D_4__Burkholderiaceae;D_5__Alcaligenes;Ambiguous_taxa;D_7__;D_8__;D_9__;D_10__;D_11__;D_12__;D_13__;D_14__	0.6
eb2a9370be9150916e98df1e1bc9093e	D_0__Bacteria;D_1__Acidobacteria;D_2__Blastocatellia (Subgroup 4);D_3__Pyrinomonadales;D_4__Pyrinomonadaceae;D_5__RB41	1
a5379ded9d323abc49416637a839747c	D_0__Bacteria;D_1__Actinobacteria;D_2__Coriobacteriia;D_3__Coriobacteriales;D_4__Eggerthellaceae;D_5__Slackia;Ambiguous_taxa;D_7__;D_8__;D_9__;D_10__;D_11__;D_12__;D_13__;D_14__	0.666667
0b32edce721d79f9f96a29ee5f02b136	Unassigned	1
964fdee3f651f826b9020fe7d5b3fa9d	D_0__Bacteria;D_1__Proteobacteria;D_2__Gammaproteobacteria;D_3__Betaproteobacteriales;D_4__Burkholderiaceae;D_5__Delftia	1
1f83edcd46eb50c5cfb7e3d7a724ecd9	D_0__Bacteria;D_1__Firmicutes;D_2__Bacilli;D_3__Bacillales;D_4__Planococcaceae;D_5__Planomicrobium	0.6
c9ba23913f08af00c0fc66c7a799b847	D_0__Bacteria;D_1__Proteobacteria;D_2__Alphaproteobacteria;D_3__Caulobacterales;D_4__Caulobacteraceae;D_5__Brevundimonas	0.9
b982a5af446d265e750e52762c50b9e0	D_0__Bacteria;D_1__Proteobacteria;D_2__Gammaproteobacteria;D_3__Betaproteobacteriales;D_4__Burkholderiaceae;D_5__Massilia	1
4d0a2b0aee018da9ef0d52585f8231f0	D_0__Bacteria;D_1__Bacteroidetes;D_2__Bacteroidia;D_3__Bacteroidales;D_4__Porphyromonadaceae;D_5__Porphyromonas;D_6__uncultured bacterium;D_7__;D_8__;D_9__;D_10__;D_11__;D_12__;D_13__;D_14__	0.7
47a52a73f6c111cd2afe933aefa22d93	D_0__Bacteria;D_1__Firmicutes;D_2__Bacilli;D_3__Lactobacillales;D_4__Carnobacteriaceae;D_5__Atopostipes;Ambiguous_taxa;D_7__;D_8__;D_9__;D_10__;D_11__;D_12__;D_13__;D_14__	0.75
43df3c9dd3b21b6de23ee285d4b17d02	D_0__Bacteria;D_1__Proteobacteria;D_2__Gammaproteobacteria;D_3__Betaproteobacteriales;D_4__Burkholderiaceae;D_5__Delftia	1
3852c1491e4dbb554f3efdeca20e7331	D_0__Bacteria;D_1__Proteobacteria;D_2__Alphaproteobacteria;D_3__Sphingomonadales;D_4__Sphingomonadaceae	1
e2e0973cae095ffe776a675ea73bfba8	D_0__Bacteria;D_1__Actinobacteria;D_2__Actinobacteria;D_3__Corynebacteriales;D_4__Mycobacteriaceae;D_5__Mycobacterium;Ambiguous_taxa;D_7__;D_8__;D_9__;D_10__;D_11__;D_12__;D_13__;D_14__	0.6
02626ad3d06fd6bb402bceecb476dd4c	D_0__Bacteria;D_1__Proteobacteria;D_2__Alphaproteobacteria;D_3__Rhodobacterales;D_4__Rhodobacteraceae;D_5__Paracoccus	1
c554ad3794c3b49a6aabb324c303c2b7	D_0__Bacteria;D_1__Firmicutes;D_2__Bacilli;D_3__Bacillales;D_4__Staphylococcaceae;D_5__Staphylococcus;Ambiguous_taxa;D_7__;D_8__;D_9__;D_10__;D_11__;D_12__;D_13__;D_14__	0.6
4d995b85101b0132dcf1ec4bcc157ef6	D_0__Bacteria;D_1__Proteobacteria;D_2__Gammaproteobacteria;D_3__Betaproteobacteriales;D_4__Burkholderiaceae	1
2aed9f7f478eca2dbf38696a7a0427ef	D_0__Bacteria;D_1__Proteobacteria;D_2__Alphaproteobacteria;D_3__Rhizobiales;D_4__Beijerinckiaceae;D_5__Methylobacterium;Ambiguous_taxa;D_7__;D_8__;D_9__;D_10__;D_11__;D_12__;D_13__;D_14__	0.6
9c8e91e1b7ea203ebf5f6ac2c8f596e5	D_0__Bacteria;D_1__Firmicutes;D_2__Clostridia;D_3__Clostridiales;D_4__Peptococcaceae;D_5__uncultured;D_6__uncultured Firmicutes bacterium;D_7__;D_8__;D_9__;D_10__;D_11__;D_12__;D_13__;D_14__	1
16f3e25b0dfb8ccc5838cc146ec03f8e	D_0__Bacteria;D_1__Bacteroidetes;D_2__Bacteroidia;D_3__Flavobacteriales;D_4__Flavobacteriaceae;D_5__Flavobacterium;Ambiguous_taxa;D_7__;D_8__;D_9__;D_10__;D_11__;D_12__;D_13__;D_14__	0.9
fde8a8b77dc7d29fba54d10160d86af6	D_0__Bacteria;D_1__Actinobacteria;D_2__Acidimicrobiia;D_3__Microtrichales;D_4__Ilumatobacteraceae;D_5__Ilumatobacter	0.9
4f7f54150787717d242fd58be9b239a2	D_0__Bacteria;D_1__Actinobacteria;D_2__Actinobacteria;D_3__Frankiales;D_4__Geodermatophilaceae;D_5__Blastococcus;D_6__uncultured bacterium;D_7__;D_8__;D_9__;D_10__;D_11__;D_12__;D_13__;D_14__	0.7
47d23de2cb3c8e2436869f295d65d225	D_0__Bacteria;D_1__Proteobacteria;D_2__Gammaproteobacteria;D_3__Betaproteobacteriales;D_4__Burkholderiaceae;D_5__Variovorax	0.7
785590b4afc62d6526aedb61e11cfdf1	D_0__Bacteria;D_1__Actinobacteria;D_2__Actinobacteria;D_3__Micrococcales;D_4__Microbacteriaceae	1
ee782b6866bbac8aa99304115f56d555	D_0__Bacteria;D_1__Proteobacteria;D_2__Alphaproteobacteria;D_3__Rhizobiales;D_4__Rhizobiales Incertae Sedis;D_5__Phreatobacter	1
da096ae2a41270c17888dfd8f5e256c6	D_0__Bacteria;D_1__Proteobacteria;D_2__Alphaproteobacteria;D_3__Sphingomonadales;D_4__Sphingomonadaceae	1
b2592eea7c5d66fe17f646aff5d2920c	D_0__Bacteria;D_1__Proteobacteria;D_2__Alphaproteobacteria;D_3__Rhizobiales;D_4__Beijerinckiaceae;D_5__Methylobacterium;Ambiguous_taxa;D_7__;D_8__;D_9__;D_10__;D_11__;D_12__;D_13__;D_14__	0.6
b92ded0e16f3453920fb12f8cf772b57	D_0__Bacteria;D_1__Actinobacteria;D_2__Actinobacteria;D_3__Frankiales;D_4__Geodermatophilaceae;D_5__Blastococcus	0.7
e5de107948e6c5a472084833b5dde877	D_0__Bacteria;D_1__Actinobacteria;D_2__Actinobacteria;D_3__Micrococcales;D_4__Microbacteriaceae	1
18f2aa923bd12c57112090a362b233d7	D_0__Bacteria;D_1__Proteobacteria;D_2__Gammaproteobacteria;D_3__Betaproteobacteriales;D_4__Neisseriaceae;D_5__Neisseria;D_6__uncultured bacterium;D_7__;D_8__;D_9__;D_10__;D_11__;D_12__;D_13__;D_14__	0.9
60d338a28714193c9b9b64041d15f2a2	D_0__Bacteria;D_1__Deinococcus-Thermus;D_2__Deinococci;D_3__Deinococcales;D_4__Deinococcaceae;D_5__Deinococcus	1
fa3b22a568f2c916d51517e09156df79	D_0__Bacteria;D_1__Cyanobacteria;D_2__Oxyphotobacteria;D_3__Chloroplast;Ambiguous_taxa;D_5__;D_6__;D_7__;D_8__;D_9__;D_10__;D_11__;D_12__;D_13__;D_14__	0.7
eb40a8ac57a837c824c3b9f660370a70	D_0__Bacteria;D_1__Actinobacteria;D_2__Actinobacteria;D_3__Kineosporiales;D_4__Kineosporiaceae;D_5__Kineococcus	1
b67a9efee5517e532e47f7cbfe7f6e54	D_0__Bacteria;D_1__Actinobacteria;D_2__Actinobacteria;D_3__Corynebacteriales;D_4__Corynebacteriaceae;D_5__Corynebacterium 1;D_6__uncultured bacterium;D_7__;D_8__;D_9__;D_10__;D_11__;D_12__;D_13__;D_14__	0.7
8f6878e154a15e405c7c94da909151be	D_0__Bacteria;D_1__Bacteroidetes;D_2__Bacteroidia;D_3__Flavobacteriales;D_4__Weeksellaceae;D_5__Chryseobacterium	1
5416376fff1dcde3f35e3e705e393901	D_0__Bacteria;D_1__Proteobacteria;D_2__Alphaproteobacteria;D_3__Rhizobiales;D_4__Xanthobacteraceae;D_5__Bradyrhizobium;Ambiguous_taxa;D_7__;D_8__;D_9__;D_10__;D_11__;D_12__;D_13__;D_14__	0.6
433d4c13006d66ae6443a2a0038a1e72	D_0__Bacteria;D_1__Firmicutes;D_2__Bacilli;D_3__Lactobacillales;D_4__Carnobacteriaceae;D_5__Carnobacterium	1
b59ae247c4efad86357a566a0c15c83f	D_0__Bacteria;D_1__Actinobacteria;D_2__Actinobacteria;D_3__Micrococcales;D_4__Cellulomonadaceae	0.8
90c57cc45191c7a00b898bd14abbe2ec	D_0__Bacteria;D_1__Bacteroidetes;D_2__Bacteroidia;D_3__Bacteroidales;D_4__Porphyromonadaceae;D_5__Porphyromonas;D_6__uncultured organism;D_7__;D_8__;D_9__;D_10__;D_11__;D_12__;D_13__;D_14__	0.6
10f19999938ca6f1667b05b3ff186e4d	D_0__Bacteria;D_1__Fusobacteria;D_2__Fusobacteriia;D_3__Fusobacteriales;D_4__Fusobacteriaceae;D_5__Fusobacterium	1
ee7ae8f60049da474db4207312fc1304	D_0__Bacteria;D_1__Proteobacteria;D_2__Alphaproteobacteria;D_3__Sphingomonadales;D_4__Sphingomonadaceae;D_5__Sphingomonas	1
96df48f59a8495d62e47feb624624cd5	D_0__Bacteria;D_1__Actinobacteria;D_2__Coriobacteriia;D_3__Coriobacteriales;D_4__Eggerthellaceae;D_5__Slackia;Ambiguous_taxa;D_7__;D_8__;D_9__;D_10__;D_11__;D_12__;D_13__;D_14__	0.666667
b402811fca2cc78b078a97cfa2f7e2a8	D_0__Bacteria;D_1__Actinobacteria;D_2__Actinobacteria;D_3__Corynebacteriales;D_4__Corynebacteriaceae;D_5__Corynebacterium 1;D_6__uncultured bacterium;D_7__;D_8__;D_9__;D_10__;D_11__;D_12__;D_13__;D_14__	0.8
d171b2b1e237e41a036b3d7615b79dc1	D_0__Bacteria;D_1__Proteobacteria;D_2__Alphaproteobacteria;D_3__Rhizobiales;D_4__Devosiaceae;D_5__Devosia;D_6__uncultured bacterium;D_7__;D_8__;D_9__;D_10__;D_11__;D_12__;D_13__;D_14__	0.7
8418aa8f85a92b8f752f2a8677812aac	D_0__Bacteria;D_1__Firmicutes;D_2__Clostridia;D_3__Clostridiales;D_4__Ruminococcaceae;D_5__Fastidiosipila;D_6__uncultured bacterium;D_7__;D_8__;D_9__;D_10__;D_11__;D_12__;D_13__;D_14__	0.857143
6296c149b48a6b3b1e0e505722cd9040	D_0__Bacteria;D_1__Proteobacteria;D_2__Alphaproteobacteria;D_3__Acetobacterales;D_4__Acetobacteraceae;D_5__Craurococcus	1
b93c0832effa284d5caee1feec8d54db	D_0__Bacteria;D_1__Firmicutes;D_2__Negativicutes;D_3__Selenomonadales;D_4__Veillonellaceae;D_5__Veillonella;D_6__uncultured bacterium;D_7__;D_8__;D_9__;D_10__;D_11__;D_12__;D_13__;D_14__	0.8
19de3cbf0c24b6580cee23a788c9fa1b	D_0__Bacteria;D_1__Firmicutes;D_2__Bacilli;D_3__Lactobacillales;D_4__Carnobacteriaceae;D_5__Atopostipes;Ambiguous_taxa;D_7__;D_8__;D_9__;D_10__;D_11__;D_12__;D_13__;D_14__	0.6
aad9a18a8a3785deb745fa900015c911	D_0__Bacteria;D_1__Actinobacteria;D_2__Actinobacteria;D_3__Kineosporiales;D_4__Kineosporiaceae;D_5__Quadrisphaera;D_6__uncultured bacterium;D_7__;D_8__;D_9__;D_10__;D_11__;D_12__;D_13__;D_14__	0.9
68f020519e142d4a16592c72940826a9	Unassigned	1
331f27f698b7dfbdab904f538bc993e7	D_0__Bacteria;D_1__Proteobacteria;D_2__Gammaproteobacteria;D_3__Betaproteobacteriales;D_4__Neisseriaceae;D_5__uncultured;D_6__uncultured bacterium;D_7__;D_8__;D_9__;D_10__;D_11__;D_12__;D_13__;D_14__	0.9
c28536bb11e6e0d667e1aeaf8923775d	D_0__Bacteria;D_1__Bacteroidetes;D_2__Bacteroidia;D_3__Sphingobacteriales;D_4__Sphingobacteriaceae;D_5__Pedobacter;Ambiguous_taxa;D_7__;D_8__;D_9__;D_10__;D_11__;D_12__;D_13__;D_14__	0.6
891ec377a25823bdac92c4fc299e6b1a	D_0__Bacteria;D_1__Proteobacteria;D_2__Gammaproteobacteria;D_3__Xanthomonadales;D_4__Xanthomonadaceae;D_5__Stenotrophomonas;Ambiguous_taxa;D_7__;D_8__;D_9__;D_10__;D_11__;D_12__;D_13__;D_14__	0.8
c8dda356b695d1b0baa0066d39e71ddc	D_0__Bacteria;D_1__Firmicutes;D_2__Bacilli;D_3__Bacillales;D_4__Staphylococcaceae;D_5__Staphylococcus	1
d7c1f80e3e276ee3471fb1bc05686f2f	D_0__Bacteria;D_1__Proteobacteria;D_2__Alphaproteobacteria;D_3__Rhizobiales;D_4__Rhizobiaceae;D_5__Mesorhizobium	1
f06462b34701f34add1dc369780d72d7	Unassigned	1
c4fe19b176079cc95d735a7d44b0c20f	D_0__Bacteria;D_1__Firmicutes;D_2__Bacilli;D_3__Bacillales;D_4__Staphylococcaceae;D_5__Salinicoccus;Ambiguous_taxa;D_7__;D_8__;D_9__;D_10__;D_11__;D_12__;D_13__;D_14__	0.75
9e36247ac17cfa4497af19a914bec2ee	D_0__Bacteria;D_1__Firmicutes;D_2__Bacilli;D_3__Bacillales;D_4__Family XI;D_5__Gemella	1
75ba853695ef4b84594b79fb5248e86a	D_0__Bacteria;D_1__Proteobacteria;D_2__Gammaproteobacteria;D_3__Betaproteobacteriales;D_4__Burkholderiaceae;D_5__Delftia	1
dd75a9bda29c66696f4e7b5fcb43becd	D_0__Bacteria;D_1__Actinobacteria;D_2__Actinobacteria;D_3__Micrococcales;D_4__Microbacteriaceae;D_5__Conyzicola	0.6
9dacca5ef15718eb84be6bead24a962f	D_0__Bacteria;D_1__Proteobacteria;D_2__Alphaproteobacteria;D_3__Rhodobacterales;D_4__Rhodobacteraceae;D_5__Rubellimicrobium;D_6__uncultured bacterium;D_7__;D_8__;D_9__;D_10__;D_11__;D_12__;D_13__;D_14__	0.7
fbb0c46f65427d80f7a5b0d03e1b13a2	D_0__Bacteria;D_1__Actinobacteria;D_2__Actinobacteria;D_3__Micrococcales;D_4__Intrasporangiaceae;D_5__Janibacter;Ambiguous_taxa;D_7__;D_8__;D_9__;D_10__;D_11__;D_12__;D_13__;D_14__	0.8
25bb429473c0d5f4863c8b716040f550	D_0__Bacteria;D_1__Proteobacteria;D_2__Alphaproteobacteria;D_3__Sphingomonadales;D_4__Sphingomonadaceae;D_5__Porphyrobacter;Ambiguous_taxa;D_7__;D_8__;D_9__;D_10__;D_11__;D_12__;D_13__;D_14__	0.6
31d35b6d80c6fbaf6527159054cc1e5d	D_0__Bacteria;D_1__Proteobacteria;D_2__Gammaproteobacteria;D_3__Betaproteobacteriales;D_4__Burkholderiaceae;D_5__Ralstonia;Ambiguous_taxa;D_7__;D_8__;D_9__;D_10__;D_11__;D_12__;D_13__;D_14__	0.6
edf1a908c7fd760aa0b9088bf8e62fca	Unassigned	1
dc446430de81d798273273fd3fcda0ed	D_0__Bacteria;D_1__Bacteroidetes;D_2__Bacteroidia;D_3__Bacteroidales;D_4__Prevotellaceae;D_5__Prevotella 7;D_6__uncultured bacterium;D_7__;D_8__;D_9__;D_10__;D_11__;D_12__;D_13__;D_14__	0.7
7c1a40a29101a84bc121b6b212821587	D_0__Bacteria;D_1__Firmicutes;D_2__Bacilli;D_3__Bacillales;D_4__Staphylococcaceae;D_5__Staphylococcus;Ambiguous_taxa;D_7__;D_8__;D_9__;D_10__;D_11__;D_12__;D_13__;D_14__	0.6
65b635b37d959f0b2fbad357f1d4f85f	D_0__Bacteria;D_1__Proteobacteria;D_2__Alphaproteobacteria;D_3__Micropepsales;D_4__Micropepsaceae;D_5__uncultured	0.666667
2b224565f422d8404e5e9ac17ca15849	D_0__Bacteria;D_1__Proteobacteria;D_2__Alphaproteobacteria;D_3__Rhodobacterales;D_4__Rhodobacteraceae;D_5__Paracoccus;Ambiguous_taxa;D_7__;D_8__;D_9__;D_10__;D_11__;D_12__;D_13__;D_14__	0.6
07e065c19b6a238d7daf9fec03083d93	D_0__Bacteria;D_1__Cyanobacteria;D_2__Sericytochromatia	1
54f86fd43d74ad9b8da8f361d99f7b82	D_0__Bacteria;D_1__Firmicutes;D_2__Clostridia;D_3__Clostridiales;D_4__Peptostreptococcaceae;D_5__Filifactor;D_6__uncultured bacterium;D_7__;D_8__;D_9__;D_10__;D_11__;D_12__;D_13__;D_14__	0.666667
b7facffb126da01b31b30477c6ce8301	D_0__Bacteria;D_1__Proteobacteria;D_2__Alphaproteobacteria;D_3__Sphingomonadales;D_4__Sphingomonadaceae;D_5__Porphyrobacter;Ambiguous_taxa;D_7__;D_8__;D_9__;D_10__;D_11__;D_12__;D_13__;D_14__	0.6
48c7aca334f75ae7a011bedaa4469a47	D_0__Bacteria;D_1__Gemmatimonadetes;D_2__Longimicrobia;D_3__Longimicrobiales;D_4__Longimicrobiaceae;D_5__Longimicrobium;D_6__uncultured bacterium;D_7__;D_8__;D_9__;D_10__;D_11__;D_12__;D_13__;D_14__	0.6
63f98222e952fc2f9a8ae939e3cba396	D_0__Bacteria;D_1__Firmicutes;D_2__Bacilli;D_3__Bacillales;D_4__Bacillaceae;D_5__Bacillus	1
ddac6f785aadfe68c8f4306322a6adeb	D_0__Bacteria;D_1__Proteobacteria;D_2__Gammaproteobacteria;D_3__Betaproteobacteriales;D_4__Burkholderiaceae;D_5__Massilia;D_6__uncultured bacterium;D_7__;D_8__;D_9__;D_10__;D_11__;D_12__;D_13__;D_14__	0.6
842f0f1f4d670570535d2e69c9bd3f01	Unassigned	1
826b2189b0eec6f01f00016eb2f98e0f	D_0__Bacteria;D_1__Proteobacteria;D_2__Gammaproteobacteria;D_3__Betaproteobacteriales;D_4__Burkholderiaceae;D_5__Massilia	1
a6485606e2b891b2f3b082f36e5f2799	D_0__Bacteria;D_1__Proteobacteria;D_2__Gammaproteobacteria;D_3__Betaproteobacteriales;D_4__Burkholderiaceae;D_5__Comamonas	0.9
d79d8aec074aee460bf895366ae0306a	D_0__Bacteria;D_1__Actinobacteria;D_2__Actinobacteria;D_3__Micrococcales;D_4__Dermacoccaceae;D_5__Dermacoccus	1
e45c425bfa8b0978e78c35876d72b944	D_0__Bacteria;D_1__Actinobacteria;D_2__Actinobacteria;D_3__Frankiales;D_4__Geodermatophilaceae;D_5__Blastococcus	1
b8f3de91e1868c1098f92a3b7f1f1875	D_0__Bacteria;D_1__Proteobacteria;D_2__Alphaproteobacteria;D_3__Rhizobiales;D_4__Beijerinckiaceae;D_5__uncultured;D_6__uncultured bacterium;D_7__;D_8__;D_9__;D_10__;D_11__;D_12__;D_13__;D_14__	0.6
6fea75f392d1eb1b59a2a6c56b4b4e54	D_0__Bacteria;D_1__Actinobacteria;D_2__Actinobacteria;D_3__Frankiales;D_4__Nakamurellaceae;D_5__Nakamurella	1
d45555977fec2e98d753a9df020b3a83	D_0__Bacteria;D_1__Proteobacteria;D_2__Alphaproteobacteria;D_3__Sphingomonadales;D_4__Sphingomonadaceae;D_5__Porphyrobacter;Ambiguous_taxa;D_7__;D_8__;D_9__;D_10__;D_11__;D_12__;D_13__;D_14__	0.6
7538e3266be56de84b8989bd3707281a	D_0__Bacteria;D_1__Proteobacteria;D_2__Gammaproteobacteria;D_3__Xanthomonadales;D_4__Rhodanobacteraceae;D_5__uncultured;D_6__uncultured bacterium;D_7__;D_8__;D_9__;D_10__;D_11__;D_12__;D_13__;D_14__	0.7
afdb43e5558246e2a308a678c6aababf	D_0__Bacteria;D_1__Proteobacteria;D_2__Gammaproteobacteria;D_3__Betaproteobacteriales;D_4__Burkholderiaceae;D_5__Variovorax	0.7
ae92fc63b48c3147706a4ecd73586899	D_0__Bacteria;D_1__Proteobacteria;D_2__Gammaproteobacteria;D_3__Betaproteobacteriales;D_4__Burkholderiaceae;D_5__Massilia	1
33a85c45c55986f4e0c958a5a0a84722	D_0__Bacteria;D_1__Proteobacteria;D_2__Gammaproteobacteria;D_3__Betaproteobacteriales;D_4__Burkholderiaceae;D_5__Rhodoferax	0.7
2953d3020c006fe8e7437f23d8ce53ea	D_0__Bacteria;D_1__Actinobacteria;D_2__Actinobacteria;D_3__Micrococcales;D_4__Micrococcaceae;D_5__Arthrobacter	1
3889b65e19ae3d8e06a98ea6165d3b09	D_0__Bacteria;D_1__Actinobacteria;D_2__Actinobacteria;D_3__Micrococcales;D_4__Microbacteriaceae;D_5__Leifsonia;Ambiguous_taxa;D_7__;D_8__;D_9__;D_10__;D_11__;D_12__;D_13__;D_14__	0.7
f3367c18e27f55444404a21e92dc8f35	D_0__Bacteria;D_1__Firmicutes;D_2__Bacilli;D_3__Bacillales;D_4__Paenibacillaceae;D_5__Paenibacillus;D_6__Paenibacillus sp. YN15;D_7__;D_8__;D_9__;D_10__;D_11__;D_12__;D_13__;D_14__	1
bbc076494977e589d7e54217bc838e4c	D_0__Bacteria;D_1__Proteobacteria;D_2__Gammaproteobacteria;D_3__Xanthomonadales;D_4__Rhodanobacteraceae;D_5__uncultured;D_6__uncultured bacterium;D_7__;D_8__;D_9__;D_10__;D_11__;D_12__;D_13__;D_14__	0.625
93d347de9b0e62440cdf3f4da15d4e21	D_0__Bacteria;D_1__Actinobacteria;D_2__Actinobacteria;D_3__Micrococcales;D_4__Microbacteriaceae;D_5__Leifsonia;Ambiguous_taxa;D_7__;D_8__;D_9__;D_10__;D_11__;D_12__;D_13__;D_14__	0.7
0cf243598e63793b68a5fdd0fa76f401	D_0__Bacteria;D_1__Actinobacteria;D_2__Actinobacteria;D_3__Micrococcales;D_4__Micrococcaceae;D_5__Kocuria;Ambiguous_taxa;D_7__;D_8__;D_9__;D_10__;D_11__;D_12__;D_13__;D_14__	0.7
231c7b4bfc8205cb3685ac870e59e267	D_0__Bacteria;D_1__Actinobacteria;D_2__Actinobacteria;D_3__Streptosporangiales;D_4__Thermomonosporaceae;D_5__Actinomadura	0.8
66fb2086b614863b02bb05e1cbcdf57c	Unassigned	1
01a3ded442d0f1e03231c7e9c0a74974	D_0__Bacteria;D_1__Firmicutes;D_2__Bacilli;D_3__Lactobacillales;D_4__Leuconostocaceae;D_5__Leuconostoc	1
4c786c91b6a40c48765614b8513e12c0	D_0__Bacteria;D_1__Firmicutes;D_2__Erysipelotrichia;D_3__Erysipelotrichales;D_4__Erysipelotrichaceae;D_5__Turicibacter;D_6__uncultured bacterium;D_7__;D_8__;D_9__;D_10__;D_11__;D_12__;D_13__;D_14__	0.8
13b444eb867b553368a230a8177359e1	D_0__Bacteria;D_1__Proteobacteria;D_2__Alphaproteobacteria;D_3__Caulobacterales;D_4__Caulobacteraceae	1
47e3fee213cff96cf814bf1eb0c12e0a	D_0__Bacteria;D_1__Actinobacteria;D_2__Actinobacteria;D_3__Micrococcales;D_4__Microbacteriaceae;D_5__Leifsonia;Ambiguous_taxa;D_7__;D_8__;D_9__;D_10__;D_11__;D_12__;D_13__;D_14__	0.7
9410328f3fc80ebb06aa9a5036fcce4c	D_0__Bacteria;D_1__Firmicutes;D_2__Negativicutes;D_3__Selenomonadales;D_4__Veillonellaceae;D_5__Veillonella	1
13e720b1d70e6afd0b498724ce1e96b0	D_0__Bacteria;D_1__Deinococcus-Thermus;D_2__Deinococci;D_3__Deinococcales;D_4__Deinococcaceae;D_5__Deinococcus	1
a200b8f9b68e22e0b7b6f25af318f3ec	D_0__Bacteria;D_1__Firmicutes;D_2__Clostridia;D_3__Clostridiales;D_4__Family XI	1
594fc17164c2869e1c2c00689ffbcdb9	D_0__Bacteria;D_1__Proteobacteria;D_2__Gammaproteobacteria;D_3__Betaproteobacteriales;D_4__Burkholderiaceae;D_5__Ralstonia;Ambiguous_taxa;D_7__;D_8__;D_9__;D_10__;D_11__;D_12__;D_13__;D_14__	0.6
890396155f8ce9a749e8ef3fc540e87a	D_0__Bacteria;D_1__Proteobacteria;D_2__Alphaproteobacteria;D_3__Rhizobiales;D_4__Devosiaceae;D_5__Devosia	1
a6ea4d84f0397912e74dfe895fdab258	D_0__Bacteria;D_1__Proteobacteria;D_2__Alphaproteobacteria;D_3__Sphingomonadales;D_4__Sphingomonadaceae;D_5__Porphyrobacter;Ambiguous_taxa;D_7__;D_8__;D_9__;D_10__;D_11__;D_12__;D_13__;D_14__	0.6
2f4de1c0640f8403737fc9f158656133	D_0__Bacteria;D_1__Proteobacteria;D_2__Alphaproteobacteria;D_3__Sphingomonadales;D_4__Sphingomonadaceae;D_5__Porphyrobacter;Ambiguous_taxa;D_7__;D_8__;D_9__;D_10__;D_11__;D_12__;D_13__;D_14__	0.7
a227bd5531e69aa43bd853d7b09a69a2	D_0__Bacteria;D_1__Actinobacteria;D_2__Actinobacteria;D_3__Micrococcales;D_4__Micrococcaceae;D_5__Micrococcus	1
39f8f4dfa42fc454d42ac16492c17634	D_0__Bacteria;D_1__Proteobacteria;D_2__Alphaproteobacteria;D_3__Rhizobiales;D_4__Xanthobacteraceae;D_5__Bradyrhizobium;Ambiguous_taxa;D_7__;D_8__;D_9__;D_10__;D_11__;D_12__;D_13__;D_14__	0.6
e429cde7bf12f0dbe3e8a3b0020f6695	D_0__Bacteria;D_1__Proteobacteria;D_2__Gammaproteobacteria;D_3__Betaproteobacteriales;D_4__Burkholderiaceae;D_5__Massilia	1
5558581627181f83ee6254309132c185	D_0__Bacteria;D_1__Bacteroidetes;D_2__Bacteroidia;D_3__Flavobacteriales;D_4__Weeksellaceae;D_5__Chryseobacterium	1
4b6c1eb9ec7d7a1da425a3d95b8d1b1c	D_0__Bacteria;D_1__Proteobacteria;D_2__Gammaproteobacteria;D_3__Betaproteobacteriales;D_4__Hydrogenophilaceae;D_5__Hydrogenophilus	1
25ef2d6590bf339d8feff27f1e546b2c	D_0__Bacteria;D_1__Bacteroidetes;D_2__Bacteroidia;D_3__Flavobacteriales;D_4__Flavobacteriaceae;D_5__Capnocytophaga;D_6__uncultured bacterium;D_7__;D_8__;D_9__;D_10__;D_11__;D_12__;D_13__;D_14__	0.9
fe8987b73babb8faab18fdc700ebf51c	D_0__Bacteria;D_1__Bacteroidetes;D_2__Bacteroidia;D_3__Sphingobacteriales;D_4__Sphingobacteriaceae;D_5__Mucilaginibacter;D_6__Mucilaginibacter vulcanisilvae;D_7__;D_8__;D_9__;D_10__;D_11__;D_12__;D_13__;D_14__	1
0fb024981dfcf6b13eefe8779a1111e2	D_0__Bacteria;D_1__Proteobacteria;D_2__Gammaproteobacteria;D_3__Betaproteobacteriales;D_4__Burkholderiaceae;D_5__Delftia	1
2668a62e352474667f1acdb67b424a1d	D_0__Bacteria;D_1__Actinobacteria;D_2__Actinobacteria;D_3__Pseudonocardiales;D_4__Pseudonocardiaceae;D_5__Pseudonocardia	1
9a8a8d11787d0c219803f1fa25251c72	D_0__Bacteria;D_1__Actinobacteria;D_2__Actinobacteria;D_3__Propionibacteriales;D_4__Nocardioidaceae;D_5__Nocardioides;D_6__uncultured bacterium;D_7__;D_8__;D_9__;D_10__;D_11__;D_12__;D_13__;D_14__	0.8
655f25ff786b35710efe5b9654a678f7	D_0__Bacteria;D_1__Actinobacteria;D_2__Actinobacteria;D_3__Actinomycetales;D_4__Actinomycetaceae;D_5__Actinomyces;D_6__uncultured bacterium;D_7__;D_8__;D_9__;D_10__;D_11__;D_12__;D_13__;D_14__	0.8
695c19f69418544e9a7265acffb57d19	D_0__Bacteria;D_1__Firmicutes;D_2__Bacilli;D_3__Bacillales;D_4__Staphylococcaceae;D_5__Staphylococcus;Ambiguous_taxa;D_7__;D_8__;D_9__;D_10__;D_11__;D_12__;D_13__;D_14__	0.7
db09bcfad157b4cbc7ec258f85c43078	D_0__Bacteria;D_1__Actinobacteria;D_2__Actinobacteria;D_3__Micrococcales;D_4__Microbacteriaceae	1
afebf73495775d151d76963d0a895ca0	D_0__Bacteria;D_1__Actinobacteria;D_2__Actinobacteria;D_3__Kineosporiales;D_4__Kineosporiaceae;D_5__Quadrisphaera;D_6__uncultured bacterium;D_7__;D_8__;D_9__;D_10__;D_11__;D_12__;D_13__;D_14__	0.9
de327951c9bfffd2f07d0db1f203f393	D_0__Bacteria;D_1__Firmicutes;D_2__Clostridia;D_3__Clostridiales;D_4__Family XI	1
c501c839368513be473b6e07e087d411	D_0__Bacteria;D_1__Proteobacteria;D_2__Gammaproteobacteria;D_3__Betaproteobacteriales;D_4__Burkholderiaceae;D_5__Janthinobacterium;D_6__uncultured bacterium;D_7__;D_8__;D_9__;D_10__;D_11__;D_12__;D_13__;D_14__	0.7
48a392f59b3e65786156729186e358dc	D_0__Bacteria;D_1__Firmicutes;D_2__Bacilli;D_3__Bacillales;D_4__Bacillaceae;D_5__Anoxybacillus	1
f99eba50328c160fbb3fbd55058e7ff4	D_0__Bacteria;D_1__Firmicutes;D_2__Bacilli;D_3__Bacillales;D_4__Bacillaceae;D_5__Bacillus	1
320ca4c3a6f92ba391c531d9ec96263e	D_0__Bacteria;D_1__Fusobacteria;D_2__Fusobacteriia;D_3__Fusobacteriales;D_4__Leptotrichiaceae;D_5__Leptotrichia;D_6__uncultured bacterium;D_7__;D_8__;D_9__;D_10__;D_11__;D_12__;D_13__;D_14__	0.9
bd99aed2fb6b95845f5de809d3442a45	D_0__Bacteria;D_1__Firmicutes;D_2__Bacilli;D_3__Bacillales;D_4__Staphylococcaceae;D_5__Staphylococcus;Ambiguous_taxa;D_7__;D_8__;D_9__;D_10__;D_11__;D_12__;D_13__;D_14__	0.6
483f70b07cc36eb77df2c017f041f043	D_0__Bacteria;D_1__Actinobacteria;D_2__Actinobacteria;D_3__Pseudonocardiales;D_4__Pseudonocardiaceae;D_5__Amycolatopsis	1
3fbb6af8a7367fd67ac0e5a87b0e30dc	Unassigned	1
0da3e13abedde9568b33883fdc8f9a5c	D_0__Bacteria;D_1__Actinobacteria;D_2__Actinobacteria;D_3__Micrococcales;D_4__Micrococcaceae;D_5__Micrococcus	1
e382deed60fe38cd9ea0c9bfa8e0148c	D_0__Bacteria;D_1__Proteobacteria;D_2__Gammaproteobacteria;D_3__Xanthomonadales;D_4__Xanthomonadaceae;D_5__Stenotrophomonas;Ambiguous_taxa;D_7__;D_8__;D_9__;D_10__;D_11__;D_12__;D_13__;D_14__	0.8
1c38933c16a9a5eb2662f8cf83960e19	D_0__Bacteria;D_1__Proteobacteria;D_2__Alphaproteobacteria;D_3__Rhizobiales;D_4__Rhizobiaceae;D_5__Allorhizobium-Neorhizobium-Pararhizobium-Rhizobium	0.857143
c6fb2ec1a5811c9e0ea882307911cac0	D_0__Bacteria;D_1__Proteobacteria;D_2__Deltaproteobacteria;D_3__Oligoflexales;D_4__0319-6G20;D_5__uncultured bacterium;D_6__;D_7__;D_8__;D_9__;D_10__;D_11__;D_12__;D_13__;D_14__	0.9
a14a1c2e7ed653e70861c01e0f418a1d	D_0__Bacteria;D_1__Actinobacteria;D_2__Actinobacteria;D_3__Corynebacteriales;D_4__Corynebacteriaceae;D_5__Corynebacterium 1;D_6__uncultured bacterium;D_7__;D_8__;D_9__;D_10__;D_11__;D_12__;D_13__;D_14__	0.9
7ee6a4060afafdad48eb9d728a8e6df5	D_0__Bacteria;D_1__Actinobacteria;D_2__Actinobacteria;D_3__Micrococcales;D_4__Dermabacteraceae;D_5__Brachybacterium;Ambiguous_taxa;D_7__;D_8__;D_9__;D_10__;D_11__;D_12__;D_13__;D_14__	0.8
72de11921254320ee219918daff5edfd	D_0__Bacteria;D_1__Actinobacteria;D_2__Actinobacteria;D_3__Actinomycetales;D_4__Actinomycetaceae;D_5__Actinomyces	1
cf2ad788ec846f9ecd6a02e83cbfa06f	D_0__Bacteria;D_1__Actinobacteria;D_2__Actinobacteria;D_3__Corynebacteriales;D_4__Corynebacteriaceae;D_5__Corynebacterium 1;D_6__uncultured bacterium;D_7__;D_8__;D_9__;D_10__;D_11__;D_12__;D_13__;D_14__	0.9
cad3a9ef237c880f9529e36d8c849561	D_0__Bacteria;D_1__Firmicutes;D_2__Bacilli;D_3__Bacillales;D_4__Planococcaceae;D_5__Planococcus;Ambiguous_taxa;D_7__;D_8__;D_9__;D_10__;D_11__;D_12__;D_13__;D_14__	0.6
96856de530aa2c5bafc3d1577ad06490	D_0__Bacteria;D_1__Firmicutes;D_2__Bacilli;D_3__Lactobacillales;D_4__Lactobacillaceae;D_5__Lactobacillus	1
b72a65af901d58782ad882836be6fdba	D_0__Bacteria;D_1__Proteobacteria;D_2__Alphaproteobacteria;D_3__Rhizobiales;D_4__Xanthobacteraceae;D_5__Bradyrhizobium;Ambiguous_taxa;D_7__;D_8__;D_9__;D_10__;D_11__;D_12__;D_13__;D_14__	0.6
f8388f18bf56ebc51a5a719de42268ab	D_0__Bacteria;D_1__Actinobacteria;D_2__Actinobacteria;D_3__Actinomycetales;D_4__Actinomycetaceae;D_5__Actinomyces;D_6__uncultured bacterium;D_7__;D_8__;D_9__;D_10__;D_11__;D_12__;D_13__;D_14__	0.8
8f6c8dcb122ebdbf8b47ebb04ab77eb2	D_0__Bacteria;D_1__Proteobacteria;D_2__Alphaproteobacteria;D_3__Acetobacterales;D_4__Acetobacteraceae;D_5__Craurococcus;D_6__uncultured bacterium;D_7__;D_8__;D_9__;D_10__;D_11__;D_12__;D_13__;D_14__	0.9
973e5755db4259ae100fbe19d1549b6e	D_0__Bacteria;D_1__Actinobacteria;D_2__Actinobacteria;D_3__Corynebacteriales;D_4__Nocardiaceae;D_5__Rhodococcus;Ambiguous_taxa;D_7__;D_8__;D_9__;D_10__;D_11__;D_12__;D_13__;D_14__	0.6
8342e0a369c1d9b25bbe6c25f2ad2e03	D_0__Bacteria;D_1__Proteobacteria;D_2__Alphaproteobacteria;D_3__Rhizobiales;D_4__Xanthobacteraceae;D_5__Bradyrhizobium;Ambiguous_taxa;D_7__;D_8__;D_9__;D_10__;D_11__;D_12__;D_13__;D_14__	0.6
5859f6f0636618577dc3f15035353a34	D_0__Bacteria;D_1__Proteobacteria;D_2__Gammaproteobacteria;D_3__Betaproteobacteriales;D_4__Burkholderiaceae;D_5__Delftia	1
73a41ca910c6a3047509a9cc4d94dfab	D_0__Bacteria;D_1__Actinobacteria;D_2__Actinobacteria;D_3__Frankiales;D_4__Geodermatophilaceae;D_5__Geodermatophilus	1
fd9fd7b39017c44f792236f770cb7fc4	D_0__Bacteria;D_1__Proteobacteria;D_2__Gammaproteobacteria;D_3__Betaproteobacteriales;D_4__Burkholderiaceae;D_5__Delftia	1
6d996b9cbb6c5106f8b00e001770aad3	D_0__Bacteria;D_1__Proteobacteria;D_2__Gammaproteobacteria;D_3__Betaproteobacteriales;D_4__Burkholderiaceae;D_5__Delftia	1
d33381764fc4ca51b48d0eb5540145ef	D_0__Bacteria;D_1__Firmicutes;D_2__Bacilli;D_3__Bacillales;D_4__Staphylococcaceae;D_5__Staphylococcus	1
89c54a0792b46d43895418c5423e8b0e	D_0__Bacteria;D_1__Actinobacteria;D_2__Actinobacteria;D_3__Frankiales;D_4__uncultured;D_5__uncultured bacterium;D_6__;D_7__;D_8__;D_9__;D_10__;D_11__;D_12__;D_13__;D_14__	0.8
af772b507e973a1283cd41661d756aa2	D_0__Bacteria;D_1__Actinobacteria;D_2__Thermoleophilia;D_3__Solirubrobacterales;D_4__Solirubrobacteraceae;D_5__Solirubrobacter	1
2591c3986c45bbfce69364f5a275217e	Unassigned	1
18917458355ac718edbba2b9513eada6	D_0__Bacteria;D_1__Proteobacteria;D_2__Alphaproteobacteria;D_3__Rickettsiales;D_4__Mitochondria	1
a37f34e45dbc0853dd588adea45db4d5	D_0__Bacteria;D_1__Proteobacteria;D_2__Alphaproteobacteria;D_3__Rhodobacterales;D_4__Rhodobacteraceae;D_5__Rubellimicrobium;D_6__uncultured bacterium;D_7__;D_8__;D_9__;D_10__;D_11__;D_12__;D_13__;D_14__	0.8
1d06a0971db29421f2a6c80dad42da15	D_0__Bacteria;D_1__Proteobacteria;D_2__Gammaproteobacteria;D_3__Betaproteobacteriales;D_4__Burkholderiaceae;D_5__Delftia	1
54ebf7e4d6830c906091139dbce82e77	D_0__Bacteria;D_1__Actinobacteria;D_2__Actinobacteria;D_3__Corynebacteriales;D_4__Nocardiaceae;D_5__Gordonia;Ambiguous_taxa;D_7__;D_8__;D_9__;D_10__;D_11__;D_12__;D_13__;D_14__	0.6
0600865cdb6813d77126904de278e8ba	D_0__Bacteria;D_1__Bacteroidetes;D_2__Bacteroidia;D_3__Cytophagales;D_4__Spirosomaceae;D_5__Dyadobacter	1
053eb5a8b5148a8cfcd05f3314acfade	D_0__Bacteria;D_1__Proteobacteria;D_2__Alphaproteobacteria;D_3__Rhizobiales;D_4__Rhizobiaceae;D_5__Allorhizobium-Neorhizobium-Pararhizobium-Rhizobium;Ambiguous_taxa;D_7__;D_8__;D_9__;D_10__;D_11__;D_12__;D_13__;D_14__	0.8
02f2efe854f14952009e0213864b4060	D_0__Bacteria;D_1__Proteobacteria;D_2__Gammaproteobacteria;D_3__Betaproteobacteriales;D_4__Burkholderiaceae;D_5__Massilia	1
17cdfaaed808f968c9f652b5bcf8b4dc	D_0__Bacteria;D_1__Proteobacteria;D_2__Gammaproteobacteria;D_3__Betaproteobacteriales;D_4__Burkholderiaceae;D_5__Delftia	1
8af8ae941cc773864a54f76c504481bc	D_0__Bacteria;D_1__Firmicutes;D_2__Bacilli;D_3__Bacillales;D_4__Staphylococcaceae;D_5__Staphylococcus;Ambiguous_taxa;D_7__;D_8__;D_9__;D_10__;D_11__;D_12__;D_13__;D_14__	0.7
8d2754d6515d571052cae5ec06024f3c	Unassigned	1
748fafb31ee8cc7cebc311f077df64a8	D_0__Bacteria;D_1__Actinobacteria;D_2__Actinobacteria;D_3__Micrococcales;D_4__Dermabacteraceae;D_5__Brachybacterium;Ambiguous_taxa;D_7__;D_8__;D_9__;D_10__;D_11__;D_12__;D_13__;D_14__	0.8
55f1c27de15db7f9a834441547057dc6	D_0__Bacteria;D_1__Firmicutes;D_2__Bacilli;D_3__Bacillales;D_4__Family XI;D_5__Gemella	1
cb74b3f1cfd85db9a96fe00b518ce01f	D_0__Bacteria;D_1__Firmicutes;D_2__Negativicutes;D_3__Selenomonadales;D_4__Veillonellaceae;D_5__Veillonella;D_6__uncultured bacterium;D_7__;D_8__;D_9__;D_10__;D_11__;D_12__;D_13__;D_14__	0.7
9b886eb676d97bcb9e07860a8d50f410	D_0__Bacteria;D_1__Proteobacteria;D_2__Alphaproteobacteria;D_3__Caulobacterales;D_4__Caulobacteraceae;D_5__Caulobacter;Ambiguous_taxa;D_7__;D_8__;D_9__;D_10__;D_11__;D_12__;D_13__;D_14__	0.6
0d05a7ff78e777c6920714a830f3fabe	D_0__Bacteria;D_1__Firmicutes;D_2__Bacilli;D_3__Bacillales;D_4__Staphylococcaceae;D_5__Staphylococcus;D_6__uncultured bacterium;D_7__;D_8__;D_9__;D_10__;D_11__;D_12__;D_13__;D_14__	0.6
512929b5ea027fdc1d53932ba373f330	D_0__Bacteria;D_1__Firmicutes;D_2__Bacilli;D_3__Bacillales;D_4__Staphylococcaceae;D_5__Staphylococcus;Ambiguous_taxa;D_7__;D_8__;D_9__;D_10__;D_11__;D_12__;D_13__;D_14__	0.7
46d05bf68854c9b57b080fe60d6a2f17	D_0__Bacteria;D_1__Actinobacteria;D_2__Actinobacteria;D_3__Micrococcales;D_4__Micrococcaceae;D_5__Micrococcus	1
1516a4ff776b6c4fcc607ade11044727	D_0__Bacteria;D_1__Proteobacteria;D_2__Alphaproteobacteria;D_3__Rhizobiales;D_4__Rhizobiaceae;D_5__Pseudochrobactrum	0.9
1d537cf774aed6436872a3b71b068abc	D_0__Bacteria;D_1__Actinobacteria;D_2__Actinobacteria;D_3__Frankiales;D_4__Nakamurellaceae;D_5__Nakamurella;D_6__uncultured bacterium;D_7__;D_8__;D_9__;D_10__;D_11__;D_12__;D_13__;D_14__	0.6
03d23fde8cebdba2c32647501f9247ae	D_0__Bacteria;D_1__Bacteroidetes;D_2__Bacteroidia;D_3__Flavobacteriales;D_4__Flavobacteriaceae;D_5__Flavobacterium;Ambiguous_taxa;D_7__;D_8__;D_9__;D_10__;D_11__;D_12__;D_13__;D_14__	0.7
c5f64456e7b91120485d9e31a84200db	D_0__Bacteria;D_1__Bacteroidetes;D_2__Bacteroidia;D_3__Sphingobacteriales;D_4__Sphingobacteriaceae;D_5__Pedobacter	1
012d8d08f204f84d25adecc9dd6591b6	D_0__Bacteria;D_1__Proteobacteria;D_2__Gammaproteobacteria;D_3__Betaproteobacteriales;D_4__Burkholderiaceae;D_5__Janthinobacterium	0.8
616af7004c35ebabc532fa73301d0508	D_0__Bacteria;D_1__Firmicutes;D_2__Clostridia;D_3__Clostridiales;D_4__Family XI;D_5__Peptoniphilus;D_6__uncultured bacterium;D_7__;D_8__;D_9__;D_10__;D_11__;D_12__;D_13__;D_14__	0.7
323faeeb150b4c20950bc397e5fea688	D_0__Bacteria;D_1__Proteobacteria;D_2__Alphaproteobacteria;D_3__Tistrellales;D_4__Geminicoccaceae;D_5__Candidatus Alysiosphaera;D_6__uncultured bacterium;D_7__;D_8__;D_9__;D_10__;D_11__;D_12__;D_13__;D_14__	0.666667
2089882cf2ea5d0a35f3c8de8c8754b3	D_0__Bacteria;D_1__Firmicutes;D_2__Clostridia;D_3__Clostridiales;D_4__Lachnospiraceae;D_5__Johnsonella;D_6__uncultured bacterium;D_7__;D_8__;D_9__;D_10__;D_11__;D_12__;D_13__;D_14__	0.6
08609a676f121c1847801f8f9a6c3eb1	D_0__Bacteria;D_1__Actinobacteria;D_2__Actinobacteria;D_3__Micrococcales;D_4__Microbacteriaceae;D_5__Leifsonia;Ambiguous_taxa;D_7__;D_8__;D_9__;D_10__;D_11__;D_12__;D_13__;D_14__	0.7
4f55fc84a909ddb2cc83be0016a96816	D_0__Bacteria;D_1__Proteobacteria;D_2__Alphaproteobacteria;D_3__Rhizobiales;D_4__Hyphomicrobiaceae;D_5__Hyphomicrobium;D_6__uncultured bacterium;D_7__;D_8__;D_9__;D_10__;D_11__;D_12__;D_13__;D_14__	0.7
10fda71bbf5e78bde5b61c1f177746fc	D_0__Bacteria;D_1__Proteobacteria;D_2__Gammaproteobacteria;D_3__Betaproteobacteriales;D_4__Burkholderiaceae;D_5__Massilia;Ambiguous_taxa;D_7__;D_8__;D_9__;D_10__;D_11__;D_12__;D_13__;D_14__	0.6
6d8ee130b75d1a60d0ef591390f319c6	D_0__Bacteria;D_1__Proteobacteria;D_2__Alphaproteobacteria;D_3__Rhodobacterales;D_4__Rhodobacteraceae;D_5__Paracoccus;Ambiguous_taxa;D_7__;D_8__;D_9__;D_10__;D_11__;D_12__;D_13__;D_14__	0.7
dec4538df2bd99893f55a84c6c281ea4	Unassigned	1
86cfbaa2e52b8e9e1709aa009af2b0c5	D_0__Bacteria;D_1__Proteobacteria;D_2__Gammaproteobacteria;D_3__Betaproteobacteriales;D_4__Burkholderiaceae;D_5__Variovorax	0.8
357116bfe6c9e7a5a5966fed7909cce8	D_0__Bacteria;D_1__Proteobacteria;D_2__Gammaproteobacteria;D_3__Betaproteobacteriales;D_4__Burkholderiaceae;D_5__Massilia;D_6__uncultured bacterium;D_7__;D_8__;D_9__;D_10__;D_11__;D_12__;D_13__;D_14__	0.7
ff39e8cafaff0ae8a298616bf3470a72	D_0__Bacteria;D_1__Actinobacteria;D_2__Actinobacteria;D_3__Micrococcales;D_4__Intrasporangiaceae;D_5__Knoellia	0.8
a8df0b5ee804067ddc0bc61e44d3e0e0	D_0__Bacteria;D_1__Bacteroidetes;D_2__Bacteroidia;D_3__Cytophagales;D_4__Hymenobacteraceae;D_5__Adhaeribacter;D_6__uncultured bacterium;D_7__;D_8__;D_9__;D_10__;D_11__;D_12__;D_13__;D_14__	0.857143
f5a5378404c5ddc677d6c492936c2d10	D_0__Bacteria;D_1__Bacteroidetes;D_2__Bacteroidia;D_3__Cytophagales;D_4__Spirosomaceae;D_5__uncultured;Ambiguous_taxa;D_7__;D_8__;D_9__;D_10__;D_11__;D_12__;D_13__;D_14__	1
d4ad6aa631cbf49c11d2a7c98ee2375d	D_0__Bacteria;D_1__Spirochaetes;D_2__Spirochaetia;D_3__Spirochaetales;D_4__Spirochaetaceae;D_5__Treponema 2;D_6__uncultured bacterium;D_7__;D_8__;D_9__;D_10__;D_11__;D_12__;D_13__;D_14__	0.75
98a5fa1aec14d4693048fb4efcc350db	D_0__Bacteria;D_1__Chloroflexi;D_2__Gitt-GS-136	1
d2a775217a4f2d58db6585c10b3c28bd	D_0__Bacteria;D_1__Proteobacteria;D_2__Gammaproteobacteria;D_3__Xanthomonadales;D_4__Xanthomonadaceae;D_5__Stenotrophomonas	1
19d0df6e92f4d348c746969ab6b6c92c	D_0__Bacteria;D_1__Proteobacteria;D_2__Gammaproteobacteria;D_3__Xanthomonadales;D_4__Xanthomonadaceae;D_5__Stenotrophomonas	1
28aeab42ad70295736694db75c3bf506	D_0__Bacteria;D_1__Proteobacteria;D_2__Alphaproteobacteria;D_3__Rhodobacterales;D_4__Rhodobacteraceae;D_5__Paracoccus	0.7
d99ce67f1903c1d086e46e29e226dc0d	D_0__Bacteria;D_1__Firmicutes;D_2__Clostridia;D_3__Clostridiales;D_4__Family XI;D_5__Anaerococcus;D_6__uncultured bacterium;D_7__;D_8__;D_9__;D_10__;D_11__;D_12__;D_13__;D_14__	0.9
62a2ca2bb75abf703a150621e7a83142	D_0__Bacteria;D_1__Actinobacteria;D_2__Actinobacteria;D_3__Micrococcales;D_4__Micrococcaceae;D_5__Micrococcus	1
61d4cbdf306b38a195573c4a70f82eba	D_0__Bacteria;D_1__Proteobacteria;D_2__Alphaproteobacteria;D_3__Sphingomonadales;D_4__Sphingomonadaceae;D_5__Porphyrobacter;Ambiguous_taxa;D_7__;D_8__;D_9__;D_10__;D_11__;D_12__;D_13__;D_14__	0.6
49e583583553254b5a6d756a0307f49b	D_0__Bacteria;D_1__Firmicutes;D_2__Bacilli;D_3__Bacillales;D_4__Staphylococcaceae;D_5__Nosocomiicoccus;D_6__uncultured bacterium;D_7__;D_8__;D_9__;D_10__;D_11__;D_12__;D_13__;D_14__	0.7
1e196afc24a52b5eb89c9ed4ff836919	D_0__Bacteria;D_1__Proteobacteria;D_2__Alphaproteobacteria;D_3__Rhizobiales;D_4__Beijerinckiaceae;D_5__Microvirga	1
24e30e27101b77c3623a4776ec1939b5	D_0__Bacteria;D_1__Proteobacteria;D_2__Alphaproteobacteria;D_3__Sphingomonadales;D_4__Sphingomonadaceae;D_5__Porphyrobacter;Ambiguous_taxa;D_7__;D_8__;D_9__;D_10__;D_11__;D_12__;D_13__;D_14__	0.6
e3686bc744d5436c51d6ec8e8475a2d8	D_0__Bacteria;D_1__Firmicutes;D_2__Bacilli;D_3__Bacillales;D_4__Bacillaceae;D_5__Bacillus	1
741622d04a700b537025a3611cf673fd	D_0__Bacteria;D_1__Proteobacteria;D_2__Alphaproteobacteria;D_3__Rhizobiales;D_4__Rhizobiaceae;D_5__Mesorhizobium	1
1e7d6f0d7a1a6152456e4dc5b1317563	D_0__Bacteria;D_1__Proteobacteria;D_2__Gammaproteobacteria;D_3__Betaproteobacteriales;D_4__Neisseriaceae;D_5__Neisseria;D_6__uncultured bacterium;D_7__;D_8__;D_9__;D_10__;D_11__;D_12__;D_13__;D_14__	0.9
f58748174ad0f3e44fb525e061783381	Unassigned	1
78c05ed4b415d8155a82a956ba0fd73b	D_0__Bacteria;D_1__Firmicutes;D_2__Bacilli;D_3__Bacillales;D_4__Staphylococcaceae;D_5__Staphylococcus	1
fa60ce4b70ff845194fc7a6cd9005b52	D_0__Bacteria;D_1__Actinobacteria;D_2__Actinobacteria;D_3__Corynebacteriales;D_4__Nocardiaceae;D_5__Gordonia;Ambiguous_taxa;D_7__;D_8__;D_9__;D_10__;D_11__;D_12__;D_13__;D_14__	0.6
2d63278b9b73b972849da3091b9f8178	D_0__Bacteria;D_1__Actinobacteria;D_2__Actinobacteria;D_3__Corynebacteriales;D_4__Corynebacteriaceae;D_5__Corynebacterium 1;D_6__uncultured bacterium;D_7__;D_8__;D_9__;D_10__;D_11__;D_12__;D_13__;D_14__	0.9
a85718366f0b07698dfdbefe12808d97	D_0__Bacteria;D_1__Cyanobacteria;D_2__Oxyphotobacteria;D_3__Nostocales;D_4__Chroococcidiopsaceae;D_5__Aliterella CENA595	1
108d0d5116862e50c7dc118f604676a8	D_0__Bacteria;D_1__Actinobacteria;D_2__Actinobacteria;D_3__Micrococcales;D_4__Microbacteriaceae;D_5__Leifsonia;Ambiguous_taxa;D_7__;D_8__;D_9__;D_10__;D_11__;D_12__;D_13__;D_14__	0.7
234d8df50577748c981c00ddfe3c8d06	D_0__Bacteria;D_1__Proteobacteria;D_2__Alphaproteobacteria;D_3__Rhizobiales;D_4__Xanthobacteraceae;D_5__Bradyrhizobium;Ambiguous_taxa;D_7__;D_8__;D_9__;D_10__;D_11__;D_12__;D_13__;D_14__	0.6
c685d9e881d3c0a8e3de54baab3bcd17	D_0__Bacteria;D_1__Actinobacteria;D_2__Actinobacteria;D_3__Streptomycetales;D_4__Streptomycetaceae;D_5__Streptomyces	0.8
9a557f3f30b2a5a7107dd2467def44fd	Unassigned	1
fbd948074079c6ad5023942560972955	Unassigned	1
4d21500d65afe0d307922e38177d731f	D_0__Bacteria;D_1__Firmicutes;D_2__Bacilli;D_3__Bacillales;D_4__Staphylococcaceae;D_5__Nosocomiicoccus;D_6__uncultured bacterium;D_7__;D_8__;D_9__;D_10__;D_11__;D_12__;D_13__;D_14__	0.7
dc521ab0cd0a2de69433b5235aa5e874	D_0__Bacteria;D_1__Actinobacteria;D_2__Actinobacteria;D_3__Micrococcales;D_4__Microbacteriaceae;D_5__Leifsonia;Ambiguous_taxa;D_7__;D_8__;D_9__;D_10__;D_11__;D_12__;D_13__;D_14__	0.7
95b67e5e1edc1e7726c0032b03a76d56	D_0__Bacteria;D_1__Bacteroidetes;D_2__Bacteroidia;D_3__Sphingobacteriales;D_4__Sphingobacteriaceae;D_5__Pedobacter	1
70eb9c0f5c8280cab273e712d648380d	D_0__Bacteria;D_1__Bacteroidetes;D_2__Bacteroidia;D_3__Bacteroidales;D_4__Prevotellaceae;D_5__Prevotella 7	1
de0440497d4a496e962acbe1c53ec0f4	D_0__Bacteria;D_1__Firmicutes;D_2__Bacilli;D_3__Lactobacillales;D_4__Leuconostocaceae;D_5__Leuconostoc;Ambiguous_taxa;D_7__;D_8__;D_9__;D_10__;D_11__;D_12__;D_13__;D_14__	0.7
87df5952655c38e04f1f87635de054e9	D_0__Bacteria;D_1__Firmicutes;D_2__Bacilli;D_3__Bacillales;D_4__Bacillaceae;D_5__Bacillus	1
f9c1ec4393a21a497fd5dc286dd5ff2a	D_0__Bacteria;D_1__Actinobacteria;D_2__Actinobacteria;D_3__Micrococcales;D_4__Micrococcaceae;D_5__Kocuria	0.9
4ebbea4370066d0f3b29ff216196d60b	D_0__Bacteria;D_1__Proteobacteria;D_2__Gammaproteobacteria;D_3__Betaproteobacteriales;D_4__Burkholderiaceae;D_5__Massilia;D_6__uncultured bacterium;D_7__;D_8__;D_9__;D_10__;D_11__;D_12__;D_13__;D_14__	0.9
154a03481b904e33f395812a89b533ed	D_0__Bacteria;D_1__Gemmatimonadetes;D_2__Longimicrobia;D_3__Longimicrobiales;D_4__Longimicrobiaceae;D_5__uncultured bacterium;D_6__;D_7__;D_8__;D_9__;D_10__;D_11__;D_12__;D_13__;D_14__	1
da189454108660f12e9e4da4fefeb087	D_0__Bacteria;D_1__Actinobacteria;D_2__Actinobacteria;D_3__Corynebacteriales;D_4__Corynebacteriaceae;D_5__Corynebacterium 1;D_6__uncultured bacterium;D_7__;D_8__;D_9__;D_10__;D_11__;D_12__;D_13__;D_14__	0.6
7e95dd8225819614163ab6a47649572f	D_0__Bacteria;D_1__Firmicutes;D_2__Bacilli;D_3__Bacillales;D_4__Staphylococcaceae;D_5__Staphylococcus	1
cba50c5ee8b88b7a5f41d430cd5779d6	D_0__Bacteria;D_1__Proteobacteria;D_2__Alphaproteobacteria;D_3__Rhodobacterales;D_4__Rhodobacteraceae;D_5__Rubellimicrobium;D_6__uncultured bacterium;D_7__;D_8__;D_9__;D_10__;D_11__;D_12__;D_13__;D_14__	1
cdf12b42e08742a1bf4b2c1a671eed70	D_0__Bacteria;D_1__Actinobacteria;D_2__Actinobacteria;D_3__Micrococcales;D_4__Intrasporangiaceae;D_5__Ornithinimicrobium	1
6bbf3a2ed4c8f79511b7144f30597fdf	D_0__Bacteria;D_1__Actinobacteria;D_2__Actinobacteria;D_3__Frankiales;D_4__Nakamurellaceae;D_5__Nakamurella	1
d77c3aded0d15a70ad6f3121f20f7125	D_0__Bacteria;D_1__Firmicutes;D_2__Bacilli;D_3__Bacillales;D_4__Staphylococcaceae;D_5__Staphylococcus;Ambiguous_taxa;D_7__;D_8__;D_9__;D_10__;D_11__;D_12__;D_13__;D_14__	0.6
20809dc0a366ca4d2089f9674cff1aec	D_0__Bacteria;D_1__Firmicutes;D_2__Bacilli;D_3__Bacillales;D_4__Listeriaceae;D_5__Brochothrix	1
7b0320a1f73783fe6009c8f69fc8333f	D_0__Bacteria;D_1__Proteobacteria;D_2__Alphaproteobacteria;D_3__Sphingomonadales;D_4__Sphingomonadaceae;D_5__Sphingomonas;Ambiguous_taxa;D_7__;D_8__;D_9__;D_10__;D_11__;D_12__;D_13__;D_14__	0.6
9e80c9c11e6148673db9f717ea602c4e	D_0__Bacteria;D_1__Proteobacteria;D_2__Gammaproteobacteria;D_3__Betaproteobacteriales;D_4__Burkholderiaceae;D_5__Massilia	1
840a282092a393043565f105eed5c785	D_0__Bacteria;D_1__Proteobacteria;D_2__Alphaproteobacteria;D_3__Rhodobacterales;D_4__Rhodobacteraceae;D_5__Paracoccus	1
0ca333fb05337c431d33fb0af45240d1	D_0__Bacteria;D_1__Actinobacteria;D_2__Rubrobacteria;D_3__Rubrobacterales;D_4__Rubrobacteriaceae;D_5__Rubrobacter;Ambiguous_taxa;D_7__;D_8__;D_9__;D_10__;D_11__;D_12__;D_13__;D_14__	0.666667
31e12d66597cc6d5b4c1ad5dd1b64e96	D_0__Bacteria;D_1__Bacteroidetes;D_2__Bacteroidia;D_3__Cytophagales;D_4__Spirosomaceae;D_5__uncultured;Ambiguous_taxa;D_7__;D_8__;D_9__;D_10__;D_11__;D_12__;D_13__;D_14__	1
9266b1fe70f6a1fefde83ba46bbb8e16	D_0__Bacteria;D_1__Proteobacteria;D_2__Deltaproteobacteria;D_3__RCP2-54;D_4__uncultured bacterium;D_5__;D_6__;D_7__;D_8__;D_9__;D_10__;D_11__;D_12__;D_13__;D_14__	0.6
52ed10636003ee9eb62f68edb96778e2	D_0__Bacteria;D_1__Proteobacteria;D_2__Gammaproteobacteria;D_3__Betaproteobacteriales;D_4__Burkholderiaceae;D_5__Burkholderia-Caballeronia-Paraburkholderia;Ambiguous_taxa;D_7__;D_8__;D_9__;D_10__;D_11__;D_12__;D_13__;D_14__	0.6
a00606a294fe9a31b42acb3394e696f5	D_0__Bacteria;D_1__Actinobacteria;D_2__Actinobacteria;D_3__Streptomycetales;D_4__Streptomycetaceae;D_5__Streptomyces	0.8
51b009eb06b6647100afae82c4a9e6f8	D_0__Bacteria;D_1__Proteobacteria;D_2__Gammaproteobacteria;D_3__Betaproteobacteriales;D_4__Burkholderiaceae;D_5__Delftia	1
474fefa28c96cc4b872ec6967847f29f	D_0__Bacteria;D_1__Actinobacteria;D_2__Actinobacteria;D_3__Corynebacteriales;D_4__Corynebacteriaceae;D_5__Corynebacterium 1;D_6__uncultured bacterium;D_7__;D_8__;D_9__;D_10__;D_11__;D_12__;D_13__;D_14__	0.7
92cdeedaaea0cf093cafb46e220feeb1	D_0__Bacteria;D_1__Actinobacteria;D_2__Actinobacteria;D_3__Corynebacteriales;D_4__Corynebacteriaceae;D_5__Corynebacterium 1;D_6__uncultured bacterium;D_7__;D_8__;D_9__;D_10__;D_11__;D_12__;D_13__;D_14__	0.9
401d21f9ef28874b2ac8d815c6cd6933	D_0__Bacteria;D_1__Bacteroidetes;D_2__Bacteroidia;D_3__Sphingobacteriales;D_4__Sphingobacteriaceae;D_5__Pedobacter	1
f48f2fc43740f3f1ab76a3ba0932b53c	D_0__Bacteria;D_1__Actinobacteria;D_2__Actinobacteria;D_3__Corynebacteriales;D_4__Nocardiaceae;D_5__Rhodococcus;Ambiguous_taxa;D_7__;D_8__;D_9__;D_10__;D_11__;D_12__;D_13__;D_14__	0.6
3faf83c7ef1f1278a7ff0e244641b63b	D_0__Bacteria;D_1__Actinobacteria;D_2__Actinobacteria;D_3__Micrococcales;D_4__Microbacteriaceae;D_5__Microbacterium;Ambiguous_taxa;D_7__;D_8__;D_9__;D_10__;D_11__;D_12__;D_13__;D_14__	0.7
d63680b5e8724ac0c5d11bc1d62b5395	D_0__Bacteria;D_1__Firmicutes;D_2__Clostridia;D_3__Clostridiales;D_4__Ruminococcaceae;D_5__[Eubacterium] coprostanoligenes group	1
928864575d33861e1eb211bc3dab4e66	D_0__Bacteria;D_1__Proteobacteria;D_2__Alphaproteobacteria;D_3__Tistrellales;D_4__Geminicoccaceae;D_5__Candidatus Alysiosphaera;D_6__uncultured bacterium;D_7__;D_8__;D_9__;D_10__;D_11__;D_12__;D_13__;D_14__	0.666667
d9979965dae3b1422efbaf242339ee0a	D_0__Bacteria;D_1__Proteobacteria;D_2__Gammaproteobacteria;D_3__Betaproteobacteriales;D_4__Burkholderiaceae;D_5__Lautropia;D_6__uncultured bacterium;D_7__;D_8__;D_9__;D_10__;D_11__;D_12__;D_13__;D_14__	0.8
9f9f5232fe3ffbd3beebeed33ece1f10	D_0__Bacteria;D_1__Proteobacteria;D_2__Alphaproteobacteria;D_3__Rhodobacterales;D_4__Rhodobacteraceae;D_5__Rubellimicrobium;D_6__uncultured bacterium;D_7__;D_8__;D_9__;D_10__;D_11__;D_12__;D_13__;D_14__	1
c5052dd7e556e297672b79a4f1871fb8	D_0__Bacteria;D_1__Actinobacteria;D_2__Actinobacteria;D_3__Micrococcales;D_4__Microbacteriaceae;D_5__Leifsonia;Ambiguous_taxa;D_7__;D_8__;D_9__;D_10__;D_11__;D_12__;D_13__;D_14__	0.7
9e93991d0cf452362871f53a78f1ef77	D_0__Bacteria;D_1__Bacteroidetes;D_2__Bacteroidia;D_3__Cytophagales;D_4__Spirosomaceae;D_5__Spirosoma;Ambiguous_taxa;D_7__;D_8__;D_9__;D_10__;D_11__;D_12__;D_13__;D_14__	1
6c9b39fd5b6a1bc27eec53f180e5909a	D_0__Bacteria;D_1__Firmicutes;D_2__Bacilli;D_3__Bacillales;D_4__Bacillaceae;D_5__Bacillus	1
19d32d303b162db44ea6938728d6272c	D_0__Bacteria;D_1__Actinobacteria;D_2__Actinobacteria;D_3__Frankiales;D_4__Geodermatophilaceae;D_5__Blastococcus;D_6__uncultured bacterium;D_7__;D_8__;D_9__;D_10__;D_11__;D_12__;D_13__;D_14__	0.7
1f70c20aac8a4800fa43acdf65f5031b	D_0__Bacteria;D_1__Proteobacteria;D_2__Gammaproteobacteria;D_3__Betaproteobacteriales;D_4__Burkholderiaceae	1
2e8bd02a6ce2a3a2c5e5cc4ffada39d0	D_0__Bacteria;D_1__Actinobacteria;D_2__Actinobacteria;D_3__Frankiales;D_4__Geodermatophilaceae;D_5__Geodermatophilus	1
676e67992a62779864cfe39e470fc0bf	D_0__Bacteria;D_1__Fusobacteria;D_2__Fusobacteriia;D_3__Fusobacteriales;D_4__Fusobacteriaceae;D_5__Fusobacterium;D_6__uncultured bacterium;D_7__;D_8__;D_9__;D_10__;D_11__;D_12__;D_13__;D_14__	0.9
dd0d4add8c1ce085c18dee360f3f6c5d	D_0__Bacteria;D_1__Proteobacteria;D_2__Alphaproteobacteria;D_3__Sphingomonadales;D_4__Sphingomonadaceae;D_5__Sphingomonas;Ambiguous_taxa;D_7__;D_8__;D_9__;D_10__;D_11__;D_12__;D_13__;D_14__	0.7
a548c727e2fd2503ab747b8e33b525da	D_0__Bacteria;D_1__Proteobacteria;D_2__Deltaproteobacteria;D_3__Myxococcales;D_4__Archangiaceae	0.6
46951c6c73b19372a006d41be280686f	D_0__Bacteria;D_1__Actinobacteria;D_2__Actinobacteria;D_3__Micrococcales;D_4__Microbacteriaceae;D_5__Leifsonia;Ambiguous_taxa;D_7__;D_8__;D_9__;D_10__;D_11__;D_12__;D_13__;D_14__	0.7
741009e91cd4261779748e7c7ea3905c	D_0__Bacteria;D_1__Proteobacteria;D_2__Gammaproteobacteria;D_3__Xanthomonadales;D_4__Xanthomonadaceae;D_5__Stenotrophomonas	1
488b89a207d14dc99a7f233b36ac2d77	D_0__Bacteria;D_1__Firmicutes;D_2__Bacilli;D_3__Bacillales;D_4__Staphylococcaceae;D_5__Staphylococcus	1
0184903664f9a6ffa0877cd09e477aa5	D_0__Bacteria;D_1__Firmicutes;D_2__Bacilli;D_3__Bacillales;D_4__Staphylococcaceae;D_5__Staphylococcus;Ambiguous_taxa;D_7__;D_8__;D_9__;D_10__;D_11__;D_12__;D_13__;D_14__	0.6
fb25504e46f9f0cb3e12488e68c5e613	D_0__Bacteria;D_1__Bacteroidetes;D_2__Bacteroidia;D_3__Cytophagales;D_4__Spirosomaceae;D_5__Dyadobacter	1
536b5932331744f8819cb17dba56f0a4	D_0__Bacteria;D_1__Proteobacteria;D_2__Alphaproteobacteria;D_3__Sphingomonadales;D_4__Sphingomonadaceae;D_5__Sphingomonas	1
d478899de8318ed892cee54e0658db25	D_0__Bacteria;D_1__Actinobacteria;D_2__Actinobacteria;D_3__Micrococcales;D_4__Intrasporangiaceae;D_5__Knoellia	0.8
ded33af7b8c4fb714486663e20501b8f	D_0__Bacteria;D_1__Proteobacteria;D_2__Alphaproteobacteria;D_3__Sneathiellales;D_4__Sneathiellaceae;D_5__uncultured;D_6__uncultured bacterium;D_7__;D_8__;D_9__;D_10__;D_11__;D_12__;D_13__;D_14__	1
2a7667a24efcdff94700ce228a06a218	D_0__Bacteria;D_1__Proteobacteria;D_2__Gammaproteobacteria;D_3__Betaproteobacteriales;D_4__Burkholderiaceae;D_5__Massilia;D_6__uncultured bacterium;D_7__;D_8__;D_9__;D_10__;D_11__;D_12__;D_13__;D_14__	0.8
74c332d6ab75142229278ab414de6485	D_0__Bacteria;D_1__Bacteroidetes;D_2__Bacteroidia;D_3__Flavobacteriales;D_4__Weeksellaceae;D_5__Chryseobacterium	1
c7d60e583c7689ced2996109a9327ccf	D_0__Bacteria;D_1__Actinobacteria;D_2__Actinobacteria;D_3__Actinomycetales;D_4__Actinomycetaceae;D_5__Actinomyces;D_6__uncultured bacterium;D_7__;D_8__;D_9__;D_10__;D_11__;D_12__;D_13__;D_14__	0.7
85ecd16d785c669ff4ce574c56b55b2b	D_0__Bacteria;D_1__Proteobacteria;D_2__Gammaproteobacteria;D_3__Betaproteobacteriales;D_4__Burkholderiaceae;D_5__Delftia	1
a820dd4b6964d92c6cf01b76b01bd9ec	D_0__Bacteria;D_1__Proteobacteria;D_2__Alphaproteobacteria;D_3__Rhizobiales;D_4__Hyphomicrobiaceae;D_5__Hyphomicrobium;D_6__uncultured bacterium;D_7__;D_8__;D_9__;D_10__;D_11__;D_12__;D_13__;D_14__	0.7
735e38eaaf5a1fd18be7d3e91940c4b1	D_0__Bacteria;D_1__Proteobacteria;D_2__Gammaproteobacteria;D_3__Betaproteobacteriales;D_4__Burkholderiaceae;D_5__Acidovorax	0.6
23c95122dc1b38f1b0a46b5dc220e5a1	D_0__Bacteria;D_1__Proteobacteria;D_2__Gammaproteobacteria;D_3__Betaproteobacteriales;D_4__Burkholderiaceae;D_5__Delftia	1
63bb02f6a4dc6150202beb6ed6b9f21f	D_0__Bacteria;D_1__Proteobacteria;D_2__Alphaproteobacteria;D_3__Rhizobiales;D_4__Rhizobiaceae;D_5__Allorhizobium-Neorhizobium-Pararhizobium-Rhizobium	1
7a48877512cfd46a025155dce5b8ec75	D_0__Bacteria;D_1__Proteobacteria;D_2__Alphaproteobacteria;D_3__Rhizobiales;D_4__Rhizobiaceae	1
9e8f614e4995d69f0a7b5871d4edf3c6	D_0__Bacteria;D_1__Proteobacteria;D_2__Alphaproteobacteria;D_3__Sphingomonadales;D_4__Sphingomonadaceae;D_5__Porphyrobacter;Ambiguous_taxa;D_7__;D_8__;D_9__;D_10__;D_11__;D_12__;D_13__;D_14__	0.6
aa28802eca2c32ba55608df0b3d37c24	Unassigned	1
f3a79ab9874f840b4558776e677347c5	D_0__Bacteria;D_1__Actinobacteria;D_2__Actinobacteria;D_3__Corynebacteriales;D_4__Corynebacteriaceae;D_5__Corynebacterium 1;D_6__uncultured bacterium;D_7__;D_8__;D_9__;D_10__;D_11__;D_12__;D_13__;D_14__	0.6
42fb97532f582fb588ce6bc1e87a48ed	D_0__Bacteria;D_1__Actinobacteria;D_2__Actinobacteria;D_3__Micrococcales;D_4__Micrococcaceae;D_5__Arthrobacter;Ambiguous_taxa;D_7__;D_8__;D_9__;D_10__;D_11__;D_12__;D_13__;D_14__	0.7
8e031d723b27c638d7eadda23babed33	D_0__Bacteria;D_1__Proteobacteria;D_2__Alphaproteobacteria;D_3__Rhizobiales;D_4__Devosiaceae;D_5__Devosia;Ambiguous_taxa;D_7__;D_8__;D_9__;D_10__;D_11__;D_12__;D_13__;D_14__	0.6
29787327ffdad5e540e0ee72c6ebc76e	D_0__Bacteria;D_1__Proteobacteria;D_2__Alphaproteobacteria;D_3__Rhizobiales;D_4__Xanthobacteraceae;D_5__uncultured;D_6__uncultured bacterium;D_7__;D_8__;D_9__;D_10__;D_11__;D_12__;D_13__;D_14__	0.7
7e4b4338f48f15cd00237db2898b117c	D_0__Bacteria;D_1__Proteobacteria;D_2__Gammaproteobacteria;D_3__Betaproteobacteriales;D_4__Burkholderiaceae	1
08fbbbeabd7f22454910192a21b669ee	D_0__Bacteria;D_1__Proteobacteria;D_2__Alphaproteobacteria;D_3__Sphingomonadales;D_4__Sphingomonadaceae;D_5__Novosphingobium;Ambiguous_taxa;D_7__;D_8__;D_9__;D_10__;D_11__;D_12__;D_13__;D_14__	0.6
88fd9842995991644899be8b9e586f18	D_0__Bacteria;D_1__Cyanobacteria;D_2__Oxyphotobacteria;D_3__Chloroplast;D_4__uncultured bacterium;D_5__;D_6__;D_7__;D_8__;D_9__;D_10__;D_11__;D_12__;D_13__;D_14__	0.6
5988b678b052ff6f7e3366639855d07f	D_0__Bacteria;D_1__Proteobacteria;D_2__Gammaproteobacteria;D_3__Betaproteobacteriales;D_4__Burkholderiaceae;D_5__Acidovorax	0.6
f7a7a09ea11318895e6f837070966edc	Unassigned	1
5451146832df81389f00d8f2e21a8790	D_0__Bacteria;D_1__Actinobacteria;D_2__Actinobacteria;D_3__Micrococcales;D_4__Microbacteriaceae;D_5__Leifsonia;Ambiguous_taxa;D_7__;D_8__;D_9__;D_10__;D_11__;D_12__;D_13__;D_14__	0.7
690cb8dee811e1f1cbc6c1eff7a83e50	D_0__Bacteria;D_1__Proteobacteria;D_2__Alphaproteobacteria;D_3__Sphingomonadales;D_4__Sphingomonadaceae;D_5__Sphingomonas	1
667aee5a00c2808b7985eb714d20a29b	D_0__Bacteria;D_1__Actinobacteria;D_2__Actinobacteria;D_3__Micrococcales;D_4__Brevibacteriaceae;D_5__Brevibacterium;D_6__uncultured bacterium;D_7__;D_8__;D_9__;D_10__;D_11__;D_12__;D_13__;D_14__	0.8
3d25b14b828223c9767f6f2bd433b0e6	D_0__Bacteria;D_1__Proteobacteria;D_2__Alphaproteobacteria;D_3__Rhizobiales;D_4__Beijerinckiaceae;D_5__Methylobacterium;Ambiguous_taxa;D_7__;D_8__;D_9__;D_10__;D_11__;D_12__;D_13__;D_14__	0.6
dfa372c35273943bd3a42f4da66eba84	D_0__Bacteria;D_1__Actinobacteria;D_2__Actinobacteria;D_3__Corynebacteriales;D_4__Corynebacteriaceae;D_5__Corynebacterium 1;D_6__uncultured bacterium;D_7__;D_8__;D_9__;D_10__;D_11__;D_12__;D_13__;D_14__	0.6
35de7b7146103c6a9f3f954d4e7d2b6e	D_0__Bacteria;D_1__Bacteroidetes;D_2__Bacteroidia;D_3__Sphingobacteriales;D_4__Sphingobacteriaceae;D_5__Pedobacter	1
a07eea76186b9c485635d1a30ce30c17	D_0__Bacteria;D_1__Proteobacteria;D_2__Alphaproteobacteria;D_3__Rhizobiales;D_4__Rhizobiaceae;D_5__Aureimonas	1
2faf2daaa956043a215013b66626ed4b	D_0__Bacteria;D_1__Proteobacteria;D_2__Gammaproteobacteria;D_3__Betaproteobacteriales;D_4__Burkholderiaceae;D_5__Delftia	1
cb55ac3954ec37afd3f1463bb362eb39	D_0__Bacteria;D_1__Proteobacteria;D_2__Alphaproteobacteria;D_3__Azospirillales;D_4__Azospirillaceae;D_5__Azospirillum	1
dfc8a18b000465666c7116d62d89ff80	D_0__Bacteria;D_1__Proteobacteria;D_2__Alphaproteobacteria;D_3__Rhizobiales;D_4__Xanthobacteraceae;D_5__Bradyrhizobium	0.8
684094c7bafa4368eb995f394a820963	D_0__Bacteria;D_1__Fusobacteria;D_2__Fusobacteriia;D_3__Fusobacteriales;D_4__Leptotrichiaceae;D_5__Leptotrichia;D_6__uncultured bacterium;D_7__;D_8__;D_9__;D_10__;D_11__;D_12__;D_13__;D_14__	0.7
86ea5781332f2fece7e4030d93421612	D_0__Bacteria;D_1__Proteobacteria;D_2__Alphaproteobacteria;D_3__Rickettsiales;D_4__Mitochondria	0.9
37498c2b63dc7e676c17cb1d78d054de	D_0__Bacteria;D_1__Proteobacteria;D_2__Gammaproteobacteria;D_3__Betaproteobacteriales;D_4__Burkholderiaceae;D_5__Massilia;D_6__uncultured bacterium;D_7__;D_8__;D_9__;D_10__;D_11__;D_12__;D_13__;D_14__	0.8
19106b0179953e67e1c84531d284fdaf	D_0__Bacteria;D_1__Firmicutes;D_2__Bacilli;D_3__Lactobacillales;D_4__Streptococcaceae;D_5__Streptococcus	1
427ee9d1d2bd2851ff0ca94a9826a472	D_0__Bacteria;D_1__Actinobacteria;D_2__Actinobacteria;D_3__Corynebacteriales;D_4__Corynebacteriaceae;D_5__Corynebacterium 1;D_6__uncultured bacterium;D_7__;D_8__;D_9__;D_10__;D_11__;D_12__;D_13__;D_14__	0.6
0ccfe891ec7894f68d8c0a2c6c85296c	D_0__Bacteria;D_1__Cyanobacteria;D_2__Oxyphotobacteria;D_3__Chloroplast	1
640c67ed699a8e36743bb0dd8ce40a36	D_0__Bacteria;D_1__Actinobacteria;D_2__Actinobacteria;D_3__Frankiales;D_4__Geodermatophilaceae;D_5__Blastococcus	0.8
f510b62c98e92c92f98c650a2b45ed05	D_0__Bacteria;D_1__Actinobacteria;D_2__Actinobacteria;D_3__Streptomycetales;D_4__Streptomycetaceae;D_5__Streptomyces;Ambiguous_taxa;D_7__;D_8__;D_9__;D_10__;D_11__;D_12__;D_13__;D_14__	0.8
cc3b4fa891b1f42c71ea099709e3df5e	D_0__Bacteria;D_1__Actinobacteria;D_2__Actinobacteria;D_3__Micrococcales;D_4__Microbacteriaceae;D_5__Leifsonia;Ambiguous_taxa;D_7__;D_8__;D_9__;D_10__;D_11__;D_12__;D_13__;D_14__	0.7
5ea379d1a9a16cf87232084f4fa3fa60	D_0__Bacteria;D_1__Firmicutes;D_2__Clostridia;D_3__Clostridiales;D_4__Peptostreptococcaceae;D_5__[Eubacterium] yurii group;D_6__uncultured bacterium;D_7__;D_8__;D_9__;D_10__;D_11__;D_12__;D_13__;D_14__	0.6
8cb0a2bd82250b06fd8dc20f7329ad64	D_0__Bacteria;D_1__Bacteroidetes;D_2__Bacteroidia;D_3__Sphingobacteriales;D_4__Sphingobacteriaceae;D_5__Mucilaginibacter	0.9
a5e5cc074b0aa3bb124aac370dc515b1	D_0__Bacteria;D_1__Fusobacteria;D_2__Fusobacteriia;D_3__Fusobacteriales;D_4__Leptotrichiaceae;D_5__Leptotrichia;D_6__uncultured bacterium;D_7__;D_8__;D_9__;D_10__;D_11__;D_12__;D_13__;D_14__	0.9
f0d75a8efcafbecfe45fd4b8d1bc676b	D_0__Bacteria;D_1__Firmicutes;D_2__Bacilli;D_3__Lactobacillales;D_4__Aerococcaceae;D_5__Abiotrophia;D_6__uncultured bacterium;D_7__;D_8__;D_9__;D_10__;D_11__;D_12__;D_13__;D_14__	0.8
ece08dbb9429a58bfa9f6687d82a58bb	D_0__Bacteria;D_1__Firmicutes;D_2__Clostridia;D_3__Clostridiales;D_4__Family XI;D_5__Anaerococcus;D_6__uncultured bacterium;D_7__;D_8__;D_9__;D_10__;D_11__;D_12__;D_13__;D_14__	1
1b5fad4c38e84fac3c62a7478c64af1f	D_0__Bacteria;D_1__Firmicutes;D_2__Clostridia;D_3__Clostridiales;D_4__Family XI;D_5__Anaerococcus;D_6__uncultured bacterium;D_7__;D_8__;D_9__;D_10__;D_11__;D_12__;D_13__;D_14__	1
1f9d1ad1622f787ff67db32d47d34095	D_0__Bacteria;D_1__Proteobacteria;D_2__Alphaproteobacteria;D_3__Rhizobiales;D_4__Devosiaceae;D_5__Devosia;D_6__uncultured bacterium;D_7__;D_8__;D_9__;D_10__;D_11__;D_12__;D_13__;D_14__	0.6
9e71fabd9b040674a307ad2a9c831f1a	D_0__Bacteria;D_1__Proteobacteria;D_2__Gammaproteobacteria;D_3__Betaproteobacteriales;D_4__Burkholderiaceae;D_5__Delftia	1
c8d6e990475611cc8daaa997236d889b	D_0__Bacteria;D_1__Actinobacteria;D_2__Actinobacteria;D_3__Corynebacteriales;D_4__Dietziaceae;D_5__Dietzia;Ambiguous_taxa;D_7__;D_8__;D_9__;D_10__;D_11__;D_12__;D_13__;D_14__	0.6
3ef3ac653daef9ed02ac96fe7d74b48c	D_0__Bacteria;D_1__Proteobacteria;D_2__Alphaproteobacteria;D_3__Sphingomonadales;D_4__Sphingomonadaceae;D_5__Porphyrobacter;Ambiguous_taxa;D_7__;D_8__;D_9__;D_10__;D_11__;D_12__;D_13__;D_14__	0.7
b0edaf05c3a5fa4feacb632adc6de931	Unassigned	1
be80535713373deb9ae382f0471fae01	D_0__Bacteria;D_1__Firmicutes;D_2__Bacilli;D_3__Bacillales;D_4__Staphylococcaceae;D_5__Staphylococcus	1
e45b71d103f20961882cae548e749682	D_0__Bacteria;D_1__Actinobacteria;D_2__Actinobacteria;D_3__Micrococcales;D_4__Microbacteriaceae	1
026db6cd622f47ebb5194c73bf7071d6	D_0__Bacteria;D_1__Bacteroidetes;D_2__Bacteroidia;D_3__Cytophagales;D_4__Spirosomaceae;D_5__Dyadobacter	1
abbcce6c9429bdbb513c824954cc4f5d	D_0__Bacteria;D_1__Actinobacteria;D_2__Actinobacteria;D_3__Propionibacteriales;D_4__Propionibacteriaceae;D_5__Cutibacterium	1
1ff2858fee36938e887463aabf3f5a2d	D_0__Bacteria;D_1__Actinobacteria;D_2__Actinobacteria;D_3__Actinomycetales;D_4__Actinomycetaceae;D_5__Actinomyces;D_6__uncultured bacterium;D_7__;D_8__;D_9__;D_10__;D_11__;D_12__;D_13__;D_14__	0.7
2a0c2d0fc2a2dc04decbda7d440eb801	D_0__Bacteria;D_1__Proteobacteria;D_2__Gammaproteobacteria;D_3__Betaproteobacteriales;D_4__Burkholderiaceae;D_5__Massilia	1
28af5120c2e450462ddade635c844fb4	D_0__Bacteria;D_1__Fusobacteria;D_2__Fusobacteriia;D_3__Fusobacteriales;D_4__Leptotrichiaceae;D_5__uncultured	0.6
66619cb07a0a87ff024779553ab83c80	D_0__Bacteria;D_1__Bacteroidetes;D_2__Bacteroidia;D_3__Flavobacteriales;D_4__Weeksellaceae;D_5__Chryseobacterium	1
d60e1c4b941d915e87085f6c0f5c46c4	Unassigned	1
708ad78a9ac768326183b32e8d4ca67c	D_0__Bacteria;D_1__Firmicutes;D_2__Clostridia;D_3__Clostridiales;D_4__Clostridiaceae 1;D_5__Clostridium sensu stricto 1	0.8
a65cf8e154190eeec6921abdec93ed00	D_0__Bacteria;D_1__Proteobacteria;D_2__Alphaproteobacteria;D_3__Rhizobiales;D_4__Beijerinckiaceae;D_5__Methylobacterium	1
fdbe11544d2059d3b19d838c1177ca16	D_0__Bacteria;D_1__Proteobacteria;D_2__Gammaproteobacteria;D_3__Xanthomonadales;D_4__Xanthomonadaceae;D_5__Stenotrophomonas	1
e44939a11ba8b55085a758e19be4dbba	D_0__Bacteria;D_1__Proteobacteria;D_2__Alphaproteobacteria;D_3__Caulobacterales;D_4__Caulobacteraceae;D_5__Brevundimonas	0.9
dcfde7329256b4e0b7354b8e3c75b55c	D_0__Bacteria;D_1__Proteobacteria;D_2__Alphaproteobacteria;D_3__Rhizobiales;D_4__Beijerinckiaceae;D_5__Bosea	1
fb892d54fe9e6a9aa98251cd6da9c208	D_0__Bacteria;D_1__Fibrobacteres;D_2__Fibrobacteria;D_3__Fibrobacterales;D_4__possible family 01;D_5__uncultured bacterium;D_6__;D_7__;D_8__;D_9__;D_10__;D_11__;D_12__;D_13__;D_14__	1
71b49e9647e75216cde27d2f266e70f0	D_0__Bacteria;D_1__Proteobacteria;D_2__Alphaproteobacteria;D_3__Rhizobiales;D_4__Rhizobiaceae;D_5__Phyllobacterium	1
d74f9b4e0b8e86e9f5800ac0603e9ead	D_0__Bacteria;D_1__Firmicutes;D_2__Clostridia;D_3__Clostridiales;D_4__Family XI;D_5__Finegoldia;D_6__uncultured bacterium;D_7__;D_8__;D_9__;D_10__;D_11__;D_12__;D_13__;D_14__	0.6
21c69bbc8571b7f6430143ef2876cca3	D_0__Bacteria;D_1__Proteobacteria;D_2__Alphaproteobacteria;D_3__Sphingomonadales;D_4__Sphingomonadaceae;D_5__Altererythrobacter	1
cf6511bf1c8f9aa78e017775e6b5f456	D_0__Bacteria;D_1__Actinobacteria;D_2__Actinobacteria;D_3__Corynebacteriales;D_4__Corynebacteriaceae;D_5__Corynebacterium 1;D_6__uncultured bacterium;D_7__;D_8__;D_9__;D_10__;D_11__;D_12__;D_13__;D_14__	0.7
9f8669f7ca6242bfe49febf1d7dc2155	D_0__Bacteria;D_1__Proteobacteria;D_2__Gammaproteobacteria;D_3__Betaproteobacteriales;D_4__Burkholderiaceae;D_5__Massilia	1
de5951ec222889260bea60760b3b641c	D_0__Bacteria;D_1__Actinobacteria;D_2__Actinobacteria;D_3__Corynebacteriales;D_4__Corynebacteriaceae;D_5__Corynebacterium 1;D_6__uncultured bacterium;D_7__;D_8__;D_9__;D_10__;D_11__;D_12__;D_13__;D_14__	0.8
330f457101c14774d8c91a4f296cd535	D_0__Bacteria;D_1__Firmicutes;D_2__Bacilli;D_3__Lactobacillales;D_4__Carnobacteriaceae;D_5__Atopostipes;D_6__uncultured bacterium;D_7__;D_8__;D_9__;D_10__;D_11__;D_12__;D_13__;D_14__	0.7
bb8d84229dcdccd89c6716331dd81128	D_0__Bacteria;D_1__Firmicutes;D_2__Bacilli;D_3__Lactobacillales;D_4__Lactobacillaceae;D_5__Lactobacillus;D_6__uncultured bacterium;D_7__;D_8__;D_9__;D_10__;D_11__;D_12__;D_13__;D_14__	0.7
1ba892b4d8db7ccec46cb8a030aafd23	D_0__Bacteria;D_1__Actinobacteria;D_2__Actinobacteria;D_3__Kineosporiales;D_4__Kineosporiaceae;D_5__Quadrisphaera	0.7
cc8a54f35bc685ab7e8cc996d762a815	D_0__Bacteria;D_1__Firmicutes;D_2__Bacilli;D_3__Bacillales;D_4__Staphylococcaceae;D_5__Staphylococcus;Ambiguous_taxa;D_7__;D_8__;D_9__;D_10__;D_11__;D_12__;D_13__;D_14__	0.6
11258eb0ce855c1ce8d4265b82aa2374	D_0__Bacteria;D_1__Bacteroidetes;D_2__Bacteroidia;D_3__Bacteroidales;D_4__Prevotellaceae;D_5__Prevotella 7	1
798836f3e2bf0686126ec0b7d54fb0c7	D_0__Bacteria;D_1__Cyanobacteria;D_2__Oxyphotobacteria;D_3__Chloroplast	1
5ab4e8a8f6ffe9dc76bde88e37c7819d	D_0__Bacteria;D_1__Proteobacteria;D_2__Gammaproteobacteria;D_3__Betaproteobacteriales;D_4__Neisseriaceae;D_5__Neisseria;D_6__uncultured bacterium;D_7__;D_8__;D_9__;D_10__;D_11__;D_12__;D_13__;D_14__	0.7
e49daa8ddf60be2e2060941c1c0602f9	D_0__Bacteria;D_1__Bacteroidetes;D_2__Bacteroidia;D_3__Flavobacteriales;D_4__Weeksellaceae;D_5__Chryseobacterium	1
17453367b57718209383d3adb4e2c9b4	D_0__Bacteria;D_1__Deinococcus-Thermus;D_2__Deinococci;D_3__Deinococcales;D_4__Deinococcaceae;D_5__Deinococcus	1
41ca4274a6a16cbdc78692b7f5ecaa34	D_0__Bacteria;D_1__Proteobacteria;D_2__Alphaproteobacteria;D_3__Rhizobiales;D_4__Devosiaceae;D_5__Devosia;D_6__uncultured bacterium;D_7__;D_8__;D_9__;D_10__;D_11__;D_12__;D_13__;D_14__	0.7
e3d67c94741a4def44e5f0c5297b4cce	D_0__Bacteria;D_1__Proteobacteria;D_2__Gammaproteobacteria;D_3__Betaproteobacteriales;D_4__Burkholderiaceae;D_5__Delftia	1
1ddcd206444b1db93efc81e054b7defd	D_0__Bacteria;D_1__Actinobacteria;D_2__Actinobacteria;D_3__Micrococcales;D_4__Micrococcaceae;D_5__Micrococcus	1
7bb93319004e3259edd1d0a4a67c81d8	D_0__Bacteria;D_1__Proteobacteria;D_2__Gammaproteobacteria;D_3__Betaproteobacteriales;D_4__Burkholderiaceae;D_5__Delftia	1
ab5a22ea2ad24e0f9bc120928490dc97	Unassigned	1
344c2616a64dc761952e2ab11f000689	D_0__Bacteria;D_1__Proteobacteria;D_2__Alphaproteobacteria;D_3__Micropepsales;D_4__Micropepsaceae;D_5__uncultured	0.8
862e94353dce081ce324abe96c36c08f	D_0__Bacteria;D_1__Bacteroidetes;D_2__Bacteroidia;D_3__Sphingobacteriales;D_4__Sphingobacteriaceae;D_5__Sphingobacterium	1
d1776c0692947ff7854dc7c9a9713d8a	D_0__Bacteria;D_1__Cyanobacteria;D_2__Oxyphotobacteria;D_3__Chloroplast	1
d5397279531e4501f4f88da0b2421fd3	D_0__Bacteria;D_1__Actinobacteria;D_2__Actinobacteria;D_3__Micrococcales;D_4__Microbacteriaceae;D_5__Leifsonia;Ambiguous_taxa;D_7__;D_8__;D_9__;D_10__;D_11__;D_12__;D_13__;D_14__	0.7
752581e62fe84fbbdb2a1615d7951f98	D_0__Bacteria;D_1__Actinobacteria;D_2__Actinobacteria;D_3__Micrococcales;D_4__Intrasporangiaceae;D_5__Knoellia	0.8
769ba19b3877d5ef2e03aeae9bfe800b	D_0__Bacteria;D_1__Actinobacteria;D_2__Actinobacteria;D_3__Kineosporiales;D_4__Kineosporiaceae;D_5__Quadrisphaera	0.7
0ecaa5fea47027e93ba75bef9d746137	D_0__Bacteria;D_1__Proteobacteria;D_2__Gammaproteobacteria;D_3__Betaproteobacteriales;D_4__Burkholderiaceae;D_5__Aquabacterium	1
864ded147811e227714feffdaf5ef773	D_0__Bacteria;D_1__Firmicutes;D_2__Erysipelotrichia;D_3__Erysipelotrichales;D_4__Erysipelotrichaceae;D_5__Turicibacter;D_6__uncultured bacterium;D_7__;D_8__;D_9__;D_10__;D_11__;D_12__;D_13__;D_14__	0.7
eda5fe042a48e762f72efe797b90ff5b	D_0__Bacteria;D_1__Proteobacteria;D_2__Alphaproteobacteria;D_3__Rhizobiales;D_4__Xanthobacteraceae;D_5__Bradyrhizobium;Ambiguous_taxa;D_7__;D_8__;D_9__;D_10__;D_11__;D_12__;D_13__;D_14__	0.7
d1a6e7b77c7493736aafb9b4621ac747	D_0__Bacteria;D_1__Proteobacteria;D_2__Gammaproteobacteria;D_3__Betaproteobacteriales;D_4__Burkholderiaceae;D_5__Massilia	1
ca8a18e59af8e06fdb1af9856741c19d	D_0__Bacteria;D_1__Actinobacteria;D_2__Actinobacteria;D_3__Corynebacteriales;D_4__Corynebacteriaceae;D_5__Corynebacterium 1;D_6__uncultured bacterium;D_7__;D_8__;D_9__;D_10__;D_11__;D_12__;D_13__;D_14__	0.8
bcd2afadcc428195110751b90b2d8276	D_0__Bacteria;D_1__Firmicutes;D_2__Bacilli;D_3__Bacillales;D_4__Staphylococcaceae;D_5__Staphylococcus	1
f7f2975b25bf172102ebbe3d83aa4a71	D_0__Bacteria;D_1__Proteobacteria;D_2__Gammaproteobacteria;D_3__Betaproteobacteriales;D_4__Burkholderiaceae;D_5__Delftia	1
32b91f6e5c74efee3640017bd768f212	D_0__Bacteria;D_1__Firmicutes;D_2__Bacilli;D_3__Bacillales;D_4__Bacillaceae;D_5__Anoxybacillus	1
cce22f3029856dfb9dbf7be89f43c965	D_0__Bacteria;D_1__Actinobacteria;D_2__Actinobacteria;D_3__Micrococcales;D_4__Micrococcaceae;D_5__Kocuria;Ambiguous_taxa;D_7__;D_8__;D_9__;D_10__;D_11__;D_12__;D_13__;D_14__	0.7
62f8df05bad6b90acc1e4517a102d5e8	D_0__Bacteria;D_1__Proteobacteria;D_2__Alphaproteobacteria;D_3__Rhizobiales;D_4__Xanthobacteraceae;D_5__Bradyrhizobium;Ambiguous_taxa;D_7__;D_8__;D_9__;D_10__;D_11__;D_12__;D_13__;D_14__	0.6
54184e93f5090be84e1607b81d0c062f	D_0__Bacteria;D_1__Proteobacteria;D_2__Alphaproteobacteria;D_3__Rhodobacterales;D_4__Rhodobacteraceae;D_5__Paracoccus;Ambiguous_taxa;D_7__;D_8__;D_9__;D_10__;D_11__;D_12__;D_13__;D_14__	0.8
d59aad6a66bd44a31fd0f8b7693e0880	D_0__Bacteria;D_1__Proteobacteria;D_2__Alphaproteobacteria;D_3__Sphingomonadales;D_4__Sphingomonadaceae;D_5__Porphyrobacter;Ambiguous_taxa;D_7__;D_8__;D_9__;D_10__;D_11__;D_12__;D_13__;D_14__	0.6
8100e9f31d3eae7cc7b2d50d344bca19	D_0__Bacteria;D_1__Proteobacteria;D_2__Alphaproteobacteria;D_3__Sphingomonadales;D_4__Sphingomonadaceae;D_5__Porphyrobacter;Ambiguous_taxa;D_7__;D_8__;D_9__;D_10__;D_11__;D_12__;D_13__;D_14__	0.6
3ba00d7280c26ff0e6e4033abffdadff	D_0__Bacteria;D_1__Proteobacteria;D_2__Alphaproteobacteria;D_3__Sphingomonadales;D_4__Sphingomonadaceae;D_5__Sphingobium;Ambiguous_taxa;D_7__;D_8__;D_9__;D_10__;D_11__;D_12__;D_13__;D_14__	0.6
9a6a49610aab41ce82f6c6023cec9bca	D_0__Bacteria;D_1__Gemmatimonadetes;D_2__Longimicrobia;D_3__Longimicrobiales;D_4__Longimicrobiaceae;D_5__Longimicrobium;D_6__uncultured bacterium;D_7__;D_8__;D_9__;D_10__;D_11__;D_12__;D_13__;D_14__	0.6
99ebc4cb469a992e4efdfb26f555c1b0	D_0__Bacteria;D_1__Firmicutes;D_2__Clostridia;D_3__Clostridiales;D_4__Ruminococcaceae;D_5__Faecalibacterium;Ambiguous_taxa;D_7__;D_8__;D_9__;D_10__;D_11__;D_12__;D_13__;D_14__	0.6
9cbe702b0526573c158c9b512018ab87	D_0__Bacteria;D_1__Firmicutes;D_2__Bacilli;D_3__Lactobacillales;D_4__Streptococcaceae;D_5__Streptococcus;Ambiguous_taxa;D_7__;D_8__;D_9__;D_10__;D_11__;D_12__;D_13__;D_14__	0.6
197239f5d8bf809922a19e5eaafffc12	D_0__Bacteria;D_1__Proteobacteria;D_2__Alphaproteobacteria;D_3__Micropepsales;D_4__Micropepsaceae;D_5__uncultured	0.8
b9ab1188f12de269defe4b3ebc636359	D_0__Bacteria;D_1__Proteobacteria;D_2__Gammaproteobacteria;D_3__Betaproteobacteriales;D_4__Burkholderiaceae;D_5__Rhodoferax	0.6
bd30c3cdcefc5d2df97e1cbd1e6c8874	D_0__Bacteria;D_1__Proteobacteria;D_2__Gammaproteobacteria;D_3__Betaproteobacteriales;D_4__Burkholderiaceae;D_5__Delftia	1
d31005d892b5b5cf858557b21ced09de	D_0__Bacteria;D_1__Actinobacteria;D_2__Acidimicrobiia;D_3__Microtrichales;D_4__Ilumatobacteraceae;D_5__uncultured;D_6__uncultured bacterium;D_7__;D_8__;D_9__;D_10__;D_11__;D_12__;D_13__;D_14__	0.8
311c7c5b0b885f4111eabb78c688b13a	D_0__Bacteria;D_1__Firmicutes;D_2__Bacilli;D_3__Bacillales;D_4__Staphylococcaceae;D_5__Staphylococcus	1
3ae67593aefb1d0e455dcebeaf6a63bd	D_0__Bacteria;D_1__Proteobacteria;D_2__Alphaproteobacteria;D_3__Rhodobacterales;D_4__Rhodobacteraceae;D_5__Paracoccus	1
71d2ac24421e167f09e65efe76bfbe6e	D_0__Bacteria;D_1__Proteobacteria;D_2__Alphaproteobacteria;D_3__Rhizobiales;D_4__Beijerinckiaceae;D_5__Methylobacterium;Ambiguous_taxa;D_7__;D_8__;D_9__;D_10__;D_11__;D_12__;D_13__;D_14__	0.6
062878844a49e5bc4eec4fd3c954a0d9	D_0__Bacteria;D_1__Actinobacteria;D_2__Actinobacteria;D_3__Micrococcales;D_4__Intrasporangiaceae;D_5__Ornithinimicrobium	1
8965cdd8edc78c772a5bd82fb7a1afa8	Unassigned	1
8b4c44e8623f0f775219ef7c67cc7b1c	D_0__Bacteria;D_1__Proteobacteria;D_2__Gammaproteobacteria;D_3__Acidithiobacillales;D_4__Acidithiobacillaceae;D_5__KCM-B-112	1
b19dfa471b963eb2ab807f1391454f18	D_0__Bacteria;D_1__Proteobacteria;D_2__Alphaproteobacteria;D_3__Micropepsales;D_4__Micropepsaceae;D_5__uncultured	0.8
46811809f62f496c5042eaa0cfb7cffa	D_0__Bacteria;D_1__Actinobacteria;D_2__Actinobacteria;D_3__Frankiales;D_4__Geodermatophilaceae;D_5__Blastococcus	0.7
561c1a2d53368092461061d9a3da9fb2	D_0__Bacteria;D_1__Actinobacteria;D_2__Actinobacteria;D_3__Corynebacteriales;D_4__Corynebacteriaceae;D_5__Corynebacterium 1;D_6__uncultured bacterium;D_7__;D_8__;D_9__;D_10__;D_11__;D_12__;D_13__;D_14__	0.9
cd5b49538a74d1b4f67725b3828b2c25	D_0__Bacteria;D_1__Bacteroidetes;D_2__Bacteroidia;D_3__Cytophagales;D_4__Spirosomaceae;D_5__Spirosoma;Ambiguous_taxa;D_7__;D_8__;D_9__;D_10__;D_11__;D_12__;D_13__;D_14__	1
9602a17448e77d121357037d9147592e	D_0__Bacteria;D_1__Spirochaetes;D_2__Spirochaetia;D_3__Spirochaetales;D_4__Spirochaetaceae;D_5__Treponema 2;D_6__uncultured bacterium;D_7__;D_8__;D_9__;D_10__;D_11__;D_12__;D_13__;D_14__	0.75
132e929e1449328544a5f5af2e347f6c	D_0__Bacteria;D_1__Proteobacteria;D_2__Alphaproteobacteria;D_3__Rhizobiales;D_4__Devosiaceae;D_5__Devosia	1
97ef8ed97acc595eb5bccb459fcb9fe1	D_0__Bacteria;D_1__Bacteroidetes;D_2__Bacteroidia;D_3__Sphingobacteriales;D_4__Sphingobacteriaceae;D_5__Pedobacter	1
c9e9102816bb12e4d333ef30e185be4d	D_0__Bacteria;D_1__Proteobacteria;D_2__Alphaproteobacteria;D_3__Rhizobiales;D_4__Devosiaceae;D_5__Devosia;D_6__metagenome;D_7__;D_8__;D_9__;D_10__;D_11__;D_12__;D_13__;D_14__	0.6
5ee36bea576d4a50c95018706021cb60	D_0__Bacteria;D_1__Proteobacteria;D_2__Alphaproteobacteria;D_3__Sphingomonadales;D_4__Sphingomonadaceae;D_5__Porphyrobacter;Ambiguous_taxa;D_7__;D_8__;D_9__;D_10__;D_11__;D_12__;D_13__;D_14__	0.6
bfe9e990ca13e52273681e38a3bd8e51	D_0__Bacteria;D_1__Proteobacteria;D_2__Alphaproteobacteria;D_3__Rhizobiales;D_4__Xanthobacteraceae;D_5__Bradyrhizobium	0.8
feccbb54b7cbb139b63898bfac67cca7	D_0__Bacteria;D_1__Proteobacteria;D_2__Gammaproteobacteria;D_3__Betaproteobacteriales;D_4__Neisseriaceae;D_5__Neisseria;D_6__uncultured bacterium;D_7__;D_8__;D_9__;D_10__;D_11__;D_12__;D_13__;D_14__	0.7
19ff7ebff028b665152f32816fafc9f9	D_0__Bacteria;D_1__Actinobacteria;D_2__Actinobacteria;D_3__Micrococcales;D_4__Micrococcaceae;D_5__Pseudarthrobacter;Ambiguous_taxa;D_7__;D_8__;D_9__;D_10__;D_11__;D_12__;D_13__;D_14__	0.6
09566458a10b2a156fe8843987448cf1	D_0__Bacteria;D_1__Proteobacteria;D_2__Gammaproteobacteria;D_3__Betaproteobacteriales;D_4__Burkholderiaceae;D_5__Delftia	1
9087a7f7c59a1ac4a640c64e5cf89377	D_0__Bacteria;D_1__Proteobacteria;D_2__Gammaproteobacteria;D_3__Betaproteobacteriales;D_4__Burkholderiaceae;D_5__Massilia;D_6__uncultured bacterium;D_7__;D_8__;D_9__;D_10__;D_11__;D_12__;D_13__;D_14__	0.7
1434120f88b023369b7840f5c52959f2	D_0__Bacteria;D_1__Firmicutes;D_2__Bacilli;D_3__Bacillales;D_4__Planococcaceae;D_5__Planococcus;Ambiguous_taxa;D_7__;D_8__;D_9__;D_10__;D_11__;D_12__;D_13__;D_14__	0.6
8dbedaabcfbd5ea56dfaea4488358a51	D_0__Bacteria;D_1__Firmicutes;D_2__Bacilli;D_3__Bacillales;D_4__Staphylococcaceae;D_5__Staphylococcus;Ambiguous_taxa;D_7__;D_8__;D_9__;D_10__;D_11__;D_12__;D_13__;D_14__	0.8
3261193dbcd2855e47aeef060bcdbbcd	D_0__Bacteria;D_1__Firmicutes;D_2__Bacilli;D_3__Bacillales;D_4__Staphylococcaceae;D_5__Salinicoccus	1
184ab4e826bb033ee05b1a93551b32fd	D_0__Bacteria;D_1__Proteobacteria;D_2__Alphaproteobacteria;D_3__Sphingomonadales;D_4__Sphingomonadaceae;D_5__Sphingomonas;Ambiguous_taxa;D_7__;D_8__;D_9__;D_10__;D_11__;D_12__;D_13__;D_14__	0.6
5327aeb561dc6ff2311320dd57208079	D_0__Bacteria;D_1__Proteobacteria;D_2__Gammaproteobacteria;D_3__Betaproteobacteriales;D_4__Burkholderiaceae;D_5__Massilia;Ambiguous_taxa;D_7__;D_8__;D_9__;D_10__;D_11__;D_12__;D_13__;D_14__	0.6
b04ef06ebf604a936c6bda7d5bff8489	D_0__Bacteria;D_1__Firmicutes;D_2__Bacilli;D_3__Lactobacillales;D_4__Streptococcaceae;D_5__Lactococcus	1
5932444087b0db1876dfa5783b853e6c	D_0__Bacteria;D_1__Firmicutes;D_2__Negativicutes;D_3__Selenomonadales;D_4__Veillonellaceae;D_5__Veillonella	1
2da8d9fcb6c565f85ad5a28d40f83511	D_0__Bacteria;D_1__Actinobacteria;D_2__Actinobacteria;D_3__Micrococcales;D_4__Microbacteriaceae;D_5__Leifsonia;Ambiguous_taxa;D_7__;D_8__;D_9__;D_10__;D_11__;D_12__;D_13__;D_14__	0.7
1339a8a64365888578282cb5974d1b0e	D_0__Bacteria;D_1__Actinobacteria;D_2__Actinobacteria;D_3__Propionibacteriales;D_4__Nocardioidaceae;D_5__Aeromicrobium	1
224147944439781a57301ee457c52d1c	D_0__Bacteria;D_1__Proteobacteria;D_2__Alphaproteobacteria;D_3__Rhodobacterales;D_4__Rhodobacteraceae;D_5__Paracoccus;Ambiguous_taxa;D_7__;D_8__;D_9__;D_10__;D_11__;D_12__;D_13__;D_14__	0.6
914dfc048a185fa52d27c1b496b779d0	D_0__Bacteria;D_1__Actinobacteria;D_2__Actinobacteria;D_3__Micrococcales;D_4__Brevibacteriaceae;D_5__Brevibacterium	1
8cb7e62a714f852e37c4735028fc9958	D_0__Bacteria;D_1__Proteobacteria;D_2__Alphaproteobacteria;D_3__Tistrellales;D_4__Geminicoccaceae;D_5__Candidatus Alysiosphaera;D_6__uncultured bacterium;D_7__;D_8__;D_9__;D_10__;D_11__;D_12__;D_13__;D_14__	0.625
4975ad573fea9450bb84bf439551c423	D_0__Bacteria;D_1__Actinobacteria;D_2__Actinobacteria;D_3__Actinomycetales;D_4__Actinomycetaceae;D_5__Actinomyces;D_6__uncultured bacterium;D_7__;D_8__;D_9__;D_10__;D_11__;D_12__;D_13__;D_14__	0.8
36983f853564c4fa8018b80f00c8bccb	D_0__Bacteria;D_1__Proteobacteria;D_2__Alphaproteobacteria;D_3__Caulobacterales;D_4__Caulobacteraceae;D_5__Phenylobacterium	0.9
e766906ac716a25c2bfb7bec45e73ca4	D_0__Bacteria;D_1__Proteobacteria;D_2__Gammaproteobacteria;D_3__Betaproteobacteriales;D_4__Burkholderiaceae;D_5__Massilia	1
b1126b486810d6e677bd766b3fa8f099	D_0__Bacteria;D_1__Actinobacteria;D_2__Actinobacteria;D_3__Micrococcales;D_4__Microbacteriaceae;D_5__Leifsonia;Ambiguous_taxa;D_7__;D_8__;D_9__;D_10__;D_11__;D_12__;D_13__;D_14__	0.7
bd44174227101a21fa2456c034f95ba0	D_0__Bacteria;D_1__Firmicutes;D_2__Bacilli;D_3__Bacillales;D_4__Bacillaceae;D_5__Bacillus;D_6__uncultured bacterium;D_7__;D_8__;D_9__;D_10__;D_11__;D_12__;D_13__;D_14__	0.9
b679105b2609dbb1c767716d1ff80ec1	D_0__Bacteria;D_1__Actinobacteria;D_2__Actinobacteria;D_3__Micrococcales;D_4__Microbacteriaceae	1
1b0f5ad89d963afe0780f362f862d3ca	D_0__Bacteria;D_1__Proteobacteria;D_2__Alphaproteobacteria;D_3__Sphingomonadales;D_4__Sphingomonadaceae;D_5__Sphingomonas;Ambiguous_taxa;D_7__;D_8__;D_9__;D_10__;D_11__;D_12__;D_13__;D_14__	0.7
d1633a81e1c60dda6c8a9112e1c863a3	D_0__Bacteria;D_1__Proteobacteria;D_2__Alphaproteobacteria;D_3__Sphingomonadales;D_4__Sphingomonadaceae;D_5__Porphyrobacter;Ambiguous_taxa;D_7__;D_8__;D_9__;D_10__;D_11__;D_12__;D_13__;D_14__	0.6
23044316c751d2312bf05a342738d706	D_0__Bacteria;D_1__Proteobacteria;D_2__Gammaproteobacteria;D_3__Betaproteobacteriales;D_4__Burkholderiaceae;D_5__Aquabacterium	1
a9c662ad91b530ea4dfc925e58c4071d	D_0__Bacteria;D_1__Proteobacteria;D_2__Gammaproteobacteria;D_3__Betaproteobacteriales;D_4__Burkholderiaceae;D_5__Ralstonia;Ambiguous_taxa;D_7__;D_8__;D_9__;D_10__;D_11__;D_12__;D_13__;D_14__	0.6
5da7a84ed3e758e52f2e2ff3d131358e	D_0__Bacteria;D_1__Proteobacteria;D_2__Alphaproteobacteria;D_3__Rhizobiales;D_4__Rhizobiaceae;D_5__Phyllobacterium;Ambiguous_taxa;D_7__;D_8__;D_9__;D_10__;D_11__;D_12__;D_13__;D_14__	0.6
13218720deca72ab9ed41733f216e155	D_0__Bacteria;D_1__Proteobacteria;D_2__Alphaproteobacteria;D_3__Sphingomonadales;D_4__Sphingomonadaceae;D_5__Porphyrobacter;Ambiguous_taxa;D_7__;D_8__;D_9__;D_10__;D_11__;D_12__;D_13__;D_14__	0.6
a3c631f73e1fa83f2d2a9369912dfb80	D_0__Bacteria;D_1__Proteobacteria;D_2__Alphaproteobacteria;D_3__Rhodobacterales;D_4__Rhodobacteraceae;D_5__Paracoccus;Ambiguous_taxa;D_7__;D_8__;D_9__;D_10__;D_11__;D_12__;D_13__;D_14__	0.6
1bb61d9d52c15d57e335e8f7e22699a2	D_0__Bacteria;D_1__Actinobacteria;D_2__Actinobacteria;D_3__Micrococcales;D_4__Microbacteriaceae	1
c15e78edde1289efbefefe984ac79083	D_0__Bacteria;D_1__Actinobacteria;D_2__Actinobacteria;D_3__Micrococcales;D_4__Microbacteriaceae;D_5__Microbacterium	1
b3d966c7c1719eb24cf289148e183ed3	D_0__Bacteria;D_1__Firmicutes;D_2__Clostridia;D_3__Clostridiales;D_4__Christensenellaceae;D_5__Christensenellaceae R-7 group;D_6__uncultured bacterium;D_7__;D_8__;D_9__;D_10__;D_11__;D_12__;D_13__;D_14__	0.888889
f18cfc0be2792dfe56d16a32fc21a48a	D_0__Bacteria;D_1__Firmicutes;D_2__Bacilli;D_3__Bacillales;D_4__Family XI;D_5__Gemella	1
0f24b7389d037d89dd9cf4a8531dfdb9	D_0__Bacteria;D_1__Fusobacteria;D_2__Fusobacteriia;D_3__Fusobacteriales;D_4__Leptotrichiaceae;D_5__Leptotrichia;D_6__uncultured bacterium;D_7__;D_8__;D_9__;D_10__;D_11__;D_12__;D_13__;D_14__	0.9
3304926b2a00200f8022c098d77c0fbc	D_0__Bacteria;D_1__Actinobacteria;D_2__Actinobacteria;D_3__Micrococcales;D_4__Brevibacteriaceae;D_5__Brevibacterium	1
15a75bfe95f3c4141723ca921957f2ef	D_0__Bacteria;D_1__Proteobacteria;D_2__Gammaproteobacteria;D_3__Betaproteobacteriales;D_4__Burkholderiaceae;D_5__Variovorax	0.7
03899cc9086626492a07e308b24c1490	D_0__Bacteria;D_1__Actinobacteria;D_2__Actinobacteria;D_3__Micrococcales;D_4__Microbacteriaceae;D_5__Leifsonia;Ambiguous_taxa;D_7__;D_8__;D_9__;D_10__;D_11__;D_12__;D_13__;D_14__	0.7
e4bd40d3445c3f84ebe88f80ba092529	D_0__Bacteria;D_1__Actinobacteria;D_2__Actinobacteria;D_3__Micrococcales;D_4__Microbacteriaceae;D_5__Leifsonia;Ambiguous_taxa;D_7__;D_8__;D_9__;D_10__;D_11__;D_12__;D_13__;D_14__	0.7
3cbb76818434ac89d0f4259085aa9a37	D_0__Bacteria;D_1__Actinobacteria;D_2__Actinobacteria;D_3__Micrococcales;D_4__Intrasporangiaceae	0.9
b46ac73e76f44081fb19bcf78b009a2a	D_0__Bacteria;D_1__Actinobacteria;D_2__Actinobacteria;D_3__Micrococcales;D_4__Microbacteriaceae;D_5__Leifsonia;Ambiguous_taxa;D_7__;D_8__;D_9__;D_10__;D_11__;D_12__;D_13__;D_14__	0.7
b2c450c2c2f377a1a3eda831a6d80b58	D_0__Bacteria;D_1__Proteobacteria;D_2__Alphaproteobacteria;D_3__Sphingomonadales;D_4__Sphingomonadaceae;D_5__Novosphingobium;Ambiguous_taxa;D_7__;D_8__;D_9__;D_10__;D_11__;D_12__;D_13__;D_14__	0.7
72e1306d3e8b97d1dfd2bc7db4f92ddb	D_0__Bacteria;D_1__Bacteroidetes;D_2__Bacteroidia;D_3__Cytophagales;D_4__Spirosomaceae;D_5__Dyadobacter	1
eaf9c8bfb94c3b34a13cdcfe8043a7d4	D_0__Bacteria;D_1__Bacteroidetes;D_2__Bacteroidia;D_3__Cytophagales;D_4__Hymenobacteraceae;D_5__Adhaeribacter;D_6__uncultured bacterium;D_7__;D_8__;D_9__;D_10__;D_11__;D_12__;D_13__;D_14__	0.857143
df69d57db110e39e6c6481eaf2ad4c46	D_0__Bacteria;D_1__Proteobacteria;D_2__Alphaproteobacteria;D_3__Sphingomonadales;D_4__Sphingomonadaceae;D_5__Porphyrobacter;Ambiguous_taxa;D_7__;D_8__;D_9__;D_10__;D_11__;D_12__;D_13__;D_14__	0.6
c1aba8d4c11c256d356af44a918b5e68	D_0__Bacteria;D_1__Actinobacteria;D_2__Actinobacteria;D_3__Corynebacteriales;D_4__Corynebacteriaceae;D_5__Corynebacterium 1;D_6__uncultured bacterium;D_7__;D_8__;D_9__;D_10__;D_11__;D_12__;D_13__;D_14__	0.7
aeafd75c3093261023e05b7830e02a97	D_0__Bacteria;D_1__Proteobacteria;D_2__Alphaproteobacteria;D_3__Rhizobiales;D_4__Rhizobiaceae;D_5__Allorhizobium-Neorhizobium-Pararhizobium-Rhizobium;Ambiguous_taxa;D_7__;D_8__;D_9__;D_10__;D_11__;D_12__;D_13__;D_14__	0.6
789c2bd9748c2e63ef0d2162508ce02c	D_0__Bacteria;D_1__Proteobacteria;D_2__Alphaproteobacteria;D_3__Caulobacterales;D_4__Caulobacteraceae;D_5__Phenylobacterium	0.9
54191d6328cbec46d449b268b68e1e75	D_0__Bacteria;D_1__Proteobacteria;D_2__Gammaproteobacteria;D_3__Betaproteobacteriales;D_4__Burkholderiaceae;D_5__Massilia;D_6__uncultured bacterium;D_7__;D_8__;D_9__;D_10__;D_11__;D_12__;D_13__;D_14__	0.9
4c262eb9eedf9580c72500af8b8c089a	D_0__Bacteria;D_1__Proteobacteria;D_2__Gammaproteobacteria;D_3__Betaproteobacteriales;D_4__Burkholderiaceae;D_5__Delftia	1
331a8a2941a084ddfedb11108d9c0148	D_0__Bacteria;D_1__Proteobacteria;D_2__Alphaproteobacteria;D_3__Rhodobacterales;D_4__Rhodobacteraceae;D_5__Paracoccus	1
8a22351237927f016d84fb0d4b1b039f	D_0__Bacteria;D_1__Deinococcus-Thermus;D_2__Deinococci;D_3__Deinococcales;D_4__Deinococcaceae;D_5__Deinococcus;D_6__uncultured bacterium;D_7__;D_8__;D_9__;D_10__;D_11__;D_12__;D_13__;D_14__	1
16f50ab75b41647a618bb661c5b68564	D_0__Bacteria;D_1__Firmicutes;D_2__Bacilli;D_3__Bacillales;D_4__Staphylococcaceae;D_5__Staphylococcus	1
56b633d0c131f2402c4c4f18bcf027b0	D_0__Bacteria;D_1__Actinobacteria;D_2__Actinobacteria;D_3__Corynebacteriales;D_4__Mycobacteriaceae;D_5__Mycobacterium;Ambiguous_taxa;D_7__;D_8__;D_9__;D_10__;D_11__;D_12__;D_13__;D_14__	0.6
7c519065c3c3b37224ab064426be808b	D_0__Bacteria;D_1__Firmicutes;D_2__Bacilli;D_3__Bacillales;D_4__Family XII;D_5__Exiguobacterium	1
69d3c5c2ea2b38def8ed29259a745999	D_0__Bacteria;D_1__Firmicutes;D_2__Bacilli;D_3__Bacillales;D_4__Staphylococcaceae;D_5__Staphylococcus;Ambiguous_taxa;D_7__;D_8__;D_9__;D_10__;D_11__;D_12__;D_13__;D_14__	0.7
a676c8d72dc3b64df6690f7bb3fc7c5b	D_0__Bacteria;D_1__Proteobacteria;D_2__Alphaproteobacteria;D_3__Sphingomonadales;D_4__Sphingomonadaceae;D_5__Porphyrobacter;Ambiguous_taxa;D_7__;D_8__;D_9__;D_10__;D_11__;D_12__;D_13__;D_14__	0.6
19c542ab18e1897ff4b915768dd22010	D_0__Bacteria;D_1__Firmicutes;D_2__Bacilli;D_3__Bacillales;D_4__Staphylococcaceae;D_5__Staphylococcus;Ambiguous_taxa;D_7__;D_8__;D_9__;D_10__;D_11__;D_12__;D_13__;D_14__	0.6
b35d5c3ee46d02f28f7c5257d596e583	D_0__Bacteria;D_1__Proteobacteria;D_2__Alphaproteobacteria;D_3__Rhodobacterales;D_4__Rhodobacteraceae;D_5__Paracoccus;Ambiguous_taxa;D_7__;D_8__;D_9__;D_10__;D_11__;D_12__;D_13__;D_14__	0.8
c8eb74ad40a1b8e24fe9e68b6d8e818a	D_0__Bacteria;D_1__Bacteroidetes;D_2__Bacteroidia;D_3__Flavobacteriales;D_4__Flavobacteriaceae;D_5__Flavobacterium;Ambiguous_taxa;D_7__;D_8__;D_9__;D_10__;D_11__;D_12__;D_13__;D_14__	0.9
ff670f2c053ee65dff4369fdc0fb2348	D_0__Bacteria;D_1__Bacteroidetes;D_2__Bacteroidia;D_3__Sphingobacteriales;D_4__Sphingobacteriaceae;D_5__Pedobacter	1
3845db0c18bdea835559f1c74aa21032	D_0__Bacteria;D_1__Bacteroidetes;D_2__Bacteroidia;D_3__Sphingobacteriales;D_4__Sphingobacteriaceae;D_5__Pedobacter	1
6f0320cdd7d1195be65b3438a72d786b	D_0__Bacteria;D_1__Firmicutes;D_2__Negativicutes;D_3__Selenomonadales;D_4__Veillonellaceae;D_5__Veillonella	1
584c3ad14a10580f102cec80e1cea8a2	D_0__Bacteria;D_1__Proteobacteria;D_2__Gammaproteobacteria;D_3__Betaproteobacteriales;D_4__Neisseriaceae;D_5__Neisseria;D_6__uncultured bacterium;D_7__;D_8__;D_9__;D_10__;D_11__;D_12__;D_13__;D_14__	0.9
baa7491ffe94ba77380781452b8af320	D_0__Bacteria;D_1__Proteobacteria;D_2__Gammaproteobacteria;D_3__Betaproteobacteriales;D_4__Burkholderiaceae;D_5__Delftia	1
f3ff908249462f27f42f607ffb9c68bf	D_0__Bacteria;D_1__Bacteroidetes;D_2__Bacteroidia;D_3__Sphingobacteriales;D_4__Sphingobacteriaceae;D_5__Olivibacter	1
56929906bfa4c71a080cc17a6788c4f4	D_0__Bacteria;D_1__Cyanobacteria;D_2__Oxyphotobacteria;D_3__Chloroplast;D_4__uncultured bacterium;D_5__;D_6__;D_7__;D_8__;D_9__;D_10__;D_11__;D_12__;D_13__;D_14__	0.6
1ed18830824faca024eb10f5b48419db	D_0__Bacteria;D_1__Firmicutes;D_2__Bacilli;D_3__Bacillales;D_4__Staphylococcaceae;D_5__Staphylococcus;Ambiguous_taxa;D_7__;D_8__;D_9__;D_10__;D_11__;D_12__;D_13__;D_14__	0.6
ca327a347afb1b87c58dd487658a466f	D_0__Bacteria;D_1__Firmicutes;D_2__Bacilli;D_3__Bacillales;D_4__Planococcaceae;D_5__Planococcus;Ambiguous_taxa;D_7__;D_8__;D_9__;D_10__;D_11__;D_12__;D_13__;D_14__	0.7
2c326713369e152290f02898a8d5306e	D_0__Bacteria;D_1__Actinobacteria;D_2__Actinobacteria;D_3__Propionibacteriales;D_4__Nocardioidaceae;D_5__Nocardioides;D_6__uncultured bacterium;D_7__;D_8__;D_9__;D_10__;D_11__;D_12__;D_13__;D_14__	0.6
ac297a8785271ea21e421b6ff8c4962b	D_0__Bacteria;D_1__Bacteroidetes;D_2__Bacteroidia;D_3__Cytophagales;D_4__Spirosomaceae;D_5__Dyadobacter	1
0d5b969603745354c4b14cae602be769	D_0__Bacteria;D_1__Actinobacteria;D_2__Actinobacteria;D_3__Micrococcales;D_4__Microbacteriaceae;D_5__Leifsonia;Ambiguous_taxa;D_7__;D_8__;D_9__;D_10__;D_11__;D_12__;D_13__;D_14__	0.7
5bed1c1a12f2f818ec1522f5be0b443c	Unassigned	1
765864a5545b706c5f9ff2c11ad17592	D_0__Bacteria;D_1__Firmicutes;D_2__Bacilli;D_3__Bacillales;D_4__Staphylococcaceae;D_5__Staphylococcus;Ambiguous_taxa;D_7__;D_8__;D_9__;D_10__;D_11__;D_12__;D_13__;D_14__	0.6
ae156c929c82f46e00a68fc08665d664	D_0__Bacteria;D_1__Proteobacteria;D_2__Alphaproteobacteria;D_3__Rhizobiales;D_4__Beijerinckiaceae;D_5__Methylobacterium;Ambiguous_taxa;D_7__;D_8__;D_9__;D_10__;D_11__;D_12__;D_13__;D_14__	0.6
15d91d4c208c9a9eb990e6caf9d76b99	D_0__Bacteria;D_1__Proteobacteria;D_2__Alphaproteobacteria;D_3__Rhodobacterales;D_4__Rhodobacteraceae;D_5__Paracoccus	1
134ef1988d707125ed686866d2a28ee0	D_0__Bacteria;D_1__Actinobacteria;D_2__Actinobacteria;D_3__Corynebacteriales;D_4__Corynebacteriaceae;D_5__Corynebacterium 1;D_6__uncultured bacterium;D_7__;D_8__;D_9__;D_10__;D_11__;D_12__;D_13__;D_14__	0.9
517b43abee95ef39912822140f9931a2	D_0__Bacteria;D_1__Firmicutes;D_2__Clostridia;D_3__Clostridiales;D_4__Ruminococcaceae;D_5__Fastidiosipila;D_6__uncultured bacterium;D_7__;D_8__;D_9__;D_10__;D_11__;D_12__;D_13__;D_14__	0.857143
dbb62b8d2243be1ba063ec863cc49da7	D_0__Bacteria;D_1__Actinobacteria;D_2__Thermoleophilia;D_3__Solirubrobacterales;D_4__Solirubrobacteraceae;D_5__Solirubrobacter;D_6__uncultured bacterium;D_7__;D_8__;D_9__;D_10__;D_11__;D_12__;D_13__;D_14__	0.9
1615ce98ce1951ac9ac7b3079c85d6a3	D_0__Bacteria;D_1__Actinobacteria;D_2__Actinobacteria;D_3__Micrococcales;D_4__Microbacteriaceae;D_5__Leifsonia;Ambiguous_taxa;D_7__;D_8__;D_9__;D_10__;D_11__;D_12__;D_13__;D_14__	0.7
3f9b2b9915ffab67457c65c063efc025	D_0__Bacteria;D_1__Proteobacteria;D_2__Alphaproteobacteria;D_3__Rhizobiales;D_4__Beijerinckiaceae;D_5__Methylobacterium;Ambiguous_taxa;D_7__;D_8__;D_9__;D_10__;D_11__;D_12__;D_13__;D_14__	0.6
9b0ac038f1d5d5cbdadec1fb28625d89	D_0__Bacteria;D_1__Proteobacteria;D_2__Alphaproteobacteria;D_3__Rhodobacterales;D_4__Rhodobacteraceae;D_5__Paracoccus;Ambiguous_taxa;D_7__;D_8__;D_9__;D_10__;D_11__;D_12__;D_13__;D_14__	0.6
e9c31440474a749e217412daf228e56e	D_0__Bacteria;D_1__Actinobacteria;D_2__Actinobacteria;D_3__Corynebacteriales;D_4__Corynebacteriaceae;D_5__Corynebacterium 1;D_6__uncultured bacterium;D_7__;D_8__;D_9__;D_10__;D_11__;D_12__;D_13__;D_14__	0.7
8c092c1d72389b5397254a244d52d8af	D_0__Bacteria;D_1__Proteobacteria;D_2__Alphaproteobacteria;D_3__Caulobacterales;D_4__Caulobacteraceae;D_5__Caulobacter	1
3ad6c2db93681ef28d17abb9cac013d8	D_0__Bacteria;D_1__Firmicutes;D_2__Bacilli;D_3__Bacillales;D_4__Bacillaceae;D_5__Bacillus	1
763828c20c563c75139f483b2cf932a4	D_0__Bacteria;D_1__Actinobacteria;D_2__Actinobacteria;D_3__Corynebacteriales;D_4__Nocardiaceae;D_5__Rhodococcus	1
601311f1aeaca28e4a7fbe84dab88d3d	D_0__Bacteria;D_1__Proteobacteria;D_2__Alphaproteobacteria;D_3__Rhizobiales;D_4__Rhizobiaceae;D_5__Aureimonas	1
5d2e408ca8d872eefda16b2f93cd8818	D_0__Bacteria;D_1__Proteobacteria;D_2__Alphaproteobacteria;D_3__Acetobacterales;D_4__Acetobacteraceae;D_5__Acidiphilium;D_6__uncultured bacterium;D_7__;D_8__;D_9__;D_10__;D_11__;D_12__;D_13__;D_14__	0.9
3b727f17832296dcd43b530c2183a280	D_0__Bacteria;D_1__Proteobacteria;D_2__Alphaproteobacteria;D_3__Sphingomonadales;D_4__Sphingomonadaceae;D_5__Porphyrobacter;Ambiguous_taxa;D_7__;D_8__;D_9__;D_10__;D_11__;D_12__;D_13__;D_14__	0.6
f1158bca135281172bfe39e6f99b0021	D_0__Bacteria;D_1__Proteobacteria;D_2__Alphaproteobacteria;D_3__Sphingomonadales;D_4__Sphingomonadaceae;D_5__Porphyrobacter;Ambiguous_taxa;D_7__;D_8__;D_9__;D_10__;D_11__;D_12__;D_13__;D_14__	0.6
578b0c5a9fc4c483161fe8689cbdb843	D_0__Bacteria;D_1__Firmicutes;D_2__Bacilli;D_3__Bacillales;D_4__Bacillaceae;D_5__Bacillus	1
44e6f8571cc18ebeb2a33c9901177e79	D_0__Bacteria;D_1__Proteobacteria;D_2__Gammaproteobacteria;D_3__Betaproteobacteriales;D_4__Burkholderiaceae;D_5__Acidovorax	0.9
38747116970636fb653dea9e40aaa2be	D_0__Bacteria;D_1__Proteobacteria;D_2__Alphaproteobacteria;D_3__Sphingomonadales;D_4__Sphingomonadaceae;D_5__Novosphingobium;Ambiguous_taxa;D_7__;D_8__;D_9__;D_10__;D_11__;D_12__;D_13__;D_14__	0.6
37f587b0fc45054dfa3663132772e242	D_0__Bacteria;D_1__Proteobacteria;D_2__Gammaproteobacteria;D_3__Betaproteobacteriales;D_4__Burkholderiaceae;D_5__Delftia	1
d504608a99adbaf95c413161956661b4	D_0__Bacteria;D_1__Proteobacteria;D_2__Alphaproteobacteria;D_3__Rhodobacterales;D_4__Rhodobacteraceae;D_5__Paracoccus;Ambiguous_taxa;D_7__;D_8__;D_9__;D_10__;D_11__;D_12__;D_13__;D_14__	0.7
6647695074aee8c102ba93b1f5307365	D_0__Bacteria;D_1__Proteobacteria;D_2__Alphaproteobacteria;D_3__Rhodobacterales;D_4__Rhodobacteraceae;D_5__Amaricoccus	0.8
3079ed0cc1b547b1b5041008e466fd1d	D_0__Bacteria;D_1__Actinobacteria;D_2__Actinobacteria;D_3__Frankiales;D_4__Geodermatophilaceae;D_5__Geodermatophilus	0.9
0f103728e483c3ef2d0c9aa16b751deb	D_0__Bacteria;D_1__Actinobacteria;D_2__Actinobacteria;D_3__Propionibacteriales;D_4__Nocardioidaceae;D_5__Nocardioides	1
33b45d3b15b092cee763313f9559b3db	D_0__Bacteria;D_1__Actinobacteria;D_2__Actinobacteria;D_3__Streptomycetales;D_4__Streptomycetaceae;D_5__Streptomyces	1
1aaccd087b58e96eb7e4180653cc89be	D_0__Bacteria;D_1__Proteobacteria;D_2__Gammaproteobacteria;D_3__Betaproteobacteriales;D_4__Burkholderiaceae;D_5__Variovorax	1
22700a9ddb7edca27d3967eac300741e	D_0__Bacteria;D_1__Bacteroidetes;D_2__Bacteroidia;D_3__Cytophagales;D_4__Spirosomaceae;D_5__Dyadobacter	1
35e890664545e6e8da3cba6206c4e25a	D_0__Bacteria;D_1__Proteobacteria;D_2__Alphaproteobacteria;D_3__Sphingomonadales;D_4__Sphingomonadaceae;D_5__Sphingomonas;Ambiguous_taxa;D_7__;D_8__;D_9__;D_10__;D_11__;D_12__;D_13__;D_14__	0.7
503d0a0bc4112fcf5deb5239ea385eae	D_0__Bacteria;D_1__Firmicutes;D_2__Bacilli;D_3__Bacillales;D_4__Paenibacillaceae;D_5__Paenibacillus;D_6__Paenibacillus sp. YN15;D_7__;D_8__;D_9__;D_10__;D_11__;D_12__;D_13__;D_14__	1
f8a39153a71d3c5b37691bc345c30b89	D_0__Bacteria;D_1__Bacteroidetes;D_2__Bacteroidia;D_3__Flavobacteriales;D_4__Weeksellaceae;D_5__Chryseobacterium	1
0149e7ce18dc165660e28178fac75b6e	D_0__Bacteria;D_1__Proteobacteria;D_2__Gammaproteobacteria;D_3__Betaproteobacteriales;D_4__Burkholderiaceae;D_5__Delftia	1
550b2794690e8c55a06cfaddde0cd409	D_0__Bacteria;D_1__Firmicutes;D_2__Bacilli;D_3__Bacillales;D_4__Family XII;D_5__Exiguobacterium	1
06f8f568084db1682153b399ddd028b4	D_0__Bacteria;D_1__Proteobacteria;D_2__Alphaproteobacteria;D_3__Rhodobacterales;D_4__Rhodobacteraceae;D_5__Paracoccus;Ambiguous_taxa;D_7__;D_8__;D_9__;D_10__;D_11__;D_12__;D_13__;D_14__	0.7
3522bce2447f89fb1861bd0664a6451c	D_0__Bacteria;D_1__Proteobacteria;D_2__Gammaproteobacteria;D_3__Betaproteobacteriales;D_4__Burkholderiaceae;D_5__Rhodoferax	0.8
3ea8ab10074fe6a7ff573f3eec8e7351	D_0__Bacteria;D_1__Actinobacteria;D_2__Actinobacteria;D_3__Actinomycetales;D_4__Actinomycetaceae;D_5__Actinomyces;D_6__uncultured bacterium;D_7__;D_8__;D_9__;D_10__;D_11__;D_12__;D_13__;D_14__	0.8
44360d53170517af06363e0f86c7136a	D_0__Bacteria;D_1__Proteobacteria;D_2__Alphaproteobacteria;D_3__Rhizobiales;D_4__Beijerinckiaceae;D_5__Methylobacterium	1
7697152fb0f49b5a98a2e804b5f48bfe	D_0__Bacteria;D_1__Firmicutes;D_2__Bacilli;D_3__Bacillales;D_4__Sporolactobacillaceae;D_5__Salipaludibacillus	1
986bca0217a8b901990f058537bb16ab	D_0__Bacteria;D_1__Firmicutes;D_2__Bacilli;D_3__Bacillales;D_4__Staphylococcaceae;D_5__Staphylococcus;Ambiguous_taxa;D_7__;D_8__;D_9__;D_10__;D_11__;D_12__;D_13__;D_14__	0.6
560e9923074ae9a23abe7214bd1afe33	D_0__Bacteria;D_1__Actinobacteria;D_2__Actinobacteria;D_3__Corynebacteriales;D_4__Corynebacteriaceae;D_5__Corynebacterium 1	1
2bb899822e1d4257f78757c43b7361ea	D_0__Bacteria;D_1__Proteobacteria;D_2__Alphaproteobacteria;D_3__Sphingomonadales;D_4__Sphingomonadaceae;D_5__Sphingomonas	1
6611f800421f72b1265060ddcf408e32	D_0__Bacteria;D_1__Proteobacteria;D_2__Alphaproteobacteria;D_3__Acetobacterales;D_4__Acetobacteraceae;D_5__Craurococcus;D_6__uncultured bacterium;D_7__;D_8__;D_9__;D_10__;D_11__;D_12__;D_13__;D_14__	0.9
dbffef257081aef1ffc05e9c5c59e034	D_0__Bacteria;D_1__Bacteroidetes;D_2__Bacteroidia;D_3__Flavobacteriales;D_4__Flavobacteriaceae;D_5__Flavobacterium;Ambiguous_taxa;D_7__;D_8__;D_9__;D_10__;D_11__;D_12__;D_13__;D_14__	0.7
e227c76021e42b105e830a7070dceae7	D_0__Bacteria;D_1__Bacteroidetes;D_2__Bacteroidia;D_3__Sphingobacteriales;D_4__Sphingobacteriaceae;D_5__Pedobacter	1
5364e06e095ec730eca01ce259fff5dd	D_0__Bacteria;D_1__Firmicutes;D_2__Clostridia;D_3__Clostridiales;D_4__Family XI;D_5__Peptoniphilus;D_6__uncultured bacterium;D_7__;D_8__;D_9__;D_10__;D_11__;D_12__;D_13__;D_14__	0.7
0babc1519b41fc1c1e6165f6b4fced0c	D_0__Bacteria;D_1__Proteobacteria;D_2__Gammaproteobacteria;D_3__Betaproteobacteriales;D_4__Burkholderiaceae;D_5__Acidovorax	0.8
a77d51d95fc43f333906cff142d2b648	D_0__Bacteria;D_1__Cyanobacteria;D_2__Oxyphotobacteria;D_3__Chloroplast;Ambiguous_taxa;D_5__;D_6__;D_7__;D_8__;D_9__;D_10__;D_11__;D_12__;D_13__;D_14__	0.7
23f7a27e2864eb5811b00e5f44e1a046	D_0__Bacteria;D_1__Proteobacteria;D_2__Gammaproteobacteria;D_3__Betaproteobacteriales;D_4__Burkholderiaceae;D_5__Delftia	1
d3308d66c18744f7077fb8e7673c4209	Unassigned	1
9f92ff128f33fe57e32da673044bbb49	D_0__Bacteria;D_1__Actinobacteria;D_2__Actinobacteria;D_3__Actinomycetales;D_4__Actinomycetaceae;D_5__Actinomyces	1
f0f221a37515bfa0dc2288d8cd426c2c	D_0__Bacteria;D_1__Firmicutes;D_2__Bacilli;D_3__Lactobacillales;D_4__Carnobacteriaceae;D_5__Granulicatella;D_6__uncultured bacterium;D_7__;D_8__;D_9__;D_10__;D_11__;D_12__;D_13__;D_14__	0.9
ff98d105ae2994cf7f529035d5b7cfa1	D_0__Bacteria;D_1__Proteobacteria;D_2__Alphaproteobacteria;D_3__Caulobacterales;D_4__Caulobacteraceae	1
671b8abc117a0d14d3003f59540b3f28	D_0__Bacteria;D_1__Cyanobacteria;D_2__Oxyphotobacteria;D_3__Nostocales;D_4__Chroococcidiopsaceae;D_5__Aliterella CENA595	1
8c8e4043e2fd4edba4a73c8462b9b32c	D_0__Bacteria;D_1__Proteobacteria;D_2__Gammaproteobacteria;D_3__Betaproteobacteriales;D_4__Burkholderiaceae;D_5__Aquabacterium	1
a9502b8c8729857ca6dfbdfbb73ba238	D_0__Bacteria;D_1__Bacteroidetes;D_2__Bacteroidia;D_3__Sphingobacteriales;D_4__Sphingobacteriaceae;D_5__Pedobacter;D_6__uncultured bacterium;D_7__;D_8__;D_9__;D_10__;D_11__;D_12__;D_13__;D_14__	1
0b71a56482eb1c75e8f4fab0764228d5	D_0__Bacteria;D_1__Actinobacteria;D_2__Actinobacteria;D_3__Corynebacteriales;D_4__Corynebacteriaceae;D_5__Corynebacterium 1;D_6__uncultured bacterium;D_7__;D_8__;D_9__;D_10__;D_11__;D_12__;D_13__;D_14__	0.7
5803029f0170fa40d8c3d7600a531f26	D_0__Bacteria;D_1__Actinobacteria;D_2__Actinobacteria;D_3__Micrococcales;D_4__Microbacteriaceae;D_5__Leifsonia;Ambiguous_taxa;D_7__;D_8__;D_9__;D_10__;D_11__;D_12__;D_13__;D_14__	0.7
98f596dccb2c8d80531a869dc12ab393	D_0__Bacteria;D_1__Bacteroidetes;D_2__Bacteroidia;D_3__Flavobacteriales;D_4__Flavobacteriaceae;D_5__Flavobacterium;Ambiguous_taxa;D_7__;D_8__;D_9__;D_10__;D_11__;D_12__;D_13__;D_14__	0.9
da7eacf87b1842645ea6d0a82d021cc6	D_0__Bacteria;D_1__Bacteroidetes;D_2__Bacteroidia;D_3__Sphingobacteriales;D_4__Sphingobacteriaceae;D_5__Pedobacter	1
7896c571d8fde569bfd67a2f8f2d7b9b	D_0__Bacteria;D_1__Proteobacteria;D_2__Alphaproteobacteria;D_3__Rhizobiales;D_4__Devosiaceae;D_5__Devosia	1
5e9f676f5637d878f6d05e23876421ea	D_0__Bacteria;D_1__Proteobacteria;D_2__Alphaproteobacteria;D_3__Rhizobiales;D_4__Beijerinckiaceae;D_5__Methylobacterium;Ambiguous_taxa;D_7__;D_8__;D_9__;D_10__;D_11__;D_12__;D_13__;D_14__	0.7
86166d9694f41f9b65525629c15f7e06	D_0__Bacteria;D_1__Proteobacteria;D_2__Gammaproteobacteria;D_3__Betaproteobacteriales;D_4__Burkholderiaceae;D_5__Massilia	0.9
1627aea271c305726f418a561457e60c	D_0__Bacteria;D_1__Proteobacteria;D_2__Alphaproteobacteria;D_3__Rhizobiales;D_4__Xanthobacteraceae;D_5__Bradyrhizobium;Ambiguous_taxa;D_7__;D_8__;D_9__;D_10__;D_11__;D_12__;D_13__;D_14__	0.7
118ccd7370cf69e3cf2c6724047cf28d	D_0__Bacteria;D_1__Proteobacteria;D_2__Gammaproteobacteria;D_3__Betaproteobacteriales;D_4__Burkholderiaceae;D_5__Variovorax	0.7
3549e84d0d96061096f3bc8ec8a07353	D_0__Bacteria;D_1__Proteobacteria;D_2__Gammaproteobacteria;D_3__Xanthomonadales;D_4__Xanthomonadaceae;D_5__Stenotrophomonas	1
33ddf5d10bc981d7696aa43ae6f118f2	D_0__Bacteria;D_1__Proteobacteria;D_2__Alphaproteobacteria;D_3__Sphingomonadales;D_4__Sphingomonadaceae;D_5__Porphyrobacter;Ambiguous_taxa;D_7__;D_8__;D_9__;D_10__;D_11__;D_12__;D_13__;D_14__	0.6
3c4b4bcd7f77faa114231666b2768673	D_0__Bacteria;D_1__Acidobacteria;D_2__Blastocatellia (Subgroup 4);D_3__Pyrinomonadales;D_4__Pyrinomonadaceae;D_5__RB41	1
cafb80757ef113c78b0658dce66b8ba7	D_0__Bacteria;D_1__Firmicutes;D_2__Bacilli;D_3__Bacillales;D_4__Sporolactobacillaceae;D_5__Salipaludibacillus	1
8fd77a58f4d2e9b4863ca1868fa1f989	D_0__Bacteria;D_1__Proteobacteria;D_2__Alphaproteobacteria;D_3__Rhizobiales;D_4__Xanthobacteraceae;D_5__Bradyrhizobium;Ambiguous_taxa;D_7__;D_8__;D_9__;D_10__;D_11__;D_12__;D_13__;D_14__	0.6
4dc9baa86b4d8d2e7688ee89cd3e9d6d	D_0__Bacteria;D_1__Proteobacteria;D_2__Alphaproteobacteria;D_3__Rhizobiales;D_4__Beijerinckiaceae;D_5__Methylobacterium;Ambiguous_taxa;D_7__;D_8__;D_9__;D_10__;D_11__;D_12__;D_13__;D_14__	0.6
ee9e4811207e33ed8634af292a8361f1	D_0__Bacteria;D_1__Proteobacteria;D_2__Gammaproteobacteria;D_3__Betaproteobacteriales;D_4__Burkholderiaceae;D_5__Ralstonia;Ambiguous_taxa;D_7__;D_8__;D_9__;D_10__;D_11__;D_12__;D_13__;D_14__	0.6
5e8dc9462b8c1251740d70bbf5f8c5fd	D_0__Bacteria;D_1__Bacteroidetes;D_2__Bacteroidia;D_3__Flavobacteriales;D_4__Flavobacteriaceae;D_5__Flavobacterium;Ambiguous_taxa;D_7__;D_8__;D_9__;D_10__;D_11__;D_12__;D_13__;D_14__	0.7
39912af8b240f22a32ce52b7943347cc	D_0__Bacteria;D_1__Actinobacteria;D_2__Actinobacteria;D_3__Pseudonocardiales;D_4__Pseudonocardiaceae;D_5__Pseudonocardia;D_6__uncultured bacterium;D_7__;D_8__;D_9__;D_10__;D_11__;D_12__;D_13__;D_14__	0.8
92a59021679ae7611404a30529c5ca5c	D_0__Bacteria;D_1__Proteobacteria;D_2__Alphaproteobacteria;D_3__Rhizobiales;D_4__Devosiaceae	1
887eafdd9ffb7dde533cc436c481a70b	D_0__Bacteria;D_1__Proteobacteria;D_2__Alphaproteobacteria;D_3__Sphingomonadales;D_4__Sphingomonadaceae;D_5__Porphyrobacter;Ambiguous_taxa;D_7__;D_8__;D_9__;D_10__;D_11__;D_12__;D_13__;D_14__	0.6
941d1d61f01032fe091b70afcfcd8325	D_0__Bacteria;D_1__Proteobacteria;D_2__Gammaproteobacteria;D_3__Betaproteobacteriales;D_4__Burkholderiaceae;D_5__Delftia	1
cf18e807dc6432f8af0aae696bbd14c3	D_0__Bacteria;D_1__Proteobacteria;D_2__Gammaproteobacteria;D_3__Betaproteobacteriales;D_4__Burkholderiaceae;D_5__Aquabacterium	1
12228cb6654f7cfe7ae2d7c4486b2ba8	Unassigned	1
20c4a1b1f1bb101c6539c34f10ce45af	D_0__Bacteria;D_1__Firmicutes;D_2__Bacilli;D_3__Bacillales;D_4__Staphylococcaceae;D_5__Staphylococcus	1
c462a25712423648166aa20344619412	D_0__Bacteria;D_1__Proteobacteria;D_2__Alphaproteobacteria;D_3__Rhodobacterales;D_4__Rhodobacteraceae;D_5__Rubellimicrobium;D_6__uncultured bacterium;D_7__;D_8__;D_9__;D_10__;D_11__;D_12__;D_13__;D_14__	0.714286
f7133ef64d416fded3d373d3f241a569	D_0__Bacteria;D_1__Proteobacteria;D_2__Gammaproteobacteria;D_3__Betaproteobacteriales;D_4__Burkholderiaceae;D_5__Variovorax	0.8
24cd71a4d604050561e6e16717b61a5b	D_0__Bacteria;D_1__Firmicutes;D_2__Bacilli;D_3__Bacillales;D_4__Staphylococcaceae;D_5__Staphylococcus	1
0c9dec3336574caf7bd18f0047a6f018	D_0__Bacteria;D_1__Proteobacteria;D_2__Alphaproteobacteria;D_3__Rhizobiales;D_4__Xanthobacteraceae;D_5__Bradyrhizobium;Ambiguous_taxa;D_7__;D_8__;D_9__;D_10__;D_11__;D_12__;D_13__;D_14__	0.6
e94239744f6d8e12fdc1d6f32e10aca0	D_0__Bacteria;D_1__Cyanobacteria;D_2__Sericytochromatia	1
97d62411f8183f1539cf11afa52ffa7b	D_0__Bacteria;D_1__Proteobacteria;D_2__Alphaproteobacteria;D_3__Rhizobiales;D_4__Beijerinckiaceae;D_5__Methylobacterium;Ambiguous_taxa;D_7__;D_8__;D_9__;D_10__;D_11__;D_12__;D_13__;D_14__	0.6
09443c75382e961f079c92fc3b6b64b5	D_0__Bacteria;D_1__Proteobacteria;D_2__Alphaproteobacteria;D_3__Acetobacterales;D_4__Acetobacteraceae;D_5__Roseomonas;Ambiguous_taxa;D_7__;D_8__;D_9__;D_10__;D_11__;D_12__;D_13__;D_14__	0.555556
3b4b21afd118fdd459976f869b24d4fd	D_0__Bacteria;D_1__Firmicutes;D_2__Bacilli;D_3__Bacillales;D_4__Planococcaceae;D_5__Sporosarcina	1
1ae2ac025f3e285ba3a7b83da74c2093	D_0__Bacteria;D_1__Firmicutes;D_2__Bacilli;D_3__Lactobacillales;D_4__Aerococcaceae;D_5__Aerococcus	1
f3bf638fb4e2021933d4f6f4aed2e08d	D_0__Bacteria;D_1__Proteobacteria;D_2__Alphaproteobacteria;D_3__Acetobacterales;D_4__Acetobacteraceae;D_5__Acidiphilium;D_6__uncultured bacterium;D_7__;D_8__;D_9__;D_10__;D_11__;D_12__;D_13__;D_14__	0.9
efaa744095fce5297a832060195969c7	D_0__Bacteria;D_1__Actinobacteria;D_2__Actinobacteria;D_3__Micrococcales;D_4__Micrococcaceae;D_5__Pseudarthrobacter;Ambiguous_taxa;D_7__;D_8__;D_9__;D_10__;D_11__;D_12__;D_13__;D_14__	0.6
7d06797c5d626341224e6ec66a2b26ac	D_0__Bacteria;D_1__Actinobacteria;D_2__Actinobacteria;D_3__Corynebacteriales;D_4__Corynebacteriaceae;D_5__Corynebacterium 1;D_6__uncultured bacterium;D_7__;D_8__;D_9__;D_10__;D_11__;D_12__;D_13__;D_14__	0.6
86b1d23359d73db48f381f29e70207e7	D_0__Bacteria;D_1__Actinobacteria;D_2__Actinobacteria;D_3__Corynebacteriales;D_4__Corynebacteriaceae;D_5__Corynebacterium 1	1
61064a03ccfb180c8d7063395799cebc	D_0__Bacteria;D_1__Gemmatimonadetes;D_2__Gemmatimonadetes;D_3__Gemmatimonadales;D_4__Gemmatimonadaceae;D_5__uncultured;D_6__uncultured bacterium;D_7__;D_8__;D_9__;D_10__;D_11__;D_12__;D_13__;D_14__	0.6
49608faf27c9c71cb632cb10562ecc8b	D_0__Bacteria;D_1__Proteobacteria;D_2__Alphaproteobacteria;D_3__Rhizobiales;D_4__Rhizobiaceae;D_5__Allorhizobium-Neorhizobium-Pararhizobium-Rhizobium;Ambiguous_taxa;D_7__;D_8__;D_9__;D_10__;D_11__;D_12__;D_13__;D_14__	0.6
3ec91d93da7fa088200c75d63a5b79c8	D_0__Bacteria;D_1__Proteobacteria;D_2__Alphaproteobacteria;D_3__Rhizobiales;D_4__Beijerinckiaceae;D_5__Methylobacterium;Ambiguous_taxa;D_7__;D_8__;D_9__;D_10__;D_11__;D_12__;D_13__;D_14__	0.6
8f7c2fef58fa4cd478fc2c66f6aa6da6	D_0__Bacteria;D_1__Actinobacteria;D_2__Actinobacteria;D_3__Micrococcales;D_4__Bogoriellaceae;D_5__Georgenia	0.7
a9304beb38511a51ab4ddb19406a8f88	D_0__Bacteria;D_1__Actinobacteria;D_2__Actinobacteria;D_3__Corynebacteriales;D_4__Corynebacteriaceae;D_5__Corynebacterium 1	1
b0808143646137140e6ac91b7bafc6f1	D_0__Bacteria;D_1__Proteobacteria;D_2__Alphaproteobacteria;D_3__Rhizobiales;D_4__Beijerinckiaceae;D_5__Microvirga	1
eed097e98ecc8135a75261847324f43a	D_0__Bacteria;D_1__Proteobacteria;D_2__Gammaproteobacteria;D_3__Betaproteobacteriales;D_4__Burkholderiaceae;D_5__Aquabacterium	1
eec352999a483f0427743c40e36c8332	D_0__Bacteria;D_1__Proteobacteria;D_2__Gammaproteobacteria;D_3__Betaproteobacteriales;D_4__Burkholderiaceae;D_5__Delftia	1
6907583efa8c95e10cdae55bdeaeaff0	D_0__Bacteria;D_1__Proteobacteria;D_2__Alphaproteobacteria;D_3__Sphingomonadales;D_4__Sphingomonadaceae;D_5__Porphyrobacter;Ambiguous_taxa;D_7__;D_8__;D_9__;D_10__;D_11__;D_12__;D_13__;D_14__	0.6
08dac436012418602238f37e499c9929	D_0__Bacteria;D_1__Proteobacteria;D_2__Alphaproteobacteria;D_3__Rhizobiales;D_4__Beijerinckiaceae;D_5__Methylobacterium;Ambiguous_taxa;D_7__;D_8__;D_9__;D_10__;D_11__;D_12__;D_13__;D_14__	0.7
304342ce7f2d76fd52d8a7e11fe9a29f	D_0__Bacteria;D_1__Firmicutes;D_2__Clostridia;D_3__Clostridiales;D_4__Peptostreptococcaceae;D_5__Filifactor;D_6__uncultured bacterium;D_7__;D_8__;D_9__;D_10__;D_11__;D_12__;D_13__;D_14__	0.666667
0f19c613685554f98cfee07c344dda63	D_0__Bacteria;D_1__Proteobacteria;D_2__Alphaproteobacteria;D_3__Rhizobiales;D_4__Devosiaceae;D_5__Devosia	1
7348dad318afeaf864a5f76c39d113e0	D_0__Bacteria;D_1__Bacteroidetes;D_2__Bacteroidia;D_3__Cytophagales;D_4__Spirosomaceae;D_5__Dyadobacter	1
b28efe78f3f0f0c130aea46358897aaa	D_0__Bacteria;D_1__Proteobacteria;D_2__Alphaproteobacteria;D_3__Sphingomonadales;D_4__Sphingomonadaceae;D_5__Porphyrobacter;Ambiguous_taxa;D_7__;D_8__;D_9__;D_10__;D_11__;D_12__;D_13__;D_14__	0.6
b3f592c025fbb3349891b340e024e832	D_0__Bacteria;D_1__Actinobacteria;D_2__Actinobacteria;D_3__Corynebacteriales;D_4__Corynebacteriaceae;D_5__Corynebacterium 1;D_6__uncultured bacterium;D_7__;D_8__;D_9__;D_10__;D_11__;D_12__;D_13__;D_14__	0.8
245c136f403291fafff00fbe0160f6f5	Unassigned	1
87b216a12b59d2f940e893c85b968588	D_0__Bacteria;D_1__Bacteroidetes;D_2__Bacteroidia;D_3__Sphingobacteriales;D_4__Sphingobacteriaceae;D_5__Mucilaginibacter;D_6__Mucilaginibacter vulcanisilvae;D_7__;D_8__;D_9__;D_10__;D_11__;D_12__;D_13__;D_14__	1
145865486ca51e1d4203bd8dbe021e48	D_0__Bacteria;D_1__Actinobacteria;D_2__Actinobacteria;D_3__Micrococcales;D_4__Microbacteriaceae;D_5__Leifsonia;Ambiguous_taxa;D_7__;D_8__;D_9__;D_10__;D_11__;D_12__;D_13__;D_14__	0.7
dbd6c2d1c71a1960f6270e11dbddb2ed	D_0__Bacteria;D_1__Proteobacteria;D_2__Gammaproteobacteria;D_3__Betaproteobacteriales;D_4__Burkholderiaceae;D_5__Variovorax	0.7
3909e8f1a920454fa83ed923ffc57fec	D_0__Bacteria;D_1__Proteobacteria;D_2__Gammaproteobacteria;D_3__Betaproteobacteriales;D_4__Burkholderiaceae;D_5__Delftia	1
52cf61df47448a9359ce2e1398ec5538	D_0__Bacteria;D_1__Proteobacteria;D_2__Alphaproteobacteria;D_3__Sphingomonadales;D_4__Sphingomonadaceae;D_5__Sphingomonas	1
2afb02df11a4bd7eeb02019b88f44824	Unassigned	1
c82bc2c3c0cf2a6ec62bcda8b5288c41	D_0__Bacteria;D_1__Proteobacteria;D_2__Alphaproteobacteria;D_3__Rhodobacterales;D_4__Rhodobacteraceae;D_5__Paracoccus	1
69b2586ee7cc98f8233f1c97d2ad62df	D_0__Bacteria;D_1__Firmicutes;D_2__Bacilli;D_3__Bacillales;D_4__Staphylococcaceae;D_5__Staphylococcus	1
530b7b313aa238fffb9a43205b6ae749	D_0__Bacteria;D_1__Actinobacteria;D_2__Actinobacteria;D_3__Frankiales;D_4__Nakamurellaceae;D_5__Nakamurella;D_6__uncultured bacterium;D_7__;D_8__;D_9__;D_10__;D_11__;D_12__;D_13__;D_14__	0.6
842fee9ce86263c19f6436874c6f771a	D_0__Bacteria;D_1__Proteobacteria;D_2__Gammaproteobacteria;D_3__Betaproteobacteriales;D_4__Burkholderiaceae;D_5__Ralstonia;Ambiguous_taxa;D_7__;D_8__;D_9__;D_10__;D_11__;D_12__;D_13__;D_14__	0.6
d0abdafc66c2ed99b6cf5f35e2566843	D_0__Bacteria;D_1__Bacteroidetes;D_2__Bacteroidia;D_3__Sphingobacteriales;D_4__Sphingobacteriaceae;D_5__Pedobacter	1
a28dba1dd40e3748849781d5ddeae355	D_0__Bacteria;D_1__Proteobacteria;D_2__Gammaproteobacteria;D_3__Betaproteobacteriales;D_4__Burkholderiaceae;D_5__Massilia	1
86cd87527a4409eeed05bd4f85dbec1d	D_0__Bacteria;D_1__Bacteroidetes;D_2__Bacteroidia;D_3__Sphingobacteriales;D_4__Sphingobacteriaceae;D_5__Pedobacter;Ambiguous_taxa;D_7__;D_8__;D_9__;D_10__;D_11__;D_12__;D_13__;D_14__	0.6
d2624be237b72feebcdec440484c848c	D_0__Bacteria;D_1__Proteobacteria;D_2__Alphaproteobacteria;D_3__Azospirillales;D_4__Azospirillaceae;D_5__Azospirillum	1
a958d14d45848fa3d4789052c9c6aa4b	D_0__Bacteria;D_1__Chloroflexi;D_2__Ktedonobacteria;D_3__C0119;D_4__uncultured bacterium;D_5__;D_6__;D_7__;D_8__;D_9__;D_10__;D_11__;D_12__;D_13__;D_14__	0.75
66a20a7f897e8b2b0bc16249cc15afbb	D_0__Bacteria;D_1__Proteobacteria;D_2__Gammaproteobacteria;D_3__Betaproteobacteriales;D_4__Burkholderiaceae;D_5__Massilia;D_6__uncultured bacterium;D_7__;D_8__;D_9__;D_10__;D_11__;D_12__;D_13__;D_14__	0.7
97f49affbe48863a2087f38b13515304	D_0__Bacteria;D_1__Proteobacteria;D_2__Alphaproteobacteria;D_3__Rhodobacterales;D_4__Rhodobacteraceae;D_5__Paracoccus	1
45ca1f5a6bb8c9c6fd9626ba3ba26bfe	D_0__Bacteria;D_1__Firmicutes;D_2__Bacilli;D_3__Lactobacillales;D_4__Streptococcaceae;D_5__Streptococcus	1
cc8b0a5842400d880adb05f94592f91b	D_0__Bacteria;D_1__Bacteroidetes;D_2__Bacteroidia;D_3__Sphingobacteriales;D_4__Sphingobacteriaceae;D_5__Pedobacter	0.7
89777df9ac71ae708a26fcb0c0e78b08	D_0__Bacteria;D_1__Proteobacteria;D_2__Gammaproteobacteria;D_3__Betaproteobacteriales;D_4__Burkholderiaceae;D_5__Massilia;D_6__uncultured bacterium;D_7__;D_8__;D_9__;D_10__;D_11__;D_12__;D_13__;D_14__	0.6
78e1c0c9f7aa3c7d21d58fb9746bd9e8	D_0__Bacteria;D_1__Firmicutes;D_2__Clostridia;D_3__Clostridiales;D_4__Clostridiaceae 1;D_5__Clostridium sensu stricto 1	0.8
786ebf4786ecefc7efd15bcec94bf663	D_0__Bacteria;D_1__Actinobacteria;D_2__Actinobacteria;D_3__Micrococcales;D_4__Brevibacteriaceae;D_5__Brevibacterium;D_6__uncultured bacterium;D_7__;D_8__;D_9__;D_10__;D_11__;D_12__;D_13__;D_14__	0.8
45f90b545a521e12e3234ecc79615eb4	D_0__Bacteria;D_1__Proteobacteria;D_2__Gammaproteobacteria;D_3__Betaproteobacteriales;D_4__Burkholderiaceae;D_5__Aquabacterium	1
c35a57b29115f7a653073eee3aa5151e	D_0__Bacteria;D_1__Firmicutes;D_2__Bacilli;D_3__Bacillales;D_4__Bacillaceae;D_5__Bacillus	0.9
260f008b9cb71eb2a95d00bad4d0fbff	D_0__Bacteria;D_1__Bacteroidetes;D_2__Bacteroidia;D_3__Sphingobacteriales;D_4__Sphingobacteriaceae;D_5__Pedobacter;Ambiguous_taxa;D_7__;D_8__;D_9__;D_10__;D_11__;D_12__;D_13__;D_14__	0.6
ec251d81f393845808f6d927051990ab	D_0__Bacteria;D_1__Bacteroidetes;D_2__Bacteroidia;D_3__Chitinophagales;D_4__Chitinophagaceae;D_5__Sediminibacterium	1
54804156b85f00363d3d59d7616da93e	D_0__Bacteria;D_1__Proteobacteria;D_2__Alphaproteobacteria;D_3__Sphingomonadales;D_4__Sphingomonadaceae;D_5__Porphyrobacter;Ambiguous_taxa;D_7__;D_8__;D_9__;D_10__;D_11__;D_12__;D_13__;D_14__	0.6
7df6d960ad1719f131f865ed69c1c0b7	D_0__Bacteria;D_1__Proteobacteria;D_2__Alphaproteobacteria;D_3__Rhodobacterales;D_4__Rhodobacteraceae;D_5__Rubellimicrobium;D_6__uncultured bacterium;D_7__;D_8__;D_9__;D_10__;D_11__;D_12__;D_13__;D_14__	0.8
6c4229cae1a66e9dd4762c1fdd016dab	D_0__Bacteria;D_1__Proteobacteria;D_2__Alphaproteobacteria;D_3__Caulobacterales;D_4__Caulobacteraceae;D_5__Phenylobacterium	1
65435859ba3b4d594156991065cb13dc	D_0__Bacteria;D_1__Proteobacteria;D_2__Alphaproteobacteria;D_3__Sphingomonadales;D_4__Sphingomonadaceae;D_5__Altererythrobacter;D_6__uncultured bacterium;D_7__;D_8__;D_9__;D_10__;D_11__;D_12__;D_13__;D_14__	0.555556
390d5f3cc8f0da80870656312953fd5e	D_0__Bacteria;D_1__Proteobacteria;D_2__Gammaproteobacteria;D_3__Betaproteobacteriales;D_4__Hydrogenophilaceae;D_5__Hydrogenophilus	1
206250b3b7d9562bd56fcadf17ceadb4	D_0__Bacteria;D_1__Proteobacteria;D_2__Alphaproteobacteria;D_3__Rhizobiales;D_4__Beijerinckiaceae;D_5__Methylobacterium	1
5a2c289028293aa2992a83cfaa98a048	D_0__Bacteria;D_1__Proteobacteria;D_2__Alphaproteobacteria;D_3__Rhizobiales;D_4__Xanthobacteraceae;D_5__Bradyrhizobium;Ambiguous_taxa;D_7__;D_8__;D_9__;D_10__;D_11__;D_12__;D_13__;D_14__	0.6
fe5f0c64b16ae37b197ff25125670725	D_0__Bacteria;D_1__Proteobacteria;D_2__Gammaproteobacteria;D_3__Betaproteobacteriales;D_4__Burkholderiaceae;D_5__Massilia	1
34b597f9b7fd498ce7cedbba13d44d0b	D_0__Bacteria;D_1__Proteobacteria;D_2__Gammaproteobacteria;D_3__Betaproteobacteriales;D_4__Burkholderiaceae;D_5__Noviherbaspirillum	0.8
076f666bfde83104d199bcaf938b41e2	D_0__Bacteria;D_1__Proteobacteria;D_2__Alphaproteobacteria;D_3__Sphingomonadales;D_4__Sphingomonadaceae;D_5__Sphingomonas	0.9
9eace683f50c2053a0da796d8ab42c91	D_0__Bacteria;D_1__Proteobacteria;D_2__Alphaproteobacteria;D_3__Sphingomonadales;D_4__Sphingomonadaceae;D_5__Sphingomonas	1
b72c1bdbaebbf11a0fd68acee73f028f	D_0__Bacteria;D_1__Actinobacteria;D_2__Actinobacteria;D_3__Propionibacteriales;D_4__Nocardioidaceae;D_5__Aeromicrobium	1
9e79b736fac127ac0e98ea585c8b9e1b	D_0__Bacteria;D_1__Proteobacteria;D_2__Gammaproteobacteria;D_3__Betaproteobacteriales;D_4__Burkholderiaceae;D_5__Aquabacterium	0.8
d5beb4ddba8a8dadd4fc13a7bd336293	D_0__Bacteria;D_1__Proteobacteria;D_2__Gammaproteobacteria;D_3__Betaproteobacteriales;D_4__Burkholderiaceae	1
a7650a398c10560e253152c38b6c46a0	D_0__Bacteria;D_1__Proteobacteria;D_2__Alphaproteobacteria;D_3__Azospirillales;D_4__Azospirillaceae;D_5__Skermanella;D_6__uncultured bacterium;D_7__;D_8__;D_9__;D_10__;D_11__;D_12__;D_13__;D_14__	0.6
c77ca3901cb895f6b90a63d84968eb54	D_0__Bacteria;D_1__Actinobacteria;D_2__Actinobacteria;D_3__Corynebacteriales;D_4__Nocardiaceae;D_5__Rhodococcus	1
257281e84473587303b49ff2be13827d	D_0__Bacteria;D_1__Proteobacteria;D_2__Gammaproteobacteria;D_3__Betaproteobacteriales;D_4__Burkholderiaceae;D_5__Ralstonia;Ambiguous_taxa;D_7__;D_8__;D_9__;D_10__;D_11__;D_12__;D_13__;D_14__	0.6
60b41538c5bcd7dc180947b4b3e1756c	D_0__Bacteria;D_1__Bacteroidetes;D_2__Bacteroidia;D_3__Flavobacteriales;D_4__Flavobacteriaceae;D_5__Flavobacterium;Ambiguous_taxa;D_7__;D_8__;D_9__;D_10__;D_11__;D_12__;D_13__;D_14__	0.7
9d5fc0ddb0d78ee80acce4ce95631e9a	D_0__Bacteria;D_1__Proteobacteria;D_2__Gammaproteobacteria;D_3__Betaproteobacteriales;D_4__Burkholderiaceae;D_5__Massilia	1
794f18d0f0cb2df349ea97fd28f77562	D_0__Bacteria;D_1__Proteobacteria;D_2__Gammaproteobacteria;D_3__Betaproteobacteriales;D_4__Burkholderiaceae;D_5__Variovorax	1
3c1d0e9853844d512994dc78347b591d	D_0__Bacteria;D_1__Fusobacteria;D_2__Fusobacteriia;D_3__Fusobacteriales;D_4__Fusobacteriaceae;D_5__Fusobacterium;D_6__uncultured bacterium;D_7__;D_8__;D_9__;D_10__;D_11__;D_12__;D_13__;D_14__	0.7
b2b79786e8215cd79a0385546c41e3d2	D_0__Bacteria;D_1__Proteobacteria;D_2__Alphaproteobacteria;D_3__Rhodobacterales;D_4__Rhodobacteraceae;D_5__Paracoccus	0.9
13415b205ce5f8f67a8e527574744721	D_0__Bacteria;D_1__Bacteroidetes;D_2__Bacteroidia;D_3__Flavobacteriales;D_4__Flavobacteriaceae;D_5__Capnocytophaga;D_6__uncultured bacterium;D_7__;D_8__;D_9__;D_10__;D_11__;D_12__;D_13__;D_14__	0.9
db336f533b043995b33969b724846f82	D_0__Bacteria;D_1__Proteobacteria;D_2__Gammaproteobacteria;D_3__Betaproteobacteriales;D_4__Burkholderiaceae;D_5__Massilia	1
d2751a2f375c9ee9caa9ea04b26fcf4f	D_0__Bacteria;D_1__Proteobacteria;D_2__Gammaproteobacteria;D_3__Betaproteobacteriales;D_4__Burkholderiaceae;D_5__Aquabacterium	1
94a90bc7ea8fac29f0bfd50ae361c76f	D_0__Bacteria;D_1__Actinobacteria;D_2__Actinobacteria;D_3__Corynebacteriales;D_4__Nocardiaceae;D_5__Rhodococcus;Ambiguous_taxa;D_7__;D_8__;D_9__;D_10__;D_11__;D_12__;D_13__;D_14__	0.6
d371cedcfb48afa51554e807b5bb5e26	D_0__Bacteria;D_1__Proteobacteria;D_2__Alphaproteobacteria;D_3__Rhizobiales;D_4__Beijerinckiaceae;D_5__Methylobacterium;Ambiguous_taxa;D_7__;D_8__;D_9__;D_10__;D_11__;D_12__;D_13__;D_14__	0.6
56bc99ddc397517f83b60b1ac26f25ee	D_0__Bacteria;D_1__Bacteroidetes;D_2__Bacteroidia;D_3__Sphingobacteriales;D_4__Sphingobacteriaceae;D_5__Pedobacter	1
b1e0dc0ba1429c652e63cbdc8402c308	D_0__Bacteria;D_1__Bacteroidetes;D_2__Bacteroidia;D_3__Sphingobacteriales;D_4__Sphingobacteriaceae;D_5__Pedobacter	1
5bec5384cfb9ff9ca8215426b48f194d	D_0__Bacteria;D_1__Bacteroidetes;D_2__Bacteroidia;D_3__Sphingobacteriales;D_4__Sphingobacteriaceae;D_5__Pedobacter;Ambiguous_taxa;D_7__;D_8__;D_9__;D_10__;D_11__;D_12__;D_13__;D_14__	0.6
1155a3d93d8a04b504080b934f78b5f3	D_0__Bacteria;D_1__Proteobacteria;D_2__Gammaproteobacteria;D_3__Betaproteobacteriales;D_4__Burkholderiaceae;D_5__Massilia;D_6__uncultured bacterium;D_7__;D_8__;D_9__;D_10__;D_11__;D_12__;D_13__;D_14__	0.6
a089af985f6fdaef55567a6871f06b8d	D_0__Bacteria;D_1__Actinobacteria;D_2__Actinobacteria;D_3__Corynebacteriales;D_4__Corynebacteriaceae;D_5__Corynebacterium;D_6__uncultured bacterium;D_7__;D_8__;D_9__;D_10__;D_11__;D_12__;D_13__;D_14__	1
b0d083dc6fe42b0795cb4230ed3cfb5c	D_0__Bacteria;D_1__Firmicutes;D_2__Bacilli;D_3__Bacillales;D_4__Staphylococcaceae;D_5__Staphylococcus;Ambiguous_taxa;D_7__;D_8__;D_9__;D_10__;D_11__;D_12__;D_13__;D_14__	0.6
17f0f83d1abd33b7c6c395a88f97edbe	D_0__Bacteria;D_1__Proteobacteria;D_2__Alphaproteobacteria;D_3__Rhizobiales;D_4__Rhizobiaceae;D_5__Allorhizobium-Neorhizobium-Pararhizobium-Rhizobium;Ambiguous_taxa;D_7__;D_8__;D_9__;D_10__;D_11__;D_12__;D_13__;D_14__	0.8
625ee5881d878a32993a0e4e8faf6bf5	D_0__Bacteria;D_1__Actinobacteria;D_2__Actinobacteria;D_3__Corynebacteriales;D_4__Corynebacteriaceae;D_5__Corynebacterium 1;D_6__uncultured bacterium;D_7__;D_8__;D_9__;D_10__;D_11__;D_12__;D_13__;D_14__	0.8
a964c79e7436f0a7a610ab41ba9c4c42	Unassigned	1
7db98ceeacaeffd5ef52d032084573e4	D_0__Bacteria;D_1__Firmicutes;D_2__Bacilli;D_3__Bacillales;D_4__Staphylococcaceae;D_5__Salinicoccus;Ambiguous_taxa;D_7__;D_8__;D_9__;D_10__;D_11__;D_12__;D_13__;D_14__	0.75
40ff576197bfc6a2aa07e33aa79d5bbc	Unassigned	1
ba02ddd99d858b38ee21566d4f7ac3db	D_0__Bacteria;D_1__Firmicutes;D_2__Bacilli;D_3__Lactobacillales;D_4__Carnobacteriaceae;D_5__Atopostipes	1
15458990a65c66a9b2877198c7d29466	D_0__Bacteria;D_1__Proteobacteria;D_2__Gammaproteobacteria;D_3__Betaproteobacteriales;D_4__Burkholderiaceae;D_5__Aquabacterium	1
7b6558678bc7cf24c93d1e6cc7bebd6d	D_0__Bacteria;D_1__Proteobacteria;D_2__Alphaproteobacteria;D_3__Tistrellales;D_4__Geminicoccaceae;D_5__Candidatus Alysiosphaera;D_6__uncultured bacterium;D_7__;D_8__;D_9__;D_10__;D_11__;D_12__;D_13__;D_14__	0.666667
3c965561336b5660efe377c75d3bf714	D_0__Bacteria;D_1__Proteobacteria;D_2__Gammaproteobacteria;D_3__Betaproteobacteriales;D_4__Burkholderiaceae	1
3fb2b62335fdf78b0a077b847660a73a	D_0__Bacteria;D_1__Actinobacteria;D_2__Actinobacteria;D_3__Micrococcales;D_4__Micrococcaceae;D_5__Glutamicibacter;Ambiguous_taxa;D_7__;D_8__;D_9__;D_10__;D_11__;D_12__;D_13__;D_14__	0.6
e547d0fe19a00fe65f223b6ccf3f4233	D_0__Bacteria;D_1__Actinobacteria;D_2__Actinobacteria;D_3__Micrococcales;D_4__Micrococcaceae;D_5__Glutamicibacter;Ambiguous_taxa;D_7__;D_8__;D_9__;D_10__;D_11__;D_12__;D_13__;D_14__	0.6
462ab11ce66f8cc722193e78018ddce7	Unassigned	1
1eb09c6893e9663437bf820baaa85d53	D_0__Bacteria;D_1__Proteobacteria;D_2__Gammaproteobacteria;D_3__Betaproteobacteriales;D_4__Burkholderiaceae;D_5__Lautropia;D_6__uncultured bacterium;D_7__;D_8__;D_9__;D_10__;D_11__;D_12__;D_13__;D_14__	0.8
3f5c855c8d3eb548bf13d745afd21ddd	D_0__Bacteria;D_1__Firmicutes;D_2__Bacilli;D_3__Bacillales;D_4__Staphylococcaceae;D_5__Staphylococcus	1
956ce178431d765b45f3c5f576fedbae	D_0__Bacteria;D_1__Proteobacteria;D_2__Gammaproteobacteria;D_3__Betaproteobacteriales;D_4__Neisseriaceae;D_5__Neisseria;D_6__uncultured bacterium;D_7__;D_8__;D_9__;D_10__;D_11__;D_12__;D_13__;D_14__	1
7d4b3490693cefc05ed94259708e3394	D_0__Bacteria;D_1__Firmicutes;D_2__Clostridia;D_3__Clostridiales;D_4__Peptostreptococcaceae;D_5__[Eubacterium] yurii group;D_6__uncultured bacterium;D_7__;D_8__;D_9__;D_10__;D_11__;D_12__;D_13__;D_14__	0.6
8875e6ff4622eeaf4210da6dc4b123cf	D_0__Bacteria;D_1__Proteobacteria;D_2__Gammaproteobacteria;D_3__Xanthomonadales;D_4__Xanthomonadaceae;D_5__Stenotrophomonas	1
a2599a8acdd129477b277c9f445f7295	D_0__Bacteria;D_1__Actinobacteria;D_2__Actinobacteria;D_3__Micrococcales;D_4__Micrococcaceae;D_5__Arthrobacter;Ambiguous_taxa;D_7__;D_8__;D_9__;D_10__;D_11__;D_12__;D_13__;D_14__	0.7
d27926663c81233d7594c67e3a7a9049	D_0__Bacteria;D_1__Firmicutes;D_2__Bacilli;D_3__Lactobacillales;D_4__Carnobacteriaceae;D_5__Granulicatella;D_6__uncultured bacterium;D_7__;D_8__;D_9__;D_10__;D_11__;D_12__;D_13__;D_14__	0.9
0cf8c47cb8ad3394a31dcfedd96624a0	D_0__Bacteria;D_1__Proteobacteria;D_2__Alphaproteobacteria;D_3__Rhizobiales;D_4__Xanthobacteraceae;D_5__Bradyrhizobium;Ambiguous_taxa;D_7__;D_8__;D_9__;D_10__;D_11__;D_12__;D_13__;D_14__	0.6
9e780dc5ded5f83dcc81b076c2f80861	D_0__Bacteria;D_1__Bacteroidetes;D_2__Bacteroidia;D_3__Sphingobacteriales;D_4__Sphingobacteriaceae;D_5__Mucilaginibacter	1
b8ea7248e76bc673c3db4a21e030b6a3	D_0__Bacteria;D_1__Acidobacteria;D_2__Blastocatellia (Subgroup 4);D_3__Blastocatellales;D_4__Blastocatellaceae	1
3fbfba4843642a01f0e46e65491b2f28	D_0__Bacteria;D_1__Actinobacteria;D_2__Actinobacteria;D_3__Kineosporiales;D_4__Kineosporiaceae;D_5__Kineococcus	1
b006d696854ba6e96ecc63451324179b	D_0__Bacteria;D_1__Proteobacteria;D_2__Alphaproteobacteria;D_3__Rhizobiales;D_4__Rhizobiaceae;D_5__Allorhizobium-Neorhizobium-Pararhizobium-Rhizobium	1
ec8500af78c7f6a79edcc328ad2b4659	D_0__Bacteria;D_1__Proteobacteria;D_2__Gammaproteobacteria;D_3__Betaproteobacteriales;D_4__Burkholderiaceae;D_5__Aquabacterium	1
006a555807294ad9003172e6693dfb3b	D_0__Bacteria;D_1__Proteobacteria;D_2__Alphaproteobacteria;D_3__Rhodobacterales;D_4__Rhodobacteraceae;D_5__Rubellimicrobium;D_6__uncultured bacterium;D_7__;D_8__;D_9__;D_10__;D_11__;D_12__;D_13__;D_14__	0.666667
95641b84d368db918c31f3b9e1231670	D_0__Bacteria;D_1__Actinobacteria;D_2__Actinobacteria;D_3__Corynebacteriales;D_4__Corynebacteriaceae;D_5__Corynebacterium 1	1
3eb3e79b15d47f72f79a6e4290b075fb	D_0__Bacteria;D_1__Proteobacteria;D_2__Alphaproteobacteria;D_3__Sphingomonadales;D_4__Sphingomonadaceae;D_5__Porphyrobacter;Ambiguous_taxa;D_7__;D_8__;D_9__;D_10__;D_11__;D_12__;D_13__;D_14__	0.6
b171d56ab3c51d04e9f01398c525c17b	D_0__Bacteria;D_1__Actinobacteria;D_2__Actinobacteria;D_3__Streptosporangiales;D_4__Nocardiopsaceae;D_5__Nocardiopsis	1
1c83017a31605880e4f3acf15ee764ee	D_0__Bacteria;D_1__Actinobacteria;D_2__Actinobacteria;D_3__Corynebacteriales;D_4__Corynebacteriaceae;D_5__Corynebacterium 1	1
ae8b395e4664f0e11dea9091fbd1e4c5	D_0__Bacteria;D_1__Proteobacteria;D_2__Gammaproteobacteria;D_3__Betaproteobacteriales;D_4__Burkholderiaceae;D_5__Lautropia;D_6__uncultured bacterium;D_7__;D_8__;D_9__;D_10__;D_11__;D_12__;D_13__;D_14__	0.8
fecec27afadfda18a7f8bc3965c84502	D_0__Bacteria;D_1__Proteobacteria;D_2__Alphaproteobacteria;D_3__Rhizobiales;D_4__Beijerinckiaceae;D_5__Methylobacterium	1
ffc7c77b877f05cde53fde949113588b	Unassigned	1
8a0391b3b67580918b0481834fbaeead	D_0__Bacteria;D_1__Deinococcus-Thermus;D_2__Deinococci;D_3__Deinococcales;D_4__Deinococcaceae;D_5__Deinococcus	1
124ec210c06a286cad956ed94af70993	D_0__Bacteria;D_1__Cyanobacteria;D_2__Oxyphotobacteria;D_3__Chloroplast	1
93a85da7314393692d32e262da36b331	D_0__Bacteria;D_1__Proteobacteria;D_2__Alphaproteobacteria;D_3__Caulobacterales;D_4__Caulobacteraceae;D_5__uncultured	0.6
4e8cb05bff74261c999ac86231dc87c8	Unassigned	1
7ffee29c8aaaac173f85bad286a446c3	D_0__Bacteria;D_1__Firmicutes;D_2__Clostridia;D_3__Clostridiales;D_4__Christensenellaceae;D_5__Christensenellaceae R-7 group;D_6__uncultured bacterium;D_7__;D_8__;D_9__;D_10__;D_11__;D_12__;D_13__;D_14__	0.888889
693446dc2cc2256c2cb1c1f734fa36c3	D_0__Bacteria;D_1__Bacteroidetes;D_2__Bacteroidia;D_3__Cytophagales;D_4__Spirosomaceae;D_5__Dyadobacter	1
c9310655eaf3c8dabbb13f4a7184897a	D_0__Bacteria;D_1__Proteobacteria;D_2__Alphaproteobacteria;D_3__Rhizobiales;D_4__Rhizobiaceae	1
6cd5f389c4950b61afbbef21a53f9f0e	D_0__Bacteria;D_1__Bacteroidetes;D_2__Bacteroidia;D_3__Cytophagales;D_4__Spirosomaceae;D_5__Dyadobacter	1
238eed51a78b2f01d9143352c1a1167f	D_0__Bacteria;D_1__Proteobacteria;D_2__Gammaproteobacteria;D_3__Betaproteobacteriales;D_4__Burkholderiaceae;D_5__Massilia	0.9
3e27f6966c17ba8e2c7d9f7ae903c6c3	D_0__Bacteria;D_1__Actinobacteria;D_2__Actinobacteria;D_3__Corynebacteriales;D_4__Corynebacteriaceae;D_5__Corynebacterium;D_6__uncultured bacterium;D_7__;D_8__;D_9__;D_10__;D_11__;D_12__;D_13__;D_14__	1
c9bebdaa8a0b5f8ae1bec8afe934a4f4	D_0__Bacteria;D_1__Fusobacteria;D_2__Fusobacteriia;D_3__Fusobacteriales;D_4__Fusobacteriaceae;D_5__Fusobacterium	1
1a2827271d4e57dec0a8868477b1afcd	D_0__Bacteria;D_1__Firmicutes;D_2__Bacilli;D_3__Bacillales;D_4__Staphylococcaceae;D_5__Staphylococcus	1
11f5c001ebed88de105e1306cd8e0d48	D_0__Bacteria;D_1__Proteobacteria;D_2__Gammaproteobacteria;D_3__Xanthomonadales;D_4__Xanthomonadaceae;D_5__Stenotrophomonas	1
f947dfe7ebd4b2d5b6a9d10ad6c9155c	D_0__Bacteria;D_1__Actinobacteria;D_2__Actinobacteria;D_3__Corynebacteriales;D_4__Nocardiaceae;D_5__Gordonia	1
457eb586bee82af0ecb53a81c767d1c4	D_0__Bacteria;D_1__Actinobacteria;D_2__Actinobacteria;D_3__Micrococcales;D_4__Microbacteriaceae;D_5__Leifsonia;Ambiguous_taxa;D_7__;D_8__;D_9__;D_10__;D_11__;D_12__;D_13__;D_14__	0.7
f752d9c487515334c885d0ed32bb1e36	D_0__Bacteria;D_1__Actinobacteria;D_2__Actinobacteria;D_3__Frankiales;D_4__Geodermatophilaceae;D_5__Blastococcus	0.8
765d444124c676c0f276bfd18a976910	D_0__Bacteria;D_1__Actinobacteria;D_2__Actinobacteria;D_3__Propionibacteriales;D_4__Nocardioidaceae;D_5__Nocardioides;D_6__uncultured bacterium;D_7__;D_8__;D_9__;D_10__;D_11__;D_12__;D_13__;D_14__	0.6
1791d4fff152c760f9ea5210a9dff086	D_0__Bacteria;D_1__Proteobacteria;D_2__Gammaproteobacteria;D_3__Betaproteobacteriales;D_4__Burkholderiaceae;D_5__Delftia	1
45f29084131d02bea8c60272c7e7ab14	D_0__Bacteria;D_1__Actinobacteria;D_2__Actinobacteria;D_3__Corynebacteriales;D_4__Corynebacteriaceae;D_5__Corynebacterium 1;D_6__uncultured bacterium;D_7__;D_8__;D_9__;D_10__;D_11__;D_12__;D_13__;D_14__	0.8
cce65089bca10d89c69b803521adb03a	D_0__Bacteria;D_1__Proteobacteria;D_2__Alphaproteobacteria;D_3__Sphingomonadales;D_4__Sphingomonadaceae;D_5__Sphingomonas;Ambiguous_taxa;D_7__;D_8__;D_9__;D_10__;D_11__;D_12__;D_13__;D_14__	0.6
916556d7474a90d9b95fca854b2ad5bd	D_0__Bacteria;D_1__Firmicutes;D_2__Clostridia;D_3__Clostridiales;D_4__Family XIII;D_5__[Eubacterium] nodatum group;Ambiguous_taxa;D_7__;D_8__;D_9__;D_10__;D_11__;D_12__;D_13__;D_14__	0.75
fa32b8670243be2d2d90941fe6f0bd19	D_0__Bacteria;D_1__Firmicutes;D_2__Bacilli;D_3__Lactobacillales;D_4__Lactobacillaceae;D_5__Lactobacillus	1
891bb01a61d8db2453a948fb2e5afab5	D_0__Bacteria;D_1__Acidobacteria;D_2__Blastocatellia (Subgroup 4);D_3__Blastocatellales;D_4__Blastocatellaceae;D_5__Blastocatella	1
4bd143396951e0f3ffa9547c280d9e25	D_0__Bacteria;D_1__Proteobacteria;D_2__Deltaproteobacteria	1
83d4e33f5e6e0638d2807d85b31a4654	D_0__Bacteria;D_1__Proteobacteria;D_2__Alphaproteobacteria;D_3__Rhizobiales;D_4__Devosiaceae;D_5__Devosia;D_6__metagenome;D_7__;D_8__;D_9__;D_10__;D_11__;D_12__;D_13__;D_14__	0.6
61cc72076d5cb0d9f81150bfca781b47	D_0__Bacteria;D_1__Proteobacteria;D_2__Alphaproteobacteria;D_3__Rhizobiales;D_4__Rhizobiaceae;D_5__Allorhizobium-Neorhizobium-Pararhizobium-Rhizobium	0.6
3c1d5d154ae6dcffaadee1ceae655942	D_0__Bacteria;D_1__Proteobacteria;D_2__Gammaproteobacteria;D_3__Betaproteobacteriales;D_4__Burkholderiaceae;D_5__Massilia;D_6__uncultured bacterium;D_7__;D_8__;D_9__;D_10__;D_11__;D_12__;D_13__;D_14__	0.7
fad55cc2b6dc1a5192625e2221f9688f	D_0__Bacteria;D_1__Bacteroidetes;D_2__Bacteroidia;D_3__Sphingobacteriales;D_4__Sphingobacteriaceae;D_5__Pedobacter	1
f9bbfcefdd93b82cff2ff01ae467efbb	D_0__Bacteria;D_1__Proteobacteria;D_2__Alphaproteobacteria;D_3__Caulobacterales;D_4__Caulobacteraceae;D_5__Brevundimonas;Ambiguous_taxa;D_7__;D_8__;D_9__;D_10__;D_11__;D_12__;D_13__;D_14__	0.6
ab26d3e341d4cb33fed1b8f49ffdd3e6	D_0__Bacteria;D_1__Actinobacteria;D_2__Actinobacteria;D_3__Frankiales;D_4__Geodermatophilaceae;D_5__Modestobacter	1
d6f5dc723b6a50bbe9c6066d900318d4	D_0__Bacteria;D_1__Actinobacteria;D_2__Actinobacteria;D_3__Actinomycetales;D_4__Actinomycetaceae;D_5__Actinomyces;D_6__uncultured bacterium;D_7__;D_8__;D_9__;D_10__;D_11__;D_12__;D_13__;D_14__	0.8
315bd245e72b64ba8126f017990902d8	D_0__Bacteria;D_1__Actinobacteria;D_2__Actinobacteria;D_3__Corynebacteriales;D_4__Corynebacteriaceae;D_5__Corynebacterium 1;D_6__uncultured bacterium;D_7__;D_8__;D_9__;D_10__;D_11__;D_12__;D_13__;D_14__	0.8
e60c3cee7b958dd37666ee3765eb6d7d	D_0__Bacteria;D_1__Bacteroidetes;D_2__Bacteroidia;D_3__Sphingobacteriales;D_4__Sphingobacteriaceae;D_5__Mucilaginibacter	0.9
fb5a93d039da4b25e97112424f8bb870	Unassigned	1
76fad805e1bf0dcb85c7d3aefa9b473f	D_0__Bacteria;D_1__Proteobacteria;D_2__Alphaproteobacteria;D_3__Acetobacterales;D_4__Acetobacteraceae;D_5__Craurococcus;D_6__uncultured bacterium;D_7__;D_8__;D_9__;D_10__;D_11__;D_12__;D_13__;D_14__	0.571429
2fd645b5a8ff8fe7b0a6735e5ea2fa2f	D_0__Bacteria;D_1__Actinobacteria;D_2__Actinobacteria;D_3__Kineosporiales;D_4__Kineosporiaceae;D_5__Quadrisphaera	0.7
dcda6e7e5defb4061f407e1ea2f8fb3c	D_0__Bacteria;D_1__Fusobacteria;D_2__Fusobacteriia;D_3__Fusobacteriales;D_4__Leptotrichiaceae;D_5__Leptotrichia;D_6__uncultured bacterium;D_7__;D_8__;D_9__;D_10__;D_11__;D_12__;D_13__;D_14__	0.9
0bbc646e8c811b9ea58763c8ab7b8dba	D_0__Bacteria;D_1__Actinobacteria;D_2__Actinobacteria;D_3__Corynebacteriales;D_4__Corynebacteriaceae;D_5__Corynebacterium 1;D_6__uncultured bacterium;D_7__;D_8__;D_9__;D_10__;D_11__;D_12__;D_13__;D_14__	0.9
344ede1a32cd643c509ed7020bdb10fd	D_0__Bacteria;D_1__Proteobacteria;D_2__Gammaproteobacteria;D_3__Betaproteobacteriales;D_4__Burkholderiaceae;D_5__Variovorax	0.7
595256ddbb230f5114848d40846c1b8d	D_0__Bacteria;D_1__Bacteroidetes;D_2__Bacteroidia;D_3__Flavobacteriales;D_4__Weeksellaceae;D_5__Bergeyella;D_6__uncultured bacterium;D_7__;D_8__;D_9__;D_10__;D_11__;D_12__;D_13__;D_14__	0.9
1e2dbd15cd829deedf9b48deef2765c7	D_0__Bacteria;D_1__Proteobacteria;D_2__Alphaproteobacteria;D_3__Rhizobiales;D_4__Xanthobacteraceae;D_5__Bradyrhizobium;Ambiguous_taxa;D_7__;D_8__;D_9__;D_10__;D_11__;D_12__;D_13__;D_14__	0.6
d4c38e804a0f43975eca58c3bbed18d7	D_0__Bacteria;D_1__Actinobacteria;D_2__Actinobacteria;D_3__Corynebacteriales;D_4__Corynebacteriaceae;D_5__Corynebacterium 1;D_6__uncultured bacterium;D_7__;D_8__;D_9__;D_10__;D_11__;D_12__;D_13__;D_14__	0.7
6a64ce9585f119db133d8aea1b4a9f89	D_0__Bacteria;D_1__Proteobacteria;D_2__Alphaproteobacteria;D_3__Caulobacterales;D_4__Caulobacteraceae;D_5__uncultured	0.9
[truncated: 2,482 more rows]

## Sheet: Table S5- Pairwise comparisons
Table S5- Pairwise comparisons of Pseudomonas strains and ASVs
	5dcf51f4ffdf9c6d0b014a455eb1c0ae	e2ffa472ff40848e56774c2ababae190	72b25f3a8f7a07803e2e7a845fccbdb7	01e1204b13f80d5bcd0f655e4430e056	b60cdb3d1fc5828a04d91b26761f4a39	1b9ea38da922eeec3cf9ebf9180e8ac0	bc37b68d22be9fdeb623447228c0631b	54312bc917221732ff71caf8ad8d0105	71372d25e7e16dd2f95db3a9c7971517	d59e483fbbe5cb7d82a87be85d1edec1	d0c5596150e00d7596337f43d848f961	67c5b0e964887e28db78ac77efae0595	42ff7646f4e9390050dd79026f1b8649	08d7a0cf2e8a95d96da6329ac85a63e1	86c1e08b5badf6cf39c42f329771fdaf	255db05832d058ccf9d6159784dfd8ba	4e211f6aaa6a72e79ae6d9caa1df9726	40548a310e4a61120551be04d299edc7	6d7c04d9e727916846e49b72f477a2f8	16S_rRNA_33_4	16S_rRNA_B84	16S_rRNA_B188_1	16S_rRNA_Ins	16S_rRNA_Ext1	16S_rRNA_white	Pseudomonas_asiatica_strain_RYU5	Pseudomonas_helmanticensis_strain_BIGb0525	Pseudomonas_rhizosphaerae_strain_DSM_16299	Cellvibrio_japonicus_NZ_CP043306_1	Pseudomonas_putida_LT799039_1	NZ_JAENSU010000040.1_Pseudomonas_carnis_strain_MF6752_MF6752_contig_40
5dcf51f4ffdf9c6d0b014a455eb1c0ae	1	0.576	0.977	0.572	0.972	0.572	0.998	0.578	1	0.986	0.572	0.572	0.972	0.988	0.576	0.576	0.576	0.574	0.977	0.972	0.963	0.967	0.974	0.974	0.974	0.967	0.967	0.967	0.888	0.967	0.576
e2ffa472ff40848e56774c2ababae190	0.576	1	0.564	0.977	0.564	0.972	0.576	1	0.559	0.572	0.986	0.986	0.572	0.576	0.972	0.988	0.991	0.978	0.547	0.566	0.566	0.566	0.566	0.566	0.566	0.563	0.563	0.563	0.559	0.566	0.972
72b25f3a8f7a07803e2e7a845fccbdb7	0.977	0.564	1	0.564	0.995	0.564	0.974	0.565	0.977	0.977	0.56	0.564	0.967	0.974	0.564	0.564	0.564	0.565	1	0.995	0.963	0.981	0.998	0.998	0.998	0.984	0.984	0.984	0.89	0.981	0.564
01e1204b13f80d5bcd0f655e4430e056	0.572	0.977	0.564	1	0.564	0.995	0.572	0.978	0.559	0.568	0.977	0.991	0.568	0.572	0.967	0.974	0.986	1	0.553	0.563	0.559	0.559	0.563	0.563	0.563	0.561	0.561	0.561	0.552	0.559	0.967
b60cdb3d1fc5828a04d91b26761f4a39	0.972	0.564	0.995	0.564	1	0.564	0.97	0.565	0.977	0.972	0.56	0.564	0.972	0.97	0.564	0.564	0.564	0.565	1	1	0.958	0.981	0.993	0.993	0.993	0.984	0.984	0.984	0.89	0.981	0.564
1b9ea38da922eeec3cf9ebf9180e8ac0	0.572	0.972	0.564	0.995	0.564	1	0.572	0.978	0.559	0.568	0.972	0.986	0.568	0.572	0.972	0.97	0.981	1	0.553	0.566	0.561	0.561	0.566	0.566	0.566	0.563	0.563	0.563	0.554	0.561	0.972
bc37b68d22be9fdeb623447228c0631b	0.998	0.576	0.974	0.572	0.97	0.572	1	0.578	1	0.984	0.572	0.572	0.97	0.986	0.576	0.576	0.576	0.574	0.977	0.97	0.96	0.965	0.972	0.972	0.972	0.965	0.965	0.965	0.885	0.965	0.576
54312bc917221732ff71caf8ad8d0105	0.578	1	0.565	0.978	0.565	0.978	0.578	1	0.561	0.574	0.996	0.978	0.574	0.578	1	1	1	0.978	0.547	0.58	0.58	0.58	0.58	0.58	0.58	0.576	0.576	0.576	0.584	0.58	1
71372d25e7e16dd2f95db3a9c7971517	1	0.559	0.977	0.559	0.977	0.559	1	0.561	1	0.996	0.559	0.559	1	1	0.559	0.559	0.559	0.561	0.978	0.978	0.963	0.97	0.978	0.978	0.978	0.97	0.97	0.97	0.896	0.97	0.559
d59e483fbbe5cb7d82a87be85d1edec1	0.986	0.572	0.977	0.568	0.972	0.568	0.984	0.574	0.996	1	0.568	0.568	0.972	0.998	0.572	0.572	0.572	0.57	0.981	0.972	0.97	0.967	0.974	0.974	0.974	0.967	0.967	0.967	0.881	0.967	0.572
d0c5596150e00d7596337f43d848f961	0.572	0.986	0.56	0.977	0.56	0.972	0.572	0.996	0.559	0.568	1	0.977	0.568	0.572	0.972	0.998	0.986	0.981	0.547	0.554	0.554	0.554	0.554	0.554	0.554	0.552	0.552	0.552	0.547	0.554	0.972
67c5b0e964887e28db78ac77efae0595	0.572	0.986	0.564	0.991	0.564	0.986	0.572	0.978	0.559	0.568	0.977	1	0.568	0.572	0.958	0.974	0.977	1	0.553	0.566	0.561	0.561	0.566	0.566	0.566	0.563	0.563	0.563	0.554	0.561	0.958
42ff7646f4e9390050dd79026f1b8649	0.972	0.572	0.967	0.568	0.972	0.568	0.97	0.574	1	0.972	0.568	0.568	1	0.974	0.572	0.572	0.572	0.57	0.977	0.972	0.946	0.963	0.965	0.965	0.965	0.963	0.963	0.963	0.883	0.963	0.572
08d7a0cf2e8a95d96da6329ac85a63e1	0.988	0.576	0.974	0.572	0.97	0.572	0.986	0.578	1	0.998	0.572	0.572	0.974	1	0.576	0.576	0.576	0.574	0.977	0.97	0.97	0.965	0.972	0.972	0.972	0.965	0.965	0.965	0.883	0.965	0.576
86c1e08b5badf6cf39c42f329771fdaf	0.576	0.972	0.564	0.967	0.564	0.972	0.576	1	0.559	0.572	0.972	0.958	0.572	0.576	1	0.974	0.981	0.978	0.547	0.561	0.561	0.561	0.561	0.561	0.561	0.559	0.559	0.559	0.552	0.561	1
255db05832d058ccf9d6159784dfd8ba	0.576	0.988	0.564	0.974	0.564	0.97	0.576	1	0.559	0.572	0.998	0.974	0.572	0.576	0.974	1	0.988	0.978	0.547	0.556	0.556	0.556	0.556	0.556	0.556	0.554	0.554	0.554	0.549	0.556	0.974
4e211f6aaa6a72e79ae6d9caa1df9726	0.576	0.991	0.564	0.986	0.564	0.981	0.576	1	0.559	0.572	0.986	0.977	0.572	0.576	0.981	0.988	1	0.978	0.547	0.563	0.563	0.563	0.563	0.563	0.563	0.561	0.561	0.561	0.556	0.563	0.981
40548a310e4a61120551be04d299edc7	0.574	0.978	0.565	1	0.565	1	0.574	0.978	0.561	0.57	0.981	1	0.57	0.574	0.978	0.978	0.978	1	0.554	0.58	0.572	0.572	0.58	0.58	0.58	0.576	0.576	0.576	0.576	0.572	0.978
6d7c04d9e727916846e49b72f477a2f8	0.977	0.547	1	0.553	1	0.553	0.977	0.547	0.978	0.981	0.547	0.553	0.977	0.977	0.547	0.547	0.547	0.554	1	1	0.967	0.978	1	1	1	0.981	0.981	0.981	0.907	0.978	0.547
16S_rRNA_33_4	0.972	0.566	0.995	0.563	1	0.566	0.97	0.58	0.978	0.972	0.554	0.566	0.972	0.97	0.561	0.556	0.563	0.58	1	1	0.98	0.982	0.996	0.996	0.996	0.984	0.984	0.984	0.918	0.982	0.465
16S_rRNA_B84	0.963	0.566	0.963	0.559	0.958	0.561	0.96	0.58	0.963	0.97	0.554	0.561	0.946	0.97	0.561	0.556	0.563	0.572	0.967	0.98	1	0.978	0.982	0.982	0.982	0.978	0.978	0.978	0.91	0.978	0.46
16S_rRNA_B188_1	0.967	0.566	0.981	0.559	0.981	0.561	0.965	0.58	0.97	0.967	0.554	0.561	0.963	0.965	0.561	0.556	0.563	0.572	0.978	0.982	0.978	1	0.981	0.981	0.981	0.999	0.999	0.999	0.914	1	0.462
16S_rRNA_Ins	0.974	0.566	0.998	0.563	0.993	0.566	0.972	0.58	0.978	0.974	0.554	0.566	0.965	0.972	0.561	0.556	0.563	0.58	1	0.996	0.982	0.981	1	1	1	0.982	0.982	0.982	0.916	0.981	0.466
16S_rRNA_Ext1	0.974	0.566	0.998	0.563	0.993	0.566	0.972	0.58	0.978	0.974	0.554	0.566	0.965	0.972	0.561	0.556	0.563	0.58	1	0.996	0.982	0.981	1	1	1	0.982	0.982	0.982	0.916	0.981	0.466
16S_rRNA_white	0.974	0.566	0.998	0.563	0.993	0.566	0.972	0.58	0.978	0.974	0.554	0.566	0.965	0.972	0.561	0.556	0.563	0.58	1	0.996	0.982	0.981	1	1	1	0.982	0.982	0.982	0.916	0.981	0.466
Pseudomonas_asiatica_strain_RYU5	0.967	0.563	0.984	0.561	0.984	0.563	0.965	0.576	0.97	0.967	0.552	0.563	0.963	0.965	0.559	0.554	0.561	0.576	0.981	0.984	0.978	0.999	0.982	0.982	0.982	1	1	1	0.914	0.999	0.461
Pseudomonas_helmanticensis_strain_BIGb0525	0.967	0.563	0.984	0.561	0.984	0.563	0.965	0.576	0.97	0.967	0.552	0.563	0.963	0.965	0.559	0.554	0.561	0.576	0.981	0.984	0.978	0.999	0.982	0.982	0.982	1	1	1	0.914	0.999	0.461
Pseudomonas_rhizosphaerae_strain_DSM_16299	0.967	0.563	0.984	0.561	0.984	0.563	0.965	0.576	0.97	0.967	0.552	0.563	0.963	0.965	0.559	0.554	0.561	0.576	0.981	0.984	0.978	0.999	0.982	0.982	0.982	1	1	1	0.914	0.999	0.461
Cellvibrio_japonicus_NZ_CP043306_1	0.888	0.559	0.89	0.552	0.89	0.554	0.885	0.584	0.896	0.881	0.547	0.554	0.883	0.883	0.552	0.549	0.556	0.576	0.907	0.918	0.91	0.914	0.916	0.916	0.916	0.914	0.914	0.914	1	0.914	0.452
Pseudomonas_putida_LT799039_1	0.967	0.566	0.981	0.559	0.981	0.561	0.965	0.58	0.97	0.967	0.554	0.561	0.963	0.965	0.561	0.556	0.563	0.572	0.978	0.982	0.978	1	0.981	0.981	0.981	0.999	0.999	0.999	0.914	1	0.462
NZ_JAENSU010000040.1_Pseudomonas_carnis_strain_MF6752_MF6752_contig_40	0.576	0.972	0.564	0.967	0.564	0.972	0.576	1	0.559	0.572	0.972	0.958	0.572	0.576	1	0.974	0.981	0.978	0.547	0.465	0.46	0.462	0.466	0.466	0.466	0.461	0.461	0.461	0.452	0.462	1

## Sheet: Sheet1
Feature ID	Taxon	Consensus
51fd3b660fa74fb9e2a7e2a8982e0b44	D_0__Bacteria;D_1__Proteobacteria;D_2__Alphaproteobacteria;D_3__Rhizobiales;D_4__Xanthobacteraceae;D_5__Bradyrhizobium;Ambiguous_taxa;D_7__;D_8__;D_9__;D_10__;D_11__;D_12__;D_13__;D_14__	0.6
e2ffa472ff40848e56774c2ababae190	D_0__Bacteria;D_1__Proteobacteria;D_2__Gammaproteobacteria;D_3__Pseudomonadales;D_4__Pseudomonadaceae;D_5__Pseudomonas	1
1722d5832f6caaaa2d7c7c664643609c	D_0__Bacteria;D_1__Actinobacteria;D_2__Actinobacteria;D_3__Micrococcales;D_4__Microbacteriaceae;D_5__Leifsonia;Ambiguous_taxa;D_7__;D_8__;D_9__;D_10__;D_11__;D_12__;D_13__;D_14__	0.7
0a45c901571da2a2997363aba496d473	D_0__Bacteria;D_1__Proteobacteria;D_2__Alphaproteobacteria;D_3__Rhizobiales;D_4__Xanthobacteraceae;D_5__Bradyrhizobium;Ambiguous_taxa;D_7__;D_8__;D_9__;D_10__;D_11__;D_12__;D_13__;D_14__	0.6
5dcf51f4ffdf9c6d0b014a455eb1c0ae	D_0__Bacteria;D_1__Proteobacteria;D_2__Gammaproteobacteria;D_3__Pseudomonadales;D_4__Pseudomonadaceae;D_5__Pseudomonas	1
eadf62af0cb013cdb6c375d0746d0d38	D_0__Bacteria;D_1__Proteobacteria;D_2__Alphaproteobacteria;D_3__Sphingomonadales;D_4__Sphingomonadaceae;D_5__Porphyrobacter;Ambiguous_taxa;D_7__;D_8__;D_9__;D_10__;D_11__;D_12__;D_13__;D_14__	0.6
4b9acd581ad4438967a65fb2f7e7347d	D_0__Bacteria;D_1__Actinobacteria;D_2__Actinobacteria;D_3__Micrococcales;D_4__Microbacteriaceae;D_5__Leifsonia;Ambiguous_taxa;D_7__;D_8__;D_9__;D_10__;D_11__;D_12__;D_13__;D_14__	0.7
54f7652638f8ab3bcec2740b3a5fd477	D_0__Bacteria;D_1__Proteobacteria;D_2__Gammaproteobacteria;D_3__Betaproteobacteriales;D_4__Burkholderiaceae;D_5__Delftia	1
14dabadfeb10a4be14f692ee72f3e906	D_0__Bacteria;D_1__Proteobacteria;D_2__Gammaproteobacteria;D_3__Betaproteobacteriales;D_4__Burkholderiaceae;D_5__Delftia	1
983124f0196b1666c4db4f9cc45249aa	D_0__Bacteria;D_1__Proteobacteria;D_2__Alphaproteobacteria;D_3__Sphingomonadales;D_4__Sphingomonadaceae;D_5__Porphyrobacter;Ambiguous_taxa;D_7__;D_8__;D_9__;D_10__;D_11__;D_12__;D_13__;D_14__	0.6
5133a2bed6e485998994b160e77fb90f	D_0__Bacteria;D_1__Proteobacteria;D_2__Gammaproteobacteria;D_3__Betaproteobacteriales;D_4__Burkholderiaceae;D_5__Delftia	1
b9b676601d01a79dc630661e427528ca	D_0__Bacteria;D_1__Proteobacteria;D_2__Gammaproteobacteria;D_3__Betaproteobacteriales;D_4__Burkholderiaceae;D_5__Delftia	1
edbae86168738caa3c8e2a5f56c21949	D_0__Bacteria;D_1__Firmicutes;D_2__Bacilli;D_3__Bacillales;D_4__Staphylococcaceae;D_5__Staphylococcus;Ambiguous_taxa;D_7__;D_8__;D_9__;D_10__;D_11__;D_12__;D_13__;D_14__	0.7
587654aade6c0b07bfb7d4166101d3c4	D_0__Bacteria;D_1__Firmicutes;D_2__Bacilli;D_3__Bacillales;D_4__Staphylococcaceae;D_5__Staphylococcus;Ambiguous_taxa;D_7__;D_8__;D_9__;D_10__;D_11__;D_12__;D_13__;D_14__	0.7
deeb40f842fffb54052f7d110cb51460	D_0__Bacteria;D_1__Firmicutes;D_2__Bacilli;D_3__Bacillales;D_4__Staphylococcaceae;D_5__Staphylococcus	1
21c0673d61d6085780ceded24622eb04	D_0__Bacteria;D_1__Firmicutes;D_2__Bacilli;D_3__Bacillales;D_4__Staphylococcaceae;D_5__Staphylococcus	1
3483cacd8420150a454d4a3d076b28c3	D_0__Bacteria;D_1__Proteobacteria;D_2__Gammaproteobacteria;D_3__Xanthomonadales;D_4__Xanthomonadaceae;D_5__Stenotrophomonas	1
9aecb9c4d8adefec3ae37cbfff77e8af	D_0__Bacteria;D_1__Proteobacteria;D_2__Alphaproteobacteria;D_3__Sphingomonadales;D_4__Sphingomonadaceae;D_5__Sphingomonas	1
a286fd8f2adfd34eb9fd4678f610e102	D_0__Bacteria;D_1__Proteobacteria;D_2__Gammaproteobacteria;D_3__Betaproteobacteriales;D_4__Burkholderiaceae;D_5__Ralstonia;Ambiguous_taxa;D_7__;D_8__;D_9__;D_10__;D_11__;D_12__;D_13__;D_14__	0.6
0ecbf352fe55bd1d308270854bf066d5	D_0__Bacteria;D_1__Proteobacteria;D_2__Alphaproteobacteria;D_3__Rhizobiales;D_4__Beijerinckiaceae;D_5__Methylobacterium	1
8ed81901c969fdd6e26605c8633f79b0	D_0__Bacteria;D_1__Actinobacteria;D_2__Actinobacteria;D_3__Propionibacteriales;D_4__Propionibacteriaceae;D_5__Cutibacterium	1
91c0163b93da3170dfbb47148402290b	D_0__Bacteria;D_1__Proteobacteria;D_2__Gammaproteobacteria;D_3__Xanthomonadales;D_4__Xanthomonadaceae;D_5__Stenotrophomonas	1
78904c50bf9e0ccfa18aa0ff48c9019d	D_0__Bacteria;D_1__Proteobacteria;D_2__Alphaproteobacteria;D_3__Rhizobiales;D_4__Beijerinckiaceae;D_5__Methylobacterium;Ambiguous_taxa;D_7__;D_8__;D_9__;D_10__;D_11__;D_12__;D_13__;D_14__	0.7
8a54de1b523ce850547a6e7d86979b31	D_0__Bacteria;D_1__Proteobacteria;D_2__Alphaproteobacteria;D_3__Rhizobiales;D_4__Beijerinckiaceae;D_5__Methylobacterium	1
115140603c4d11d0ad8472ddd77e245e	D_0__Bacteria;D_1__Firmicutes;D_2__Bacilli;D_3__Lactobacillales;D_4__Streptococcaceae;D_5__Streptococcus;Ambiguous_taxa;D_7__;D_8__;D_9__;D_10__;D_11__;D_12__;D_13__;D_14__	0.8
e92bd2dcc9259e05c904949ad17611e2	D_0__Bacteria;D_1__Proteobacteria;D_2__Alphaproteobacteria;D_3__Caulobacterales;D_4__Caulobacteraceae;D_5__Caulobacter	1
7e08cff801f211d74ae09fe59fcae77a	D_0__Bacteria;D_1__Proteobacteria;D_2__Gammaproteobacteria;D_3__Betaproteobacteriales;D_4__Burkholderiaceae;D_5__Ralstonia;Ambiguous_taxa;D_7__;D_8__;D_9__;D_10__;D_11__;D_12__;D_13__;D_14__	0.6
b123538ebe4bff8f2c97b7719a7f86db	D_0__Bacteria;D_1__Proteobacteria;D_2__Gammaproteobacteria;D_3__Enterobacteriales;D_4__Enterobacteriaceae;D_5__Proteus;Ambiguous_taxa;D_7__;D_8__;D_9__;D_10__;D_11__;D_12__;D_13__;D_14__	0.7
67092b26bd2773cd05d02d9d848cc797	D_0__Bacteria;D_1__Proteobacteria;D_2__Alphaproteobacteria;D_3__Rhizobiales;D_4__Xanthobacteraceae;D_5__Bradyrhizobium;Ambiguous_taxa;D_7__;D_8__;D_9__;D_10__;D_11__;D_12__;D_13__;D_14__	0.7
456ff262c33428871028f77acb656d33	D_0__Bacteria;D_1__Proteobacteria;D_2__Alphaproteobacteria;D_3__Rhizobiales;D_4__Beijerinckiaceae;D_5__Methylobacterium;Ambiguous_taxa;D_7__;D_8__;D_9__;D_10__;D_11__;D_12__;D_13__;D_14__	0.7
64a6240e46cc5bf3abe03b845721b89a	D_0__Bacteria;D_1__Proteobacteria;D_2__Alphaproteobacteria;D_3__Sphingomonadales;D_4__Sphingomonadaceae;D_5__Sphingomonas	1
123c800a85a580d09033010f841be61d	D_0__Bacteria;D_1__Bacteroidetes;D_2__Bacteroidia;D_3__Flavobacteriales;D_4__Weeksellaceae;D_5__Chryseobacterium	1
4e891d013d57ad36d65022f2e8302e89	D_0__Bacteria;D_1__Proteobacteria;D_2__Alphaproteobacteria;D_3__Rhizobiales;D_4__Beijerinckiaceae;D_5__Methylobacterium	1
3400dc506d41f42c27deb340b669d961	D_0__Bacteria;D_1__Firmicutes;D_2__Bacilli;D_3__Bacillales;D_4__Staphylococcaceae;D_5__Staphylococcus	1
6e8071ba35a3bf64e68639159ca158e6	D_0__Bacteria;D_1__Actinobacteria;D_2__Actinobacteria;D_3__Propionibacteriales;D_4__Propionibacteriaceae;D_5__Cutibacterium	1
c4d62b5bc42b2afdda583d34ad04f755	D_0__Bacteria;D_1__Proteobacteria;D_2__Alphaproteobacteria;D_3__Rhizobiales;D_4__Beijerinckiaceae;D_5__Methylobacterium	1
dc7556e77f95cafa11261b43f41a43f3	D_0__Bacteria;D_1__Proteobacteria;D_2__Gammaproteobacteria;D_3__Enterobacteriales;D_4__Enterobacteriaceae;D_5__Proteus;Ambiguous_taxa;D_7__;D_8__;D_9__;D_10__;D_11__;D_12__;D_13__;D_14__	0.7
8e560bb74ce0df262d42992e3e7dd365	D_0__Bacteria;D_1__Firmicutes;D_2__Bacilli;D_3__Bacillales;D_4__Staphylococcaceae;D_5__Staphylococcus	1
250f6cb65f48eeb646701a7bdd05ddba	D_0__Bacteria;D_1__Bacteroidetes;D_2__Bacteroidia;D_3__Flavobacteriales;D_4__Weeksellaceae;D_5__Chryseobacterium	1
73c2ce018753016eefd0b11413b2de52	D_0__Bacteria;D_1__Proteobacteria;D_2__Alphaproteobacteria;D_3__Rhizobiales;D_4__Xanthobacteraceae;D_5__Bradyrhizobium;Ambiguous_taxa;D_7__;D_8__;D_9__;D_10__;D_11__;D_12__;D_13__;D_14__	0.7
0abf73a5e5ba8e23adfe3efc7e76c696	D_0__Bacteria;D_1__Firmicutes;D_2__Bacilli;D_3__Bacillales;D_4__Staphylococcaceae;D_5__Staphylococcus;Ambiguous_taxa;D_7__;D_8__;D_9__;D_10__;D_11__;D_12__;D_13__;D_14__	0.6
6720d16d295e642c546e76166cd9c6d3	D_0__Bacteria;D_1__Proteobacteria;D_2__Alphaproteobacteria;D_3__Sphingomonadales;D_4__Sphingomonadaceae;D_5__Sphingomonas;Ambiguous_taxa;D_7__;D_8__;D_9__;D_10__;D_11__;D_12__;D_13__;D_14__	0.7
c29f643befab2dfdd3870236ea3bf71e	D_0__Bacteria;D_1__Proteobacteria;D_2__Alphaproteobacteria;D_3__Caulobacterales;D_4__Caulobacteraceae;D_5__Brevundimonas;Ambiguous_taxa;D_7__;D_8__;D_9__;D_10__;D_11__;D_12__;D_13__;D_14__	0.6
c9e5e4019117927b71f2d3331be844e3	D_0__Bacteria;D_1__Proteobacteria;D_2__Alphaproteobacteria;D_3__Rhizobiales;D_4__Rhizobiaceae;D_5__Phyllobacterium;Ambiguous_taxa;D_7__;D_8__;D_9__;D_10__;D_11__;D_12__;D_13__;D_14__	0.6
67e6228ea9bdb3d6af3291112070421f	D_0__Bacteria;D_1__Firmicutes;D_2__Bacilli;D_3__Bacillales;D_4__Staphylococcaceae;D_5__Staphylococcus;Ambiguous_taxa;D_7__;D_8__;D_9__;D_10__;D_11__;D_12__;D_13__;D_14__	0.6
ba16d0d98af551b5d786c5b211ae14d1	D_0__Bacteria;D_1__Firmicutes;D_2__Bacilli;D_3__Bacillales;D_4__Staphylococcaceae;D_5__Staphylococcus;Ambiguous_taxa;D_7__;D_8__;D_9__;D_10__;D_11__;D_12__;D_13__;D_14__	0.6
09407a377b4736c4742b29303d25fdb0	D_0__Bacteria;D_1__Proteobacteria;D_2__Alphaproteobacteria;D_3__Rhizobiales;D_4__Beijerinckiaceae;D_5__Methylobacterium;Ambiguous_taxa;D_7__;D_8__;D_9__;D_10__;D_11__;D_12__;D_13__;D_14__	0.6
d562d2e2023a621fbe8d3636a65f73c2	D_0__Bacteria;D_1__Proteobacteria;D_2__Alphaproteobacteria;D_3__Rhizobiales;D_4__Beijerinckiaceae;D_5__Methylobacterium;Ambiguous_taxa;D_7__;D_8__;D_9__;D_10__;D_11__;D_12__;D_13__;D_14__	0.6
97a86a1c4da5c1ed05f5366479dee651	D_0__Bacteria;D_1__Actinobacteria;D_2__Actinobacteria;D_3__Corynebacteriales;D_4__Nocardiaceae;D_5__Rhodococcus;Ambiguous_taxa;D_7__;D_8__;D_9__;D_10__;D_11__;D_12__;D_13__;D_14__	0.6
f2f02190508de9e980ec7e106def4926	D_0__Bacteria;D_1__Proteobacteria;D_2__Gammaproteobacteria;D_3__Betaproteobacteriales;D_4__Burkholderiaceae	1
74f86c8d437efb38a3bf15d6bc4fcb78	D_0__Bacteria;D_1__Proteobacteria;D_2__Alphaproteobacteria;D_3__Caulobacterales;D_4__Caulobacteraceae;D_5__Caulobacter	1
cc479bbab8d8f8c1a4e824c697138a33	D_0__Bacteria;D_1__Firmicutes;D_2__Bacilli;D_3__Lactobacillales;D_4__Streptococcaceae;D_5__Streptococcus;Ambiguous_taxa;D_7__;D_8__;D_9__;D_10__;D_11__;D_12__;D_13__;D_14__	0.8
8b5814796c26d6dc0e9f0261f7993034	D_0__Bacteria;D_1__Proteobacteria;D_2__Alphaproteobacteria;D_3__Rhizobiales;D_4__Rhizobiaceae;D_5__Phyllobacterium;Ambiguous_taxa;D_7__;D_8__;D_9__;D_10__;D_11__;D_12__;D_13__;D_14__	0.6
1708aee609991786eee7ac06a237dcf0	D_0__Bacteria;D_1__Firmicutes;D_2__Bacilli;D_3__Bacillales;D_4__Staphylococcaceae;D_5__Staphylococcus;Ambiguous_taxa;D_7__;D_8__;D_9__;D_10__;D_11__;D_12__;D_13__;D_14__	0.6
c913475f225f24776e8204ecb1884e5a	D_0__Bacteria;D_1__Proteobacteria;D_2__Alphaproteobacteria;D_3__Caulobacterales;D_4__Caulobacteraceae;D_5__Brevundimonas;Ambiguous_taxa;D_7__;D_8__;D_9__;D_10__;D_11__;D_12__;D_13__;D_14__	0.6
379548ed189704c38e5de825b714fd64	D_0__Bacteria;D_1__Firmicutes;D_2__Bacilli;D_3__Bacillales;D_4__Staphylococcaceae;D_5__Staphylococcus	1
552f09449372aacd93fbafe9ece83287	D_0__Bacteria;D_1__Proteobacteria;D_2__Gammaproteobacteria;D_3__Betaproteobacteriales;D_4__Burkholderiaceae;D_5__Aquabacterium	1
0ce9492090903af68f63560ba421a221	D_0__Bacteria;D_1__Proteobacteria;D_2__Gammaproteobacteria;D_3__Betaproteobacteriales;D_4__Burkholderiaceae	1
cbc5557aa4b94e23a015f3498b4f0573	D_0__Bacteria;D_1__Proteobacteria;D_2__Alphaproteobacteria;D_3__Rhizobiales;D_4__Beijerinckiaceae;D_5__Methylobacterium;Ambiguous_taxa;D_7__;D_8__;D_9__;D_10__;D_11__;D_12__;D_13__;D_14__	0.6
8cdb75ec3ef184346a634fc6dc5d014f	D_0__Bacteria;D_1__Proteobacteria;D_2__Gammaproteobacteria;D_3__Betaproteobacteriales;D_4__Burkholderiaceae;D_5__Aquabacterium	1
72b25f3a8f7a07803e2e7a845fccbdb7	D_0__Bacteria;D_1__Proteobacteria;D_2__Gammaproteobacteria;D_3__Pseudomonadales;D_4__Pseudomonadaceae;D_5__Pseudomonas;Ambiguous_taxa;D_7__;D_8__;D_9__;D_10__;D_11__;D_12__;D_13__;D_14__	0.7
46d5a2ed9e1909d01ba8f293f35e7203	D_0__Bacteria;D_1__Proteobacteria;D_2__Alphaproteobacteria;D_3__Sphingomonadales;D_4__Sphingomonadaceae;D_5__Sphingomonas;Ambiguous_taxa;D_7__;D_8__;D_9__;D_10__;D_11__;D_12__;D_13__;D_14__	0.7
aae238b58b27dee2f28206d06d62c4ea	D_0__Bacteria;D_1__Actinobacteria;D_2__Actinobacteria;D_3__Corynebacteriales;D_4__Nocardiaceae;D_5__Rhodococcus;Ambiguous_taxa;D_7__;D_8__;D_9__;D_10__;D_11__;D_12__;D_13__;D_14__	0.6
3e64f52fa940208a24252dbf59bdb139	D_0__Bacteria;D_1__Proteobacteria;D_2__Alphaproteobacteria;D_3__Rhizobiales;D_4__Beijerinckiaceae;D_5__Methylobacterium;Ambiguous_taxa;D_7__;D_8__;D_9__;D_10__;D_11__;D_12__;D_13__;D_14__	0.6
6ed30bf5dab9554a5f3a773b8e95990a	D_0__Bacteria;D_1__Proteobacteria;D_2__Alphaproteobacteria;D_3__Caulobacterales;D_4__Caulobacteraceae;D_5__uncultured	0.9
01e1204b13f80d5bcd0f655e4430e056	D_0__Bacteria;D_1__Proteobacteria;D_2__Gammaproteobacteria;D_3__Pseudomonadales;D_4__Pseudomonadaceae;D_5__Pseudomonas;Ambiguous_taxa;D_7__;D_8__;D_9__;D_10__;D_11__;D_12__;D_13__;D_14__	0.7
cc3d335157653001ff35c24d1385d95f	D_0__Bacteria;D_1__Proteobacteria;D_2__Alphaproteobacteria;D_3__Caulobacterales;D_4__Caulobacteraceae;D_5__uncultured	0.9
2ce965261d663f11b7436bd0614dd38d	D_0__Bacteria;D_1__Firmicutes;D_2__Bacilli;D_3__Bacillales;D_4__Staphylococcaceae;D_5__Staphylococcus	1
9a6aabc297e3bb4c3f35ac0d3df80cbd	D_0__Bacteria;D_1__Firmicutes;D_2__Bacilli;D_3__Bacillales;D_4__Staphylococcaceae;D_5__Staphylococcus;Ambiguous_taxa;D_7__;D_8__;D_9__;D_10__;D_11__;D_12__;D_13__;D_14__	0.7
7af716acca6eddd71f8523f7b4f27e0d	D_0__Bacteria;D_1__Cyanobacteria;D_2__Oxyphotobacteria;D_3__Nostocales;D_4__Chroococcidiopsaceae;D_5__uncultured;D_6__uncultured bacterium;D_7__;D_8__;D_9__;D_10__;D_11__;D_12__;D_13__;D_14__	0.8
bb66cd88a9fb6b64fba5990df19639b6	D_0__Bacteria;D_1__Firmicutes;D_2__Bacilli;D_3__Bacillales;D_4__Bacillaceae;D_5__Bacillus	1
f6858a96eb5af547e5284111d8b5abdf	D_0__Bacteria;D_1__Firmicutes;D_2__Bacilli;D_3__Bacillales;D_4__Staphylococcaceae;D_5__Staphylococcus;Ambiguous_taxa;D_7__;D_8__;D_9__;D_10__;D_11__;D_12__;D_13__;D_14__	0.8
dcb336afd40ad26f2f9dab7562ff8bd2	D_0__Bacteria;D_1__Proteobacteria;D_2__Gammaproteobacteria;D_3__Enterobacteriales;D_4__Enterobacteriaceae;D_5__Proteus;Ambiguous_taxa;D_7__;D_8__;D_9__;D_10__;D_11__;D_12__;D_13__;D_14__	0.7
17add94ea2f3efd5ba7fc25db178ccef	D_0__Bacteria;D_1__Bacteroidetes;D_2__Bacteroidia;D_3__Sphingobacteriales;D_4__Sphingobacteriaceae;D_5__Pedobacter;Ambiguous_taxa;D_7__;D_8__;D_9__;D_10__;D_11__;D_12__;D_13__;D_14__	0.6
609ee360beac54847410e9c5ace7821f	D_0__Bacteria;D_1__Proteobacteria;D_2__Gammaproteobacteria;D_3__Betaproteobacteriales;D_4__Burkholderiaceae;D_5__Aquabacterium	1
5560844f74bd96bc5ade53fd792a3b0d	D_0__Bacteria;D_1__Actinobacteria;D_2__Actinobacteria;D_3__Frankiales;D_4__Geodermatophilaceae;D_5__Blastococcus	1
58d82c1774286496d999bf20fe4d11ca	D_0__Bacteria;D_1__Firmicutes;D_2__Bacilli;D_3__Bacillales;D_4__Staphylococcaceae;D_5__Staphylococcus;Ambiguous_taxa;D_7__;D_8__;D_9__;D_10__;D_11__;D_12__;D_13__;D_14__	0.7
ca5b3ea44eaf358e96fb9697c904b969	D_0__Bacteria;D_1__Firmicutes;D_2__Bacilli;D_3__Bacillales;D_4__Bacillaceae;D_5__Bacillus	1
3909fc0e97a06df00a17c3d2d1108083	D_0__Bacteria;D_1__Cyanobacteria;D_2__Oxyphotobacteria;D_3__Nostocales;D_4__Chroococcidiopsaceae;D_5__uncultured;D_6__uncultured bacterium;D_7__;D_8__;D_9__;D_10__;D_11__;D_12__;D_13__;D_14__	0.8
a0298899a9141e2a5de5c08fc34c14b8	D_0__Bacteria;D_1__Proteobacteria;D_2__Gammaproteobacteria;D_3__Betaproteobacteriales;D_4__Burkholderiaceae;D_5__Aquabacterium	1
eb2445cc25def2808fba2625f7009388	D_0__Bacteria;D_1__Proteobacteria;D_2__Alphaproteobacteria;D_3__Sphingomonadales;D_4__Sphingomonadaceae;D_5__Sphingobium;Ambiguous_taxa;D_7__;D_8__;D_9__;D_10__;D_11__;D_12__;D_13__;D_14__	0.6
fc1b3b29215590893bc869d90190c455	D_0__Bacteria;D_1__Firmicutes;D_2__Bacilli;D_3__Bacillales;D_4__Staphylococcaceae;D_5__Staphylococcus;Ambiguous_taxa;D_7__;D_8__;D_9__;D_10__;D_11__;D_12__;D_13__;D_14__	0.8
8d8fa037bf8ba1fc828ce5e78e020e23	D_0__Bacteria;D_1__Proteobacteria;D_2__Alphaproteobacteria;D_3__Sphingomonadales;D_4__Sphingomonadaceae;D_5__Sphingobium;Ambiguous_taxa;D_7__;D_8__;D_9__;D_10__;D_11__;D_12__;D_13__;D_14__	0.6
99ba8a6287e8ac249db13131a2d70baa	D_0__Bacteria;D_1__Proteobacteria;D_2__Gammaproteobacteria;D_3__Enterobacteriales;D_4__Enterobacteriaceae;D_5__Proteus;Ambiguous_taxa;D_7__;D_8__;D_9__;D_10__;D_11__;D_12__;D_13__;D_14__	0.7
e63e9551d297f8e711ad61a72e341e97	D_0__Bacteria;D_1__Proteobacteria;D_2__Alphaproteobacteria;D_3__Acetobacterales;D_4__Acetobacteraceae;D_5__Roseomonas	0.9
58c26f68a264423fb9ca9906199bfc36	D_0__Bacteria;D_1__Proteobacteria;D_2__Alphaproteobacteria;D_3__Caulobacterales;D_4__Caulobacteraceae;D_5__Brevundimonas;Ambiguous_taxa;D_7__;D_8__;D_9__;D_10__;D_11__;D_12__;D_13__;D_14__	0.7
ef268b3f76d3ce6377adef503644833c	D_0__Bacteria;D_1__Proteobacteria;D_2__Alphaproteobacteria;D_3__Caulobacterales;D_4__Caulobacteraceae;D_5__Brevundimonas;Ambiguous_taxa;D_7__;D_8__;D_9__;D_10__;D_11__;D_12__;D_13__;D_14__	0.7
856ad59cc7b12baa2177c7d6b41cb9d4	D_0__Bacteria;D_1__Proteobacteria;D_2__Alphaproteobacteria;D_3__Rhodobacterales;D_4__Rhodobacteraceae;D_5__Amaricoccus	0.8
ad12806efbf1a6d991fc0b47f84db735	D_0__Bacteria;D_1__Proteobacteria;D_2__Alphaproteobacteria;D_3__Sphingomonadales;D_4__Sphingomonadaceae;D_5__Sphingomonas	1
af6c13820bc31d2fca4b58251f89b0e6	D_0__Bacteria;D_1__Proteobacteria;D_2__Alphaproteobacteria;D_3__Rhizobiales;D_4__Beijerinckiaceae;D_5__Methylobacterium	1
9f3fa3f85f62cdf7c1d7a337462bcee4	D_0__Bacteria;D_1__Bacteroidetes;D_2__Bacteroidia;D_3__Sphingobacteriales;D_4__Sphingobacteriaceae;D_5__Pedobacter;Ambiguous_taxa;D_7__;D_8__;D_9__;D_10__;D_11__;D_12__;D_13__;D_14__	0.6
6166cb29f6e34a3f175f73ac06711a2f	D_0__Bacteria;D_1__Actinobacteria;D_2__Actinobacteria;D_3__Frankiales;D_4__Geodermatophilaceae;D_5__Blastococcus	1
d201a4e0c85687fec53d60201e8709a7	D_0__Bacteria;D_1__Proteobacteria;D_2__Alphaproteobacteria;D_3__Acetobacterales;D_4__Acetobacteraceae;D_5__Roseomonas	0.9
9d086e00bf30299dccbfd1930ca59bc6	D_0__Bacteria;D_1__Proteobacteria;D_2__Alphaproteobacteria;D_3__Rhizobiales;D_4__Rhizobiaceae;D_5__Allorhizobium-Neorhizobium-Pararhizobium-Rhizobium;Ambiguous_taxa;D_7__;D_8__;D_9__;D_10__;D_11__;D_12__;D_13__;D_14__	0.6
e32a5fd54e7afb39d553ab5d4e02aac4	D_0__Bacteria;D_1__Proteobacteria;D_2__Alphaproteobacteria;D_3__Rhizobiales;D_4__Beijerinckiaceae;D_5__Methylobacterium	1
1c20c1c28b8c7441744779e543db5eb5	D_0__Bacteria;D_1__Firmicutes;D_2__Bacilli;D_3__Bacillales;D_4__Staphylococcaceae;D_5__Staphylococcus	1
0b8c68bc9c4d7192ff051309cf78355d	D_0__Bacteria;D_1__Proteobacteria;D_2__Alphaproteobacteria;D_3__Sphingomonadales;D_4__Sphingomonadaceae;D_5__Sphingomonas;Ambiguous_taxa;D_7__;D_8__;D_9__;D_10__;D_11__;D_12__;D_13__;D_14__	0.8
6ba9225b7f91d849b110d06ff80ad1f6	D_0__Bacteria;D_1__Actinobacteria;D_2__Actinobacteria;D_3__Micrococcales;D_4__Micrococcaceae;D_5__Kocuria;Ambiguous_taxa;D_7__;D_8__;D_9__;D_10__;D_11__;D_12__;D_13__;D_14__	0.8
cbb4a7673543fb4e83ccaf3102da0ffc	D_0__Bacteria;D_1__Actinobacteria;D_2__Actinobacteria;D_3__Micrococcales;D_4__Micrococcaceae;D_5__Glutamicibacter	1
b60cdb3d1fc5828a04d91b26761f4a39	D_0__Bacteria;D_1__Proteobacteria;D_2__Gammaproteobacteria;D_3__Pseudomonadales;D_4__Pseudomonadaceae;D_5__Pseudomonas;Ambiguous_taxa;D_7__;D_8__;D_9__;D_10__;D_11__;D_12__;D_13__;D_14__	0.8
522d316be8320d8a4a92cb020d39c642	D_0__Bacteria;D_1__Proteobacteria;D_2__Alphaproteobacteria;D_3__Sphingomonadales;D_4__Sphingomonadaceae;D_5__Sphingomonas	1
de3f330fa690c9c68786fb946610a348	D_0__Bacteria;D_1__Proteobacteria;D_2__Alphaproteobacteria;D_3__Rhodobacterales;D_4__Rhodobacteraceae;D_5__Amaricoccus	0.8
c1baabd9a623c8799996ed5eb4ed2dc1	D_0__Bacteria;D_1__Cyanobacteria;D_2__Oxyphotobacteria;D_3__Nostocales;D_4__Chroococcidiopsaceae;D_5__Chroococcidiopsis SAG 2023	0.8
9c576903588f0bf15f2bce47f3352801	D_0__Bacteria;D_1__Firmicutes;D_2__Bacilli;D_3__Bacillales;D_4__Bacillaceae;D_5__Bacillus;Ambiguous_taxa;D_7__;D_8__;D_9__;D_10__;D_11__;D_12__;D_13__;D_14__	0.6
1b9ea38da922eeec3cf9ebf9180e8ac0	D_0__Bacteria;D_1__Proteobacteria;D_2__Gammaproteobacteria;D_3__Pseudomonadales;D_4__Pseudomonadaceae;D_5__Pseudomonas;Ambiguous_taxa;D_7__;D_8__;D_9__;D_10__;D_11__;D_12__;D_13__;D_14__	0.8
6268ccde77f31e0d541a353dad193d93	D_0__Bacteria;D_1__Firmicutes;D_2__Bacilli;D_3__Bacillales;D_4__Staphylococcaceae;D_5__Staphylococcus	1
3268b0ef6429da7863333864a9d7541c	D_0__Bacteria;D_1__Proteobacteria;D_2__Alphaproteobacteria;D_3__Sphingomonadales;D_4__Sphingomonadaceae;D_5__Sphingobium	1
7c5e4299c65c6be2c02b4e1b2f78152c	D_0__Bacteria;D_1__Proteobacteria;D_2__Gammaproteobacteria;D_3__Betaproteobacteriales;D_4__Burkholderiaceae;D_5__Variovorax	0.7
21164ea1e0c9cc4eceaf7ab371eaedf7	D_0__Bacteria;D_1__Actinobacteria;D_2__Actinobacteria;D_3__Micrococcales;D_4__Microbacteriaceae;D_5__Leifsonia;Ambiguous_taxa;D_7__;D_8__;D_9__;D_10__;D_11__;D_12__;D_13__;D_14__	0.8
eba1c066adbe953220959377fe22d45f	D_0__Bacteria;D_1__Proteobacteria;D_2__Alphaproteobacteria;D_3__Sphingomonadales;D_4__Sphingomonadaceae;D_5__Sphingobium	1
fe14776dac6ddf8bbc7eac6fc163ae2b	D_0__Bacteria;D_1__Actinobacteria;D_2__Actinobacteria;D_3__Corynebacteriales;D_4__Corynebacteriaceae;D_5__Corynebacterium 1;D_6__uncultured bacterium;D_7__;D_8__;D_9__;D_10__;D_11__;D_12__;D_13__;D_14__	0.8
5e17a77091962ff0e75333fd4f57d3fc	D_0__Bacteria;D_1__Actinobacteria;D_2__Actinobacteria;D_3__Micrococcales;D_4__Micrococcaceae;D_5__Kocuria;Ambiguous_taxa;D_7__;D_8__;D_9__;D_10__;D_11__;D_12__;D_13__;D_14__	0.8
7c2444dbb2bb1d9ded9850cbdadb41f5	D_0__Bacteria;D_1__Firmicutes;D_2__Bacilli;D_3__Bacillales;D_4__Planococcaceae;D_5__Jeotgalibacillus	1
c47f440c0e14726840b01b73c3025e15	D_0__Bacteria;D_1__Firmicutes;D_2__Bacilli;D_3__Lactobacillales;D_4__Lactobacillaceae;D_5__Lactobacillus;D_6__uncultured bacterium;D_7__;D_8__;D_9__;D_10__;D_11__;D_12__;D_13__;D_14__	0.7
4999165e45750bd24090f3b7e888d568	D_0__Bacteria;D_1__Proteobacteria;D_2__Alphaproteobacteria;D_3__Rhizobiales;D_4__Rhizobiaceae;D_5__Allorhizobium-Neorhizobium-Pararhizobium-Rhizobium;Ambiguous_taxa;D_7__;D_8__;D_9__;D_10__;D_11__;D_12__;D_13__;D_14__	0.6
bb9169252a6ad6678e42443388cc1dae	D_0__Bacteria;D_1__Actinobacteria;D_2__Actinobacteria;D_3__Frankiales;D_4__uncultured	1
338cee304ec2143f0a4cc9213e04d097	D_0__Bacteria;D_1__Proteobacteria;D_2__Alphaproteobacteria;D_3__Rhodobacterales;D_4__Rhodobacteraceae;D_5__Paracoccus;Ambiguous_taxa;D_7__;D_8__;D_9__;D_10__;D_11__;D_12__;D_13__;D_14__	0.7
a5bbba9154b9d48a4c1e5e55aa11d69f	D_0__Bacteria;D_1__Cyanobacteria;D_2__Oxyphotobacteria;D_3__Nostocales;D_4__Chroococcidiopsaceae;D_5__Chroococcidiopsis SAG 2023	0.8
d351c0740a605874cb3719e70ec9fff5	D_0__Bacteria;D_1__Proteobacteria;D_2__Gammaproteobacteria;D_3__Betaproteobacteriales;D_4__Burkholderiaceae;D_5__Variovorax	0.9
01e2f38ccd62673e69a5da45c7d6f99d	D_0__Bacteria;D_1__Actinobacteria;D_2__Actinobacteria;D_3__Micrococcales;D_4__Micrococcaceae;D_5__Glutamicibacter	1
b050896aa4b466284b106005fa383b1e	D_0__Bacteria;D_1__Actinobacteria;D_2__Actinobacteria;D_3__Corynebacteriales;D_4__Corynebacteriaceae;D_5__Corynebacterium 1;D_6__uncultured bacterium;D_7__;D_8__;D_9__;D_10__;D_11__;D_12__;D_13__;D_14__	0.8
f13c80bef338dce889631507ddac37c4	D_0__Bacteria;D_1__Firmicutes;D_2__Bacilli;D_3__Bacillales;D_4__Staphylococcaceae;D_5__Staphylococcus	1
69b7244ff4c6e79a843d208d675a7f1e	D_0__Bacteria;D_1__Proteobacteria;D_2__Alphaproteobacteria;D_3__Sphingomonadales;D_4__Sphingomonadaceae;D_5__Sphingomonas	0.9
c80ad1f2c3ecef7d14c5cd8dc7b58b28	D_0__Bacteria;D_1__Firmicutes;D_2__Bacilli;D_3__Bacillales;D_4__Bacillaceae;D_5__Bacillus;Ambiguous_taxa;D_7__;D_8__;D_9__;D_10__;D_11__;D_12__;D_13__;D_14__	0.6
a94688e67b24f9dc46c931421fa282fd	D_0__Bacteria;D_1__Firmicutes;D_2__Bacilli;D_3__Lactobacillales;D_4__Streptococcaceae;D_5__Streptococcus;Ambiguous_taxa;D_7__;D_8__;D_9__;D_10__;D_11__;D_12__;D_13__;D_14__	0.8
b6dbcbc71e3b2b34dcb0297897a0fc1f	D_0__Bacteria;D_1__Proteobacteria;D_2__Alphaproteobacteria;D_3__Rhizobiales;D_4__Devosiaceae;D_5__Devosia;D_6__uncultured bacterium;D_7__;D_8__;D_9__;D_10__;D_11__;D_12__;D_13__;D_14__	0.6
55b21784af2fa79906f46ff11fef2777	D_0__Bacteria;D_1__Proteobacteria;D_2__Alphaproteobacteria;D_3__Rhodobacterales;D_4__Rhodobacteraceae;D_5__Paracoccus	1
36e3316995c66e2ab78c20a3829ac941	D_0__Bacteria;D_1__Proteobacteria;D_2__Alphaproteobacteria;D_3__Rhizobiales;D_4__Devosiaceae;D_5__Devosia	1
2d6c8a5a14c34600be7bf6abb8d6fbaf	D_0__Bacteria;D_1__Actinobacteria;D_2__Actinobacteria;D_3__Micrococcales;D_4__Microbacteriaceae;D_5__Leifsonia;Ambiguous_taxa;D_7__;D_8__;D_9__;D_10__;D_11__;D_12__;D_13__;D_14__	0.8
a1a2ba2340791a85c11844f693dce3f6	D_0__Bacteria;D_1__Proteobacteria;D_2__Gammaproteobacteria;D_3__Betaproteobacteriales;D_4__Burkholderiaceae;D_5__Variovorax	0.7
cfa12fb755f3979247294b72d8416e54	D_0__Bacteria;D_1__Firmicutes;D_2__Bacilli;D_3__Bacillales;D_4__Staphylococcaceae;D_5__Staphylococcus	1
fbc257c7a25f16874c2402a702365052	D_0__Bacteria;D_1__Proteobacteria;D_2__Alphaproteobacteria;D_3__Sphingomonadales;D_4__Sphingomonadaceae;D_5__Sphingomonas;Ambiguous_taxa;D_7__;D_8__;D_9__;D_10__;D_11__;D_12__;D_13__;D_14__	0.8
e12983ac9a05715d6172b5db49cceb57	D_0__Bacteria;D_1__Proteobacteria;D_2__Alphaproteobacteria;D_3__Sphingomonadales;D_4__Sphingomonadaceae;D_5__Sphingomonas	0.9
495c3b225691a71ab8aaa85cc450330d	D_0__Bacteria;D_1__Actinobacteria;D_2__Actinobacteria;D_3__Micrococcales;D_4__Micrococcaceae;D_5__Kocuria;Ambiguous_taxa;D_7__;D_8__;D_9__;D_10__;D_11__;D_12__;D_13__;D_14__	0.7
123c1bdb15e28748e36a60c45d3f6a86	D_0__Bacteria;D_1__Proteobacteria;D_2__Alphaproteobacteria;D_3__Acetobacterales;D_4__Acetobacteraceae;D_5__uncultured	0.7
b124f7a2f71131f0643af8e4841847eb	D_0__Bacteria;D_1__Proteobacteria;D_2__Alphaproteobacteria;D_3__Rhodobacterales;D_4__Rhodobacteraceae;D_5__Paracoccus;Ambiguous_taxa;D_7__;D_8__;D_9__;D_10__;D_11__;D_12__;D_13__;D_14__	0.7
832fd673698a101b756cae941d4ca7f8	D_0__Bacteria;D_1__Proteobacteria;D_2__Alphaproteobacteria;D_3__Sphingomonadales;D_4__Sphingomonadaceae;D_5__Sphingomonas	0.8
6b40dcc68eb4ffc5289a9a33aac7ecdb	D_0__Bacteria;D_1__Proteobacteria;D_2__Alphaproteobacteria;D_3__Acetobacterales;D_4__Acetobacteraceae;D_5__uncultured	0.7
4d787ecab23781fbef4cec479604eba9	D_0__Bacteria;D_1__Proteobacteria;D_2__Alphaproteobacteria;D_3__Rhizobiales;D_4__Rhizobiaceae	1
705ccb6b1e6619a1caee9532d678a199	D_0__Bacteria;D_1__Actinobacteria;D_2__Actinobacteria;D_3__Micrococcales;D_4__Micrococcaceae;D_5__Micrococcus	1
a096b0a1e6d5d9a6804a518c2907fc8f	D_0__Bacteria;D_1__Actinobacteria;D_2__Actinobacteria;D_3__Micrococcales;D_4__Microbacteriaceae;D_5__Microbacterium	1
152d725e5692ed95d252f1e75e5a0345	D_0__Bacteria;D_1__Proteobacteria;D_2__Alphaproteobacteria;D_3__Rhodobacterales;D_4__Rhodobacteraceae;D_5__Paracoccus	1
f7f35e64ed2b24ae85b3f4acf850af8e	D_0__Bacteria;D_1__Proteobacteria;D_2__Gammaproteobacteria;D_3__Betaproteobacteriales;D_4__Burkholderiaceae;D_5__Pelomonas	0.6
392c7fdb4ca548f80ee0c68e4a66ca34	D_0__Bacteria;D_1__Actinobacteria;D_2__Actinobacteria;D_3__Corynebacteriales;D_4__Corynebacteriaceae;D_5__Corynebacterium 1;D_6__uncultured bacterium;D_7__;D_8__;D_9__;D_10__;D_11__;D_12__;D_13__;D_14__	0.7
1b7aaf801126d471b0cb0df2631c74c6	D_0__Bacteria;D_1__Actinobacteria;D_2__Actinobacteria;D_3__Micrococcales;D_4__Micrococcaceae;D_5__Rothia	1
1f288d808b4321ee947e78befa65293d	D_0__Bacteria;D_1__Proteobacteria;D_2__Alphaproteobacteria;D_3__Rhodobacterales;D_4__Rhodobacteraceae;D_5__Rubellimicrobium;D_6__uncultured bacterium;D_7__;D_8__;D_9__;D_10__;D_11__;D_12__;D_13__;D_14__	0.8
bd292e5dfc529567817e07a70102fbb3	D_0__Bacteria;D_1__Proteobacteria;D_2__Gammaproteobacteria;D_3__Betaproteobacteriales;D_4__Burkholderiaceae;D_5__Pelomonas	0.7
f2095943b4f9326e905b456dd9a39506	D_0__Bacteria;D_1__Firmicutes;D_2__Bacilli;D_3__Lactobacillales;D_4__Lactobacillaceae;D_5__Lactobacillus;D_6__uncultured bacterium;D_7__;D_8__;D_9__;D_10__;D_11__;D_12__;D_13__;D_14__	0.7
02db10318c540a9eaacbdb8c3e6ca0f5	D_0__Bacteria;D_1__Proteobacteria;D_2__Alphaproteobacteria;D_3__Rhizobiales;D_4__Devosiaceae;D_5__Devosia	1
f99d57d955aee630b7b3cfb3eae414a2	D_0__Bacteria;D_1__Proteobacteria;D_2__Gammaproteobacteria;D_3__Betaproteobacteriales;D_4__Burkholderiaceae;D_5__Variovorax	0.9
47237b67f2a0d6c9c39c3b91bf135f81	D_0__Bacteria;D_1__Proteobacteria;D_2__Alphaproteobacteria;D_3__Rhizobiales;D_4__Beijerinckiaceae;D_5__Methylobacterium	1
fbb409c39d201d0d6914514c68601d78	D_0__Bacteria;D_1__Proteobacteria;D_2__Gammaproteobacteria;D_3__Betaproteobacteriales;D_4__Burkholderiaceae;D_5__Ralstonia	1
d6721817ef8e78ca6ffa946379700f45	D_0__Bacteria;D_1__Bacteroidetes;D_2__Bacteroidia;D_3__Sphingobacteriales;D_4__Sphingobacteriaceae;D_5__Pedobacter;Ambiguous_taxa;D_7__;D_8__;D_9__;D_10__;D_11__;D_12__;D_13__;D_14__	0.6
66d33e9e12c3cb77c95858b96c07959f	D_0__Bacteria;D_1__Proteobacteria;D_2__Gammaproteobacteria;D_3__Betaproteobacteriales;D_4__Burkholderiaceae;D_5__Ralstonia	1
bfd66d9d058831aa3899f0214e593f2b	D_0__Bacteria;D_1__Actinobacteria;D_2__Actinobacteria;D_3__Micrococcales;D_4__Micrococcaceae;D_5__Micrococcus	1
538fd0793c3a2f970b08501e40c56358	D_0__Bacteria;D_1__Proteobacteria;D_2__Alphaproteobacteria;D_3__Rhizobiales;D_4__Rhizobiaceae	1
a36b2f6b5a51abe37c23e207e8e91d7e	D_0__Bacteria;D_1__Firmicutes;D_2__Bacilli;D_3__Bacillales;D_4__Bacillaceae;D_5__Bacillus;Ambiguous_taxa;D_7__;D_8__;D_9__;D_10__;D_11__;D_12__;D_13__;D_14__	0.6
[truncated: 4,323 more rows]
